# Supplementary material for: Investigating the cell of origin and novel molecular targets in Merkel cell carcinoma: a historic misnomer
Source: Mol Oncol. 2025 Aug 5;20(2):331–47. doi: 10.1002/1878-0261.70107 (PMC12936429; doi:10.1002/1878-0261.70107)
Supplement: Supplementary file 3 — Table S2. Overview of participants in the sequenced cohort, transcriptomic findings (differentially expressed genes) and pathway enrichment analysis thereof. [file MOL2-20-331-s004.xlsx]

## Sheet: A. Sequenced_samples
SampleID	RIN	Mapped Reads (NovaSeq)	Race	Location	Immunosuppression	Age	Sex	Metastatic	MCPyV
MCC1	2.6	163,372,151	Caucasian	Right arm	No	82	F	No	Positive
MCC17	2.6	156,033,935	Caucasian	Right arm	Yes, arthritis	73	F	No	Unknown
MCC21	2.9	151,129,397	Caucasian	Left upper arm	Yes, advanced lymphoma on chemo	84	F	No	Positive
MCC22	2.8	163,384,569	Caucasian	Scalp	Yes, IBD, Melanoma Rx	86	M	Yes	Negative
MCC23	2.7	132,997,109	NA	Abdomen/flank	Unknown	Unknown	Unknown	No	Unknown
MCC28	0	178,061,275	NA	Arm	Unknown	76	F	No	Unknown
MCC35	0	158,438,535	Caucasian	Periorbital mass	No	79	M	No	Positive
MCC51	2.6	150,036,771	NA	L Upper shoulder	Yes, transplant	66	F	No	Unknown
MCC57	3.3	162,337,080	NA	Left Buttock	Unknown	39	M	No	Unknown
MCC60	2.7	160,216,863	NA	Arm	Unknown	38	F	No	Unknown
MCC64	3.1	160,525,803	NA	Left inguinal lymph node	Unknown	Unknown	Unknown	Yes	Unknown
MCC73	2.6	144,727,676	Caucasian	Left axillary lymph node	Yes, maligUnknownncy	89	M	Yes	Unknown
MCC74	2.7	165,363,768	Caucasian	Wrist	Yes, maligUnknownncy	73	M	Yes	Unknown
MCC77	2.8	176,437,821	Caucasian	Right calf	No	80	M	Yes	Unknown
MCC78	2.8	154,733,889	Caucasian	Right groin, right leg	No	75	F	Yes	Positive
MCC8	2.6	149,263,892	Caucasian	Right wrist	No	82	F	No	Positive
MCC83	2.6	130,067,052	Caucasian	Left flank	Yes Transplant	77	M	Yes	Negative

## Sheet: B. DEG_Sex
Upregulated in female												Downregulated in female
EntrezID	name	symbol	alias	HGNC	baseMean	log2FoldChange	lfcSE	stat	pvalue	padj		EntrezID	name	symbol	alias	HGNC	baseMean	log2FoldChange	lfcSE	stat	pvalue	padj
1008	cadherin 10	CDH10		HGNC:1749	151.376	3.62344	0.802389	4.51582	6.30731e-06	0.00132042		845	calsequestrin 2	CASQ2	PDIB2	HGNC:1513	200.941	-2.94086	0.749035	-3.9262	8.62974e-05	0.00902248
1995	ELAV like RNA binding protein 3	ELAVL3	HUC, HUCL, PLE21	HGNC:3314	3111.96	2.00571	0.480583	4.17348	2.99979e-05	0.00424439		960	CD44 molecule (IN blood group)	CD44	CDW44, CSPG8, ECM-III, ECMR-III, H-CAM	HGNC:1681	56035	-3.99437	0.638403	-6.25682	3.92906e-10	7.31581e-07
2674	GDNF family receptor alpha 1	GFRA1	GDNFR, GDNFR-alpha-1, GDNFRA, GFR-ALPHA-1, GFRalpha-1	HGNC:4243	1611.03	2.50162	0.502006	4.98324	6.25288e-07	0.000233244		1089	CEA cell adhesion molecule 4	CEACAM4	CGM7, CGM7_HUMAN, NCA	HGNC:1816	359.249	-8.95993	1.34407	-6.66626	2.62404e-11	1.0767e-07
4321	matrix metallopeptidase 12	MMP12	HME, ME, MME, MMP-12	HGNC:7158	268.281	2.65446	0.603633	4.39748	1.09517e-05	0.00195379		1144	cholinergic receptor nicotinic delta subunit	CHRND	ACHRD, CMS2A, CMS3A, CMS3B, CMS3C	HGNC:1965	15.5332	-3.90104	0.808457	-4.82529	1.39801e-06	0.00043032
4825	NK6 homeobox 1	NKX6-1	NKX6.1, NKX6A	HGNC:7839	17.121	7.58026	1.78976	4.23534	2.28201e-05	0.00344249		1381	cellular retinoic acid binding protein 1	CRABP1	CRABP, CRABP-I, CRABPI, RBP5	HGNC:2338	424.431	-2.25166	0.453021	-4.97033	6.684e-07	0.000240577
4884	neuronal pentraxin 1	NPTX1	NP1, SCA50	HGNC:7952	927.742	4.93825	0.729165	6.77247	1.26604e-11	6.49352e-08		1393	corticotropin releasing hormone binding protein	CRHBP	CRF-BP, CRFBP	HGNC:2356	314.418	-4.43709	0.81809	-5.42372	5.83722e-08	4.27701e-05
5308	paired like homeodomain 2	PITX2	ARP1, ASGD4, Brx1, IDG2, IGDS	HGNC:9005	498.513	2.4276	0.609332	3.98403	6.77552e-05	0.00763772		1734	iodothyronine deiodinase 2	DIO2	5DII, D2, DIOII, SELENOY, SelY	HGNC:2884	3459.05	-2.81636	0.568371	-4.95515	7.2275e-07	0.000255654
10716	T-box brain transcription factor 1	TBR1	AUTS5, IDDAS, TBR-1, TES-56	HGNC:11590	243.274	4.41385	0.822431	5.36683	8.01317e-08	5.47994e-05		2740	glucagon like peptide 1 receptor	GLP1R	GLP-1, GLP-1-R, GLP-1R	HGNC:4324	121.6	-4.21693	0.797298	-5.28902	1.2297e-07	7.20817e-05
10814	complexin 2	CPLX2	921-L, CPX-2, CPX2, Hfb1	HGNC:2310	2383.91	2.0365	0.495217	4.11235	3.91656e-05	0.00515078		2829	X-C motif chemokine receptor 1	XCR1	CCXCR1, GPR5	HGNC:1625	12.5955	-6.78646	1.17758	-5.76304	8.26111e-09	8.47424e-06
23432	G protein-coupled receptor 161	GPR161	RE2	HGNC:23694	82.3731	2.06945	0.474199	4.36411	1.27644e-05	0.00221927		2877	glutathione peroxidase 2	GPX2	GI-GPx, GPRP, GPRP-2, GPx-2, GPx-GI	HGNC:4554	295.301	-3.51806	0.724475	-4.85601	1.19774e-06	0.000383952
56123	protocadherin beta 13	PCDHB13	PCDH-BETA13	HGNC:8684	447.594	2.16459	0.478753	4.5213	6.14614e-06	0.00131163		3024	H1.1 linker histone, cluster member	H1-1	H1.1, H1A, H1F1, HIST1, HIST1H1A	HGNC:4715	81.0365	-3.82205	0.821584	-4.65206	3.28638e-06	0.000783992
56128	protocadherin beta 8	PCDHB8	PCDH-BETA8, PCDH3I	HGNC:8693	95.9345	2.77217	0.702799	3.94447	7.99764e-05	0.00850153		3117	major histocompatibility complex, class II, DQ alpha 1	HLA-DQA1	CELIAC1, DQ-A1, DQA1, HLA-DQA, HLA-DQA1*	HGNC:4942	724.925	-2.44256	0.464464	-5.25888	1.44932e-07	7.718e-05
56956	LIM homeobox 9	LHX9		HGNC:14222	974.15	2.92287	0.682365	4.28344	1.84026e-05	0.00292673		3993	LLGL scribble cell polarity complex component 2	LLGL2	HGL, Hugl-2, LGL2	HGNC:6629	184.387	-2.06803	0.529225	-3.90766	9.31957e-05	0.00951098
80852	glutamate receptor interacting protein 2	GRIP2		HGNC:23841	559.206	3.19618	0.762749	4.19035	2.78527e-05	0.00399147		4599	MX dynamin like GTPase 1	MX1	IFI-78K, IFI78, MX, MxA, lncMX1-215	HGNC:7532	402.817	-2.26559	0.441449	-5.13217	2.86417e-07	0.000135788
84570	collagen type XXV alpha 1 chain	COL25A1	AMY, CFEOM5, CLAC, CLAC-P, CLACP	HGNC:18603	466.503	2.8848	0.699165	4.12607	3.69016e-05	0.00494819		5742	prostaglandin-endoperoxide synthase 1	PTGS1	COX1, COX3, PCOX1, PES-1, PGG/HS	HGNC:9604	1080.02	-4.39411	0.606228	-7.24827	4.22113e-13	4.33004e-09
150622	sciatic injury induced lincRNA upregulator of SOX11	SILC1	LINC01105	HGNC:26403	58.0828	2.47063	0.556081	4.44294	8.87387e-06	0.00165506		6097	RAR related orphan receptor C	RORC	IMD42, NR1F3, RORG, RZR-GAMMA, RZRG	HGNC:10260	111.442	-3.12718	0.658353	-4.75001	2.03409e-06	0.000551691
219287	APC membrane recruitment protein 2	AMER2	FAM123A	HGNC:26360	429.981	2.26768	0.501458	4.52218	6.12058e-06	0.00131163		6271	S100 calcium binding protein A1	S100A1	S100, S100-alpha, S100A	HGNC:10486	293.931	-2.74033	0.579783	-4.72648	2.28444e-06	0.000585845
255877	BCL6B transcription repressor	BCL6B	BAZF, ZBTB28, ZNF62	HGNC:1002	593.326	2.1367	0.498104	4.28968	1.78933e-05	0.00288462		6330	sodium voltage-gated channel beta subunit 4	SCN4B	ATFB17, LQT10, Navbeta4	HGNC:10592	871.237	-3.21599	0.611796	-5.25663	1.46716e-07	7.718e-05
285220	EPH receptor A6	EPHA6	EHK-2, EHK2, EK12, EPA6, HEK12	HGNC:19296	234.923	2.94133	0.563456	5.22015	1.78773e-07	8.94565e-05		6891	transporter 2, ATP binding cassette subfamily B member	TAP2	ABC18, ABCB3, APT2, D6S217E, MHC1D2	HGNC:44	1443.15	-2.01135	0.404145	-4.97681	6.46413e-07	0.000236818
359822	KCNIP4 intronic transcript 1	KCNIP4-IT1	NCRNA00099, UM9(5), UM9-5	HGNC:29895	698.556	4.12209	1.01014	4.0807	4.49009e-05	0.00575742		7039	transforming growth factor alpha	TGFA	TFGA	HGNC:11765	215.936	-2.68473	0.620276	-4.32829	1.50271e-05	0.00250648
642864	spermatogenesis associated 42	SPATA42	AKNAD1-AS1, SRG7	HGNC:41198	125.839	4.58614	1.00667	4.55574	5.2201e-06	0.00113931		7503	X inactive specific transcript	XIST	DXS1089, DXS399E, LINC00001, NCRNA00001, SXI1	HGNC:12810	101619	-12.1131	1.51582	-7.99111	1.33734e-15	2.74368e-11
729993	shisa family member 9	SHISA9	CKAMP44	HGNC:37231	659.083	4.04832	1.00159	4.04191	5.30165e-05	0.00639816		7984	Rho guanine nucleotide exchange factor 5	ARHGEF5	GEF5, P60, TIM, TIM1	HGNC:13209	585.342	-2.48727	0.529794	-4.69479	2.66884e-06	0.000659685
100506781					52.2564	3.56713	0.794184	4.49156	7.07018e-06	0.00140827		8501	solute carrier family 43 member 1	SLC43A1	LAT3, PB39, POV1, R00504	HGNC:9225	813.598	-2.2627	0.503697	-4.49218	7.04972e-06	0.00140827
100506918					89.7364	3.15306	0.757651	4.16163	3.15986e-05	0.00441005		8797	TNF receptor superfamily member 10a	TNFRSF10A	APO2, CD261, DR4, TRAILR-1, TRAILR1	HGNC:11904	55.8797	-2.39608	0.563426	-4.2527	2.11209e-05	0.00323371
												8857	Fc gamma binding protein	FCGBP	FC(GAMMA)BP	HGNC:13572	1405.9	-2.23346	0.483064	-4.62353	3.7726e-06	0.000879529
												9162	diacylglycerol kinase iota	DGKI	DGK-IOTA	HGNC:2855	724.935	-2.36116	0.602059	-3.92181	8.78862e-05	0.00910643
												9383	TSIX transcript, XIST antisense RNA	TSIX	LINC00013, NCRNA00013, XIST-AS, XIST-AS1, XISTAS	HGNC:12377	340.748	-3.99318	0.75149	-5.31369	1.07429e-07	6.77116e-05
												10021	hyperpolarization activated cyclic nucleotide gated potassium channel 4	HCN4	BRGDA8, EIG18, SSS2	HGNC:16882	622.821	-2.07681	0.357648	-5.80686	6.3655e-09	7.68203e-06
												11240	peptidyl arginine deiminase 2	PADI2	PAD-H19, PAD2, PDI2	HGNC:18341	1168.45	-2.6905	0.567822	-4.73828	2.1554e-06	0.000566925
												23120	ATPase phospholipid transporting 10B (putative)	ATP10B	ATPVB	HGNC:13543	506.422	-5.30441	0.84959	-6.24349	4.27908e-10	7.31581e-07
												23305	acyl-CoA synthetase long chain family member 6	ACSL6	ACS2, FACL6, LACS 6, LACS2, LACS5	HGNC:16496	987.554	-3.03922	0.601008	-5.05687	4.26195e-07	0.00016815
												50801	potassium two pore domain channel subfamily K member 4	KCNK4	FHEIG, K2p4.1, TRAAK, TRAAK1	HGNC:6279	49.1025	-2.91923	0.640579	-4.55717	5.18469e-06	0.00113931
												51195	Rap guanine nucleotide exchange factor like 1	RAPGEFL1	Link-GEFII	HGNC:17428	2476.16	-2.0894	0.43353	-4.81951	1.43909e-06	0.00043032
												54084	thrombospondin type laminin G domain and EAR repeats	TSPEAR	C21orf29, DFNB98, ECTD14, STHAG10, TSP-EAR	HGNC:1268	152.099	-4.0261	0.779545	-5.16468	2.40849e-07	0.000117649
												54097	FAM3 metabolism regulating signaling molecule B	FAM3B	2-21, C21orf11, C21orf76, ORF9, PANDER	HGNC:1253	73.8925	-9.34265	1.35738	-6.88287	5.86575e-12	4.01139e-08
												54863	torsin family 4 member A	TOR4A	C9orf167	HGNC:25981	523.539	-2.37821	0.464371	-5.12134	3.03368e-07	0.000138309
												55287	transmembrane protein 40	TMEM40		HGNC:25620	75.7847	-2.22895	0.546616	-4.07772	4.54798e-05	0.00579543
												55503	transient receptor potential cation channel subfamily V member 6	TRPV6	ABP/ZF, CAT1, CATL, ECAC2, HRPTTN	HGNC:14006	50.091	-4.84916	1.13841	-4.2596	2.04789e-05	0.00320721
												55784	multiple C2 and transmembrane domain containing 2	MCTP2		HGNC:25636	357.339	-2.11229	0.460174	-4.59019	4.42844e-06	0.00100949
												57476	GRAM domain containing 1B	GRAMD1B	LINC01059	HGNC:29214	269.572	-2.17885	0.559383	-3.89509	9.81627e-05	0.00987209
												57582	potassium sodium-activated channel subfamily T member 1	KCNT1	DEE14, EIEE14, ENFL5, KCa4.1, SLACK	HGNC:18865	1107.65	-2.10358	0.456749	-4.60555	4.11375e-06	0.00094829
												58985	interleukin 22 receptor subunit alpha 1	IL22RA1	CRF2-9, IL22R, IL22R1	HGNC:13700	39.2805	-3.48352	0.863606	-4.03369	5.49072e-05	0.00658758
												64283	Rho guanine nucleotide exchange factor 28	ARHGEF28	RGNEF, RIP2, p190RHOGEF	HGNC:30322	1315.19	-2.46429	0.539538	-4.56742	4.93764e-06	0.00110651
												79919	mab-21 like 4	MAB21L4	C2orf54	HGNC:26216	162.035	-3.98759	0.856235	-4.65712	3.20668e-06	0.00077398
												79993	ELOVL fatty acid elongase 7	ELOVL7		HGNC:26292	521.713	-2.22319	0.544672	-4.08171	4.47052e-05	0.00575742
												80274	signal peptide, CUB domain and EGF like domain containing 1	SCUBE1		HGNC:13441	62.5283	-3.34338	0.686044	-4.87342	1.09685e-06	0.000362951
												84944	maelstrom spermatogenic transposon silencer	MAEL	CT128, SPATA35	HGNC:25929	47.6002	-3.69511	0.904537	-4.08508	4.40607e-05	0.00575742
												91948	long intergenic non-protein coding RNA 923	LINC00923	LINC02254	HGNC:28088	39.9212	-7.87455	1.44949	-5.43265	5.55239e-08	4.219e-05
												93035	PKHD1 like 1	PKHD1L1	DFNB124, PKHDL1	HGNC:20313	1428.18	-3.94488	0.69079	-5.71067	1.1253e-08	1.09936e-05
												122402	tudor domain containing 9	TDRD9	C14orf75, HIG-1, HLS, NET54, SPGF30	HGNC:20122	89.4909	-3.80142	0.715739	-5.31119	1.08914e-07	6.77116e-05
												139170	DDB1 and CUL4 associated factor 12 like 1	DCAF12L1	KIAA1892L, WDR40B	HGNC:29395	47.07	-7.53179	1.6494	-4.56639	4.96192e-06	0.00110651
												140576	S100 calcium binding protein A16	S100A16	AAG13, DT1P1A7, S100F	HGNC:20441	391.781	-2.00259	0.461078	-4.34328	1.40369e-05	0.00238002
												153769	SH3 domain containing ring finger 2	SH3RF2	HEPP1, POSHER, PPP1R39, RNF158	HGNC:26299	536.214	-3.65352	0.68968	-5.29741	1.17457e-07	7.08749e-05
												162282	ankyrin repeat and fibronectin type III domain containing 1	ANKFN1	WAKE	HGNC:26766	48.0906	-3.80935	0.795247	-4.79014	1.66663e-06	0.000462063
												165679	serine palmitoyltransferase small subunit B	SPTSSB	ADMP, C3orf57, SSSPTB	HGNC:24045	327.497	-3.37678	0.758339	-4.45286	8.47355e-06	0.00160966
												203447	Nik related kinase	NRK	NESK	HGNC:25391	402.398	-3.99977	0.634365	-6.30516	2.87899e-10	5.90653e-07
												204962	solute carrier family 44 member 5	SLC44A5	CTL5	HGNC:28524	431.252	-5.91372	1.01361	-5.83429	5.40193e-09	7.3884e-06
												245912	defensin beta 109A (pseudogene)	DEFB109A	DEFB-9, DEFB109, DEFB109P1	HGNC:18090	39.0263	-2.38028	0.564438	-4.21708	2.4749e-05	0.00364029
												254295	phytanoyl-CoA dioxygenase domain containing 1	PHYHD1		HGNC:23396	272.419	-2.98648	0.59198	-5.0449	4.53765e-07	0.00017565
												256309	coiled-coil domain containing 110	CCDC110	CT52, KM-HN-1, KMHN1	HGNC:28504	268.033	-2.23197	0.463219	-4.81838	1.44726e-06	0.00043032
												256380	Scm polycomb group protein like 4	SCML4	dJ47M23.1	HGNC:21397	472.936	-3.86308	0.814749	-4.74143	2.12212e-06	0.00056542
												285180	RUN and FYVE domain containing 4	RUFY4	ZFYVE31	HGNC:24804	38.4151	-3.51974	0.691998	-5.08635	3.6502e-07	0.000149775
												285830	HLA-F antisense RNA 1	HLA-F-AS1		HGNC:26645	147.902	-2.13901	0.526396	-4.06349	4.83441e-05	0.00606358
												286676	immunoglobulin like domain containing receptor 1	ILDR1	DFNB42, ILDR1alpha, ILDR1alpha', ILDR1beta	HGNC:28741	28.7088	-3.07956	0.68294	-4.50928	6.50486e-06	0.00133142
												342184	formin 1	FMN1	FMN, LD	HGNC:3768	1959.66	-2.48226	0.55619	-4.46297	8.08309e-06	0.00156446
												353132	late cornified envelope 1B	LCE1B	LEP2, SPRL2A	HGNC:16611	33.9577	-3.52272	0.732132	-4.81159	1.49731e-06	0.000437643
												353133	late cornified envelope 1C	LCE1C	LEP3	HGNC:29464	43.843	-4.44695	0.918464	-4.84172	1.28717e-06	0.000406272
												353135	late cornified envelope 1E	LCE1E	LEP5	HGNC:29466	57.6699	-4.65054	0.881456	-5.27598	1.3205e-07	7.52541e-05
												353140	late cornified envelope 2C	LCE2C	LEP11	HGNC:29460	22.416	-5.9127	1.22659	-4.82044	1.43241e-06	0.00043032
												386682	keratin associated protein 10-3	KRTAP10-3	KAP10.3, KAP18-3, KAP18.3, KRTAP10.3, KRTAP18-3	HGNC:22968	26.4301	-3.76309	0.938391	-4.01015	6.06792e-05	0.00703331
												389641	TNFRSF10A divergent transcript	TNFRSF10A-DT	PLACT1	HGNC:52647	52.2276	-2.65829	0.617439	-4.30534	1.66729e-05	0.00273649
												400759	guanylate binding protein 1 pseudogene 1	GBP1P1	LIMIT	HGNC:39561	50.4952	-2.66208	0.667144	-3.99025	6.60023e-05	0.0075228
												401265	kelch like family member 31	KLHL31	BKLHD6, KBTBD1, KLHL, bA345L23.2	HGNC:21353	133.05	-2.38751	0.41105	-5.80833	6.30975e-09	7.68203e-06
												401474	sterile alpha motif domain containing 12	SAMD12	BAFME, BAFME1, FAME, FAME1, FCMTE1	HGNC:31750	291.054	-3.75492	0.715086	-5.25101	1.51265e-07	7.75838e-05
												448835	late cornified envelope 6A	LCE6A	C1orf44	HGNC:31824	15.792	-6.53123	1.40895	-4.63551	3.56051e-06	0.000839627
												642394	ADARB2 antisense RNA 1	ADARB2-AS1	C10orf109, NCRNA00168	HGNC:23299	12.4059	-6.7703	1.72091	-3.93414	8.3496e-05	0.00878464
												643854	CTAGE family member 9	CTAGE9		HGNC:37275	80.8878	-2.88234	0.709543	-4.06224	4.86034e-05	0.00606358
												645367	gamma-glutamyltransferase 8 pseudogene	GGT8P	GGT1P1	HGNC:33438	27.8874	-3.64277	0.777035	-4.68804	2.75837e-06	0.000673698
												646480	fatty acid binding protein 9	FABP9	PERF, PERF15, T-FABP, TLBP	HGNC:3563	20.2931	-6.89701	1.28123	-5.3831	7.32153e-08	5.17961e-05
												647024	chromosome 6 open reading frame 132	C6orf132	LncCCLM, bA7K24.2	HGNC:21288	324.891	-2.02449	0.508651	-3.98011	6.88843e-05	0.00772258
												728377	Rho guanine nucleotide exchange factor 34, pseudogene	ARHGEF34P		HGNC:38086	521.499	-2.43704	0.559047	-4.35927	1.30495e-05	0.00223103
												728763	ciliary rootlet coiled-coil, rootletin family member 2	CROCC2		HGNC:51677	55.9693	-4.45424	0.783073	-5.68816	1.28417e-08	1.19754e-05
												100128553	CTAGE family member 4	CTAGE4	cTAGE-4	HGNC:24772	129.965	-2.22076	0.497953	-4.45978	8.20428e-06	0.00157307
												100129271	KPRP N-terminal and LCE C-terminal like protein	KPLCE	C1orf68, LEP7, XP32	HGNC:29468	36.2008	-7.73289	1.2073	-6.4051	1.50267e-10	3.85358e-07
												100133669	LY6E divergent transcript	LY6E-DT		HGNC:53728	16.4102	-3.46528	0.709878	-4.88151	1.05278e-06	0.000354079
												100506949					31.5606	-3.30928	0.823911	-4.01655	5.90565e-05	0.00692344
												100507144	CD44 divergent transcript	CD44-DT		HGNC:56175	659.533	-6.51286	1.00347	-6.49035	8.56386e-11	2.50995e-07
												100507164					1996.86	-4.13045	0.653707	-6.3185	2.6411e-10	5.90653e-07

## Sheet: C. Sex_GO_BP
Upregulated in female								Downregulated in female
Enrichment FDR	nGenes	Pathway Genes	Fold Enrichment	Pathway	URL	Genes		Enrichment FDR	nGenes	Pathway Genes	Fold Enrichment	Pathway	URL	Genes
0.0370392	1	3	401.421	GO:0001661 conditioned taste aversion	http://amigo.geneontology.org/amigo/term/GO:0001661	TBR1		3.58085e-17	8	8	231.121	GO:0002488 antigen processing and presentation of endogenous peptide antigen via MHC class Ib via ER	http://amigo.geneontology.org/amigo/term/GO:0002488	TAP2
0.0370392	1	3	401.421	GO:0035993 deltoid tuberosity development	http://amigo.geneontology.org/amigo/term/GO:0035993	PITX2		1.28001e-15	8	10	184.897	GO:0046968 peptide antigen transport	http://amigo.geneontology.org/amigo/term/GO:0046968	TAP2
0.0370392	1	3	401.421	GO:0097378 dorsal spinal cord interneuron axon guidance	http://amigo.geneontology.org/amigo/term/GO:0097378	LHX9		4.81822e-13	8	17	108.763	GO:0046967 cytosol to endoplasmic reticulum transport	http://amigo.geneontology.org/amigo/term/GO:0046967	TAP2
0.0370392	1	3	401.421	GO:2000078 positive reg. of type B pancreatic cell development	http://amigo.geneontology.org/amigo/term/GO:2000078	NKX6-1		0.0203683	2	9	51.3603	GO:0015820 leucine transport	http://amigo.geneontology.org/amigo/term/GO:0015820	SLC43A1 LLGL2
0.0400851	1	4	301.066	GO:0009730 detection of carbohydrate stimulus	http://amigo.geneontology.org/amigo/term/GO:0009730	NKX6-1		0.039669	2	13	35.5571	GO:0015803 branched-chain amino acid transport	http://amigo.geneontology.org/amigo/term/GO:0015803	SLC43A1 LLGL2
0.0400851	1	4	301.066	GO:0009732 detection of hexose stimulus	http://amigo.geneontology.org/amigo/term/GO:0009732	NKX6-1		8.2601e-12	11	81	31.3868	GO:0002399 MHC class II protein complex assembly	http://amigo.geneontology.org/amigo/term/GO:0002399	HLA-DQA1 HLA-DQA2
0.0400851	1	4	301.066	GO:0034287 detection of monosaccharide stimulus	http://amigo.geneontology.org/amigo/term/GO:0034287	NKX6-1		1.90465e-08	8	62	29.8221	GO:0002483 antigen processing and presentation of endogenous peptide antigen	http://amigo.geneontology.org/amigo/term/GO:0002483	TAP2
0.0400851	1	4	301.066	GO:0051594 detection of glucose	http://amigo.geneontology.org/amigo/term/GO:0051594	NKX6-1		2.01553e-11	11	89	28.5655	GO:0002396 MHC protein complex assembly	http://amigo.geneontology.org/amigo/term/GO:0002396	HLA-DQA1 HLA-DQA2
0.0400851	1	4	301.066	GO:0060309 elastin catabolic proc.	http://amigo.geneontology.org/amigo/term/GO:0060309	MMP12		2.01553e-11	11	89	28.5655	GO:0002501 peptide antigen assembly with MHC protein complex	http://amigo.geneontology.org/amigo/term/GO:0002501	HLA-DQA1 HLA-DQA2
0.0400851	1	4	301.066	GO:0061325 cell proliferation involved in outflow tract morphogenesis	http://amigo.geneontology.org/amigo/term/GO:0061325	PITX2		3.70603e-14	14	120	26.9641	GO:0002504 antigen processing and presentation of peptide or polysaccharide antigen via MHC class II	http://amigo.geneontology.org/amigo/term/GO:0002504	HLA-DQA1 HLA-DQA2
0.0400851	1	4	301.066	GO:0072560 type B pancreatic cell maturation	http://amigo.geneontology.org/amigo/term/GO:0072560	NKX6-1		3.96854e-19	19	166	26.4536	GO:0048002 antigen processing and presentation of peptide antigen	http://amigo.geneontology.org/amigo/term/GO:0048002	HLA-DQA1 TAP2 HLA-DQA2
0.0453554	1	5	240.853	GO:0021764 amygdala development	http://amigo.geneontology.org/amigo/term/GO:0021764	TBR1		9.74319e-20	22	248	20.5027	GO:0019882 antigen processing and presentation	http://amigo.geneontology.org/amigo/term/GO:0019882	HLA-DQA1 TAP2 HLA-DQA2
0.0453554	1	5	240.853	GO:0060126 somatotropin secreting cell differentiation	http://amigo.geneontology.org/amigo/term/GO:0060126	PITX2		0.0177961	3	37	18.7396	GO:0086019 cell-cell signaling involved in cardiac conduction	http://amigo.geneontology.org/amigo/term/GO:0086019	HCN4 SCN4B CASQ2
0.0453554	1	5	240.853	GO:0060971 embryonic heart tube left/right pattern formation	http://amigo.geneontology.org/amigo/term/GO:0060971	PITX2		0.00153335	5	88	13.1319	GO:0031424 keratinization	http://amigo.geneontology.org/amigo/term/GO:0031424	LCE1E LCE2C LCE1B LCE1C LCE6A
0.0453554	1	5	240.853	GO:0097376 interneuron axon guidance	http://amigo.geneontology.org/amigo/term/GO:0097376	LHX9		3.92539e-06	11	294	8.64739	GO:0015833 peptide transport	http://amigo.geneontology.org/amigo/term/GO:0015833	CRHBP FAM3B TAP2 ILDR1
0.00982421	2	19	126.765	GO:0098962 reg. of postsynaptic neurotransmitter receptor activity	http://amigo.geneontology.org/amigo/term/GO:0098962	NPTX1 SHISA9		7.65165e-13	23	645	8.24153	GO:0002250 adaptive immune response	http://amigo.geneontology.org/amigo/term/GO:0002250	HLA-DQA1 TAP2 HLA-DQA2 RORC
0.0167823	2	38	63.3823	GO:1903539 protein localization to postsynaptic membrane	http://amigo.geneontology.org/amigo/term/GO:1903539	GRIP2 NPTX1		1.34832e-05	11	335	7.58905	GO:0042886 amide transport	http://amigo.geneontology.org/amigo/term/GO:0042886	CRHBP FAM3B TAP2 ILDR1
0.0168387	2	39	61.7571	GO:0062237 protein localization to postsynapse	http://amigo.geneontology.org/amigo/term/GO:0062237	GRIP2 NPTX1		5.49555e-06	12	378	7.33718	GO:1903039 positive reg. of leukocyte cell-cell adhesion	http://amigo.geneontology.org/amigo/term/GO:1903039	HLA-DQA1 HLA-DQA2 CD44
0.0204694	2	44	54.7392	GO:0016339 calcium-dependent cell-cell adhesion via plasma membrane cell adhesion molecules	http://amigo.geneontology.org/amigo/term/GO:0016339	CDH10 PCDHB13		1.89655e-05	11	348	7.30556	GO:0050870 positive reg. of T cell activation	http://amigo.geneontology.org/amigo/term/GO:0050870	HLA-DQA1 HLA-DQA2
0.0278782	2	59	40.8225	GO:0097120 receptor localization to synapse	http://amigo.geneontology.org/amigo/term/GO:0097120	GRIP2 NPTX1		0.0302201	5	175	6.60346	GO:0030216 keratinocyte differentiation	http://amigo.geneontology.org/amigo/term/GO:0030216	LCE1E LCE2C LCE1B LCE1C LCE6A
0.0307602	2	67	35.9482	GO:0099072 reg. of postsynaptic membrane neurotransmitter receptor levels	http://amigo.geneontology.org/amigo/term/GO:0099072	GRIP2 NPTX1		0.000133991	11	434	5.85791	GO:0051251 positive reg. of lymphocyte activation	http://amigo.geneontology.org/amigo/term/GO:0051251	HLA-DQA1 HLA-DQA2
0.0308298	2	73	32.9935	GO:0035418 protein localization to synapse	http://amigo.geneontology.org/amigo/term/GO:0035418	GRIP2 NPTX1		0.000133991	12	525	5.28277	GO:0007159 leukocyte cell-cell adhesion	http://amigo.geneontology.org/amigo/term/GO:0007159	HLA-DQA1 HLA-DQA2 CD44
0.0400851	2	103	23.3838	GO:1902414 protein localization to cell junction	http://amigo.geneontology.org/amigo/term/GO:1902414	GRIP2 NPTX1		0.000329982	11	483	5.26363	GO:0002696 positive reg. of leukocyte activation	http://amigo.geneontology.org/amigo/term/GO:0002696	HLA-DQA1 HLA-DQA2
0.0146484	3	172	21.0046	GO:0007156 homophilic cell adhesion via plasma membrane adhesion molecules	http://amigo.geneontology.org/amigo/term/GO:0007156	CDH10 PCDHB8 PCDHB13		9.60421e-05	13	600	5.00763	GO:0045785 positive reg. of cell adhesion	http://amigo.geneontology.org/amigo/term/GO:0045785	HLA-DQA1 HLA-DQA2 FMN1 CD44
0.027829	3	245	14.7461	GO:0007411 axon guidance	http://amigo.geneontology.org/amigo/term/GO:0007411	EPHA6 TBR1 LHX9		0.000255589	13	662	4.53863	GO:0042110 T cell activation	http://amigo.geneontology.org/amigo/term/GO:0042110	HLA-DQA1 HLA-DQA2 CD44 RORC
0.027829	3	246	14.6861	GO:0097485 neuron projection guidance	http://amigo.geneontology.org/amigo/term/GO:0097485	EPHA6 TBR1 LHX9		0.000554889	12	616	4.50236	GO:0022407 reg. of cell-cell adhesion	http://amigo.geneontology.org/amigo/term/GO:0022407	HLA-DQA1 HLA-DQA2 CD44
0.00674982	5	452	13.3215	GO:0007409 axonogenesis	http://amigo.geneontology.org/amigo/term/GO:0007409	EPHA6 NPTX1 TBR1 NKX6-1 LHX9		0.00641674	13	928	3.23769	GO:0046649 lymphocyte activation	http://amigo.geneontology.org/amigo/term/GO:0046649	HLA-DQA1 HLA-DQA2 CD44 RORC
0.0309469	3	293	12.3303	GO:0098742 cell-cell adhesion via plasma-membrane adhesion molecules	http://amigo.geneontology.org/amigo/term/GO:0098742	CDH10 PCDHB8 PCDHB13		0.0191947	11	788	3.22631	GO:0050865 reg. of cell activation	http://amigo.geneontology.org/amigo/term/GO:0050865	HLA-DQA1 HLA-DQA2
0.00827609	5	501	12.0186	GO:0061564 axon development	http://amigo.geneontology.org/amigo/term/GO:0061564	EPHA6 NPTX1 TBR1 NKX6-1 LHX9		0.000289323	21	1653	2.9362	GO:0055085 transmembrane transport	http://amigo.geneontology.org/amigo/term/GO:0055085	CASQ2 CHRND SLC44A5 TRPV6 SCN4B KCNK4 TAP2 HCN4 SLC43A1 KCNT1 GLP1R XCR1 CRHBP
0.00982421	5	585	10.2928	GO:0048667 cell morphogenesis involved in neuron differentiation	http://amigo.geneontology.org/amigo/term/GO:0048667	EPHA6 NPTX1 TBR1 NKX6-1 LHX9		7.22612e-05	26	2190	2.7439	GO:0006955 immune response	http://amigo.geneontology.org/amigo/term/GO:0006955	XCR1 MX1 HLA-DQA1 TAP2 HLA-DQA2 RORC PKHD1L1
0.0417394	3	377	9.583	GO:0003002 regionalization	http://amigo.geneontology.org/amigo/term/GO:0003002	TBR1 GPR161 PITX2		0.0325872	13	1122	2.67788	GO:0045321 leukocyte activation	http://amigo.geneontology.org/amigo/term/GO:0045321	HLA-DQA1 HLA-DQA2 CD44 RORC
0.00982421	5	647	9.30652	GO:0048812 neuron projection morphogenesis	http://amigo.geneontology.org/amigo/term/GO:0048812	EPHA6 NPTX1 TBR1 NKX6-1 LHX9		0.0347857	14	1280	2.52789	GO:0001775 cell activation	http://amigo.geneontology.org/amigo/term/GO:0001775	HLA-DQA1 HLA-DQA2 CD44 DGKI RORC
0.00982421	5	662	9.09564	GO:0120039 plasma membrane bounded cell projection morphogenesis	http://amigo.geneontology.org/amigo/term/GO:0120039	EPHA6 NPTX1 TBR1 NKX6-1 LHX9		0.000296403	31	3183	2.25094	GO:0002376 immune system proc.	http://amigo.geneontology.org/amigo/term/GO:0002376	CEACAM4 XCR1 HLA-DQA1 TAP2 HLA-DQA2 CD44 PADI2 ARHGEF5 MX1 RORC PKHD1L1
0.00982421	5	667	9.02746	GO:0048858 cell projection morphogenesis	http://amigo.geneontology.org/amigo/term/GO:0048858	EPHA6 NPTX1 TBR1 NKX6-1 LHX9		0.0347857	21	2388	2.03247	GO:0051649 establishment of localization in cell	http://amigo.geneontology.org/amigo/term/GO:0051649	GRAMD1B LLGL2 CASQ2 MCTP2 ANKFN1 TRPV6 CTAGE9 CTAGE4 GLP1R ILDR1 DGKI XCR1 SCN4B TAP2
0.0103995	5	686	8.77743	GO:0032990 cell part morphogenesis	http://amigo.geneontology.org/amigo/term/GO:0032990	EPHA6 NPTX1 TBR1 NKX6-1 LHX9		0.0445729	22	2618	1.9422	GO:0071702 organic substance transport	http://amigo.geneontology.org/amigo/term/GO:0071702	GRAMD1B LLGL2 ATP10B CRHBP SLC43A1 CRABP1 FAM3B TAP2 FABP9 CTAGE9 CTAGE4 GLP1R SLC44A5 ILDR1 ARHGEF5
0.0146484	5	789	7.63158	GO:0032989 cellular component morphogenesis	http://amigo.geneontology.org/amigo/term/GO:0032989	EPHA6 NPTX1 TBR1 NKX6-1 LHX9		0.0110539	36	4823	1.72514	GO:0006810 transport	http://amigo.geneontology.org/amigo/term/GO:0006810	GRAMD1B LLGL2 ATP10B CASQ2 CHRND SLC44A5 MCTP2 CRHBP SLC43A1 TRPV6 CRABP1 SCN4B KCNK4 FAM3B TAP2 FABP9 CTAGE9 CTAGE4 HCN4 CEACAM4 KCNT1 GLP1R H1-1 ILDR1 DGKI XCR1 ARHGEF5
0.00982421	6	1001	7.21836	GO:0031175 neuron projection development	http://amigo.geneontology.org/amigo/term/GO:0031175	EPHA6 TBR1 NPTX1 GFRA1 NKX6-1 LHX9		0.0100501	37	4987	1.71476	GO:0051234 establishment of localization	http://amigo.geneontology.org/amigo/term/GO:0051234	GRAMD1B LLGL2 ATP10B CASQ2 CHRND SLC44A5 MCTP2 CRHBP SLC43A1 ANKFN1 TRPV6 CRABP1 SCN4B KCNK4 FAM3B TAP2 FABP9 CTAGE9 CTAGE4 HCN4 CEACAM4 KCNT1 GLP1R H1-1 ILDR1 DGKI XCR1 ARHGEF5
0.00982421	6	1071	6.74657	GO:0000902 cell morphogenesis	http://amigo.geneontology.org/amigo/term/GO:0000902	CDH10 EPHA6 NPTX1 TBR1 NKX6-1 LHX9
0.0400851	4	764	6.30504	GO:0007268 chemical synaptic transmission	http://amigo.geneontology.org/amigo/term/GO:0007268	CPLX2 SHISA9 NPTX1 PCDHB13
0.0400851	4	764	6.30504	GO:0098916 anterograde trans-synaptic signaling	http://amigo.geneontology.org/amigo/term/GO:0098916	CPLX2 SHISA9 NPTX1 PCDHB13
0.0400851	4	773	6.23163	GO:0099537 trans-synaptic signaling	http://amigo.geneontology.org/amigo/term/GO:0099537	CPLX2 SHISA9 NPTX1 PCDHB13
0.0132923	6	1169	6.18099	GO:0048666 neuron development	http://amigo.geneontology.org/amigo/term/GO:0048666	EPHA6 TBR1 NPTX1 GFRA1 NKX6-1 LHX9
0.0453554	4	810	5.94698	GO:0099536 synaptic signaling	http://amigo.geneontology.org/amigo/term/GO:0099536	CPLX2 SHISA9 NPTX1 PCDHB13
0.00982421	7	1449	5.8177	GO:0030182 neuron differentiation	http://amigo.geneontology.org/amigo/term/GO:0030182	EPHA6 TBR1 LHX9 NPTX1 PITX2 GFRA1 NKX6-1
0.00982421	7	1522	5.53866	GO:0048699 generation of neurons	http://amigo.geneontology.org/amigo/term/GO:0048699	EPHA6 TBR1 LHX9 NPTX1 PITX2 GFRA1 NKX6-1
8.49127e-05	12	2618	5.51992	GO:0007399 nervous system development	http://amigo.geneontology.org/amigo/term/GO:0007399	EPHA6 TBR1 LHX9 GFRA1 NPTX1 PITX2 PCDHB8 GPR161 CPLX2 NKX6-1 PCDHB13 ELAVL3
0.022996	6	1431	5.04932	GO:0045892 negative reg. of transcription DNA-templated	http://amigo.geneontology.org/amigo/term/GO:0045892	BCL6B TBR1 PITX2 NKX6-1 MMP12 LHX9
0.022996	6	1433	5.04227	GO:1903507 negative reg. of nucleic acid-templated transcription	http://amigo.geneontology.org/amigo/term/GO:1903507	BCL6B TBR1 PITX2 NKX6-1 MMP12 LHX9
0.022996	6	1435	5.03525	GO:1902679 negative reg. of RNA biosynthetic proc.	http://amigo.geneontology.org/amigo/term/GO:1902679	BCL6B TBR1 PITX2 NKX6-1 MMP12 LHX9
0.0146484	7	1757	4.79786	GO:0022008 neurogenesis	http://amigo.geneontology.org/amigo/term/GO:0022008	EPHA6 TBR1 LHX9 NPTX1 PITX2 GFRA1 NKX6-1
0.0293043	6	1563	4.62289	GO:0120036 plasma membrane bounded cell projection organization	http://amigo.geneontology.org/amigo/term/GO:0120036	EPHA6 TBR1 NPTX1 GFRA1 NKX6-1 LHX9
0.0307602	6	1606	4.49912	GO:0030030 cell projection organization	http://amigo.geneontology.org/amigo/term/GO:0030030	EPHA6 TBR1 NPTX1 GFRA1 NKX6-1 LHX9
0.0310795	6	1674	4.31636	GO:0045934 negative reg. of nucleobase-containing compound metabolic proc.	http://amigo.geneontology.org/amigo/term/GO:0045934	BCL6B TBR1 PITX2 NKX6-1 MMP12 LHX9
0.022996	7	1992	4.23185	GO:0040011 locomotion	http://amigo.geneontology.org/amigo/term/GO:0040011	EPHA6 MMP12 TBR1 GFRA1 NKX6-1 LHX9 PITX2
0.0370392	6	1777	4.06617	GO:0007267 cell-cell signaling	http://amigo.geneontology.org/amigo/term/GO:0007267	CPLX2 AMER2 SHISA9 NPTX1 NKX6-1 PCDHB13
0.0307602	7	2239	3.765	GO:0048468 cell development	http://amigo.geneontology.org/amigo/term/GO:0048468	EPHA6 TBR1 NPTX1 GFRA1 NKX6-1 LHX9 PITX2
0.0307602	7	2254	3.73995	GO:0006928 movement of cell or subcellular component	http://amigo.geneontology.org/amigo/term/GO:0006928	EPHA6 MMP12 TBR1 GFRA1 NKX6-1 LHX9 PITX2
0.00265547	13	4617	3.39082	GO:0048731 system development	http://amigo.geneontology.org/amigo/term/GO:0048731	EPHA6 TBR1 LHX9 GFRA1 NPTX1 PITX2 PCDHB8 GPR161 CPLX2 NKX6-1 PCDHB13 ELAVL3 MMP12
0.0293043	8	2867	3.36034	GO:0009653 anatomical structure morphogenesis	http://amigo.geneontology.org/amigo/term/GO:0009653	CDH10 EPHA6 PITX2 NPTX1 MMP12 TBR1 LHX9 NKX6-1
0.0307602	10	4552	2.64557	GO:0030154 cell differentiation	http://amigo.geneontology.org/amigo/term/GO:0030154	EPHA6 TBR1 LHX9 BCL6B NKX6-1 NPTX1 PITX2 CPLX2 GFRA1 ELAVL3
0.0307602	10	4576	2.63169	GO:0048869 cellular developmental proc.	http://amigo.geneontology.org/amigo/term/GO:0048869	EPHA6 TBR1 LHX9 BCL6B NKX6-1 NPTX1 PITX2 CPLX2 GFRA1 ELAVL3

## Sheet: D. Sex_GO_BP_Summary
Upregulated in female				Downregulated in female
N	High level GO category	Genes		N	High level GO category	Genes
8	GO:0009653 anatomical structure morphogenesis	CDH10 EPHA6 PITX2 NPTX1 MMP12 TBR1 LHX9 NKX6-1		37	GO:0051234 establishment of localization	GRAMD1B LLGL2 ATP10B CASQ2 CHRND SLC44A5 MCTP2 CRHBP SLC43A1 ANKFN1 TRPV6 CRABP1 SCN4B KCNK4 FAM3B TAP2 FABP9 CTAGE9 CTAGE4 HCN4 CEACAM4 KCNT1 GLP1R H1-1 ILDR1 DGKI XCR1 ARHGEF5
7	GO:0040011 locomotion	EPHA6 MMP12 TBR1 GFRA1 NKX6-1 LHX9 PITX2		31	GO:0002376 immune system process	CEACAM4 XCR1 HLA-DQA1 TAP2 HLA-DQA2 CD44 PADI2 ARHGEF5 MX1 RORC PKHD1L1
7	GO:0023051 regulation of signaling	CPLX2 AMER2 SHISA9 NPTX1 GPR161 NKX6-1 MMP12		26	GO:0006955 immune response	XCR1 MX1 HLA-DQA1 TAP2 HLA-DQA2 RORC PKHD1L1
7	GO:0042221 response to chemical	EPHA6 TBR1 GFRA1 NKX6-1 NPTX1 MMP12 LHX9		23	GO:0042221 response to chemical	IL22RA1 CRHBP XCR1 CHRND CD44 PADI2 HCN4 RORC KCNK4 RUFY4 GRAMD1B ARHGEF5 PTGS1 GLP1R ILDR1 TGFA TRPV6 GPX2 S100A16 TAP2 DIO2 MX1 CASQ2
7	GO:0048583 regulation of response to stimulus	BCL6B AMER2 SHISA9 NPTX1 TBR1 GPR161 MMP12		22	GO:0019882 antigen processing and presentation	HLA-DQA1 TAP2 HLA-DQA2
6	GO:0009893 positive regulation of metabolic process	EPHA6 PITX2 TBR1 GFRA1 MMP12 NKX6-1		21	GO:0051641 cellular localization	GRAMD1B LLGL2 CASQ2 MCTP2 ANKFN1 TRPV6 CTAGE9 CTAGE4 GLP1R ILDR1 DGKI XCR1 SCN4B TAP2
6	GO:0051234 establishment of localization	GRIP2 CPLX2 SHISA9 NKX6-1 NPTX1 MMP12		21	GO:0065008 regulation of biological quality	GLP1R ATP10B CASQ2 CHRND MCTP2 CRHBP TRPV6 XCR1 SCN4B KCNK4 FAM3B DIO2 HCN4 GRAMD1B ARHGEF5 PTGS1 ILDR1 DGKI CRABP1 FMN1 SCUBE1
5	GO:0008283 cell population proliferation	BCL6B MMP12 LHX9 NKX6-1 PITX2		19	GO:0033036 macromolecule localization	GRAMD1B LLGL2 ATP10B CRABP1 FAM3B FABP9 CTAGE9 CTAGE4 GLP1R ILDR1 TAP2 ARHGEF5
5	GO:0009605 response to external stimulus	EPHA6 BCL6B TBR1 MMP12 LHX9		18	GO:0044085 cellular component biogenesis	RUFY4 HLA-DQA1 HLA-DQA2 CASQ2 ARHGEF5 H1-1 ILDR1 FABP9 FMN1
5	GO:0051239 regulation of multicellular organismal process	BCL6B NPTX1 NKX6-1 SHISA9 MMP12		17	GO:0065009 regulation of molecular function	ARHGEF5 RAPGEFL1 CRHBP TGFA SCN4B SPTSSB HCN4 CD44 CASQ2 S100A1 LLGL2 SH3RF2 DGKI ARHGEF28 TNFRSF10A GLP1R
5	GO:0065008 regulation of biological quality	GRIP2 CPLX2 SHISA9 NKX6-1 NPTX1		16	GO:0006950 response to stress	CD44 SH3RF2 MX1 CRHBP PTGS1 GLP1R IL22RA1 MAEL ANKFN1 DGKI TGFA GPX2 DIO2 KLHL31 SCUBE1 XCR1
4	GO:0002376 immune system process	BCL6B CPLX2 MMP12 PITX2		16	GO:0032879 regulation of localization	LLGL2 CASQ2 MCTP2 CRHBP SCN4B HCN4 PADI2 SLC43A1 H1-1 ILDR1 DGKI XCR1 KCNK4 ARHGEF5 SH3RF2 TRPV6
4	GO:0003008 system process	NPTX1 TBR1 GRIP2 SHISA9		15	GO:0002682 regulation of immune system process	CEACAM4 HLA-DQA1 HLA-DQA2 PADI2 TAP2
4	GO:0007155 cell adhesion	CDH10 PCDHB8 PCDHB13 MMP12		15	GO:0023051 regulation of signaling	CD44 LLGL2 NRK MCTP2 CRHBP SH3RF2 DGKI TGFA ARHGEF28 ARHGEF5 PADI2 ILDR1 SCUBE1 KLHL31 TSPEAR
4	GO:0032879 regulation of localization	CPLX2 SHISA9 TBR1 NKX6-1		14	GO:0003008 system process	GLP1R CASQ2 CHRND CRHBP SCN4B HCN4 PTGS1 ANKFN1 DGKI S100A1 TRPV6 TSPEAR KCNK4 PKHD1L1
4	GO:0033036 macromolecule localization	GRIP2 NKX6-1 NPTX1 MMP12		14	GO:0048583 regulation of response to stimulus	CD44 LLGL2 NRK CRHBP SH3RF2 TGFA ARHGEF28 ARHGEF5 PADI2 DGKI SCUBE1 TAP2 KLHL31 TSPEAR
4	GO:0048870 cell motility	MMP12 GFRA1 NKX6-1 PITX2		13	GO:0007155 cell adhesion	CD44 HLA-DQA1 HLA-DQA2 FMN1
4	GO:0051641 cellular localization	GRIP2 CPLX2 NPTX1 MMP12		13	GO:0030155 regulation of cell adhesion	HLA-DQA1 HLA-DQA2 FMN1 CD44
4	GO:0051674 localization of cell	MMP12 GFRA1 NKX6-1 PITX2		13	GO:0045321 leukocyte activation	HLA-DQA1 HLA-DQA2 CD44 RORC
4	GO:0065009 regulation of molecular function	EPHA6 SHISA9 NPTX1 NKX6-1		12	GO:0002684 positive regulation of immune system process	HLA-DQA1 HLA-DQA2 TAP2
3	GO:0006955 immune response	BCL6B CPLX2 MMP12		9	GO:0009605 response to external stimulus	MX1 XCR1 PADI2 KCNK4 ARHGEF5 IL22RA1 TAP2 DIO2 TNFRSF10A
3	GO:0023057 negative regulation of signaling	GPR161 MMP12 AMER2		9	GO:0009653 anatomical structure morphogenesis	NRK ARHGEF28 S100A1 MAEL TGFA FABP9 FMN1 CD44 TSPEAR
3	GO:0042330 taxis	EPHA6 TBR1 LHX9		9	GO:0009893 positive regulation of metabolic process	SH3RF2 TGFA RUFY4 CD44 ARHGEF5 DIO2 PADI2 RORC TNFRSF10A
3	GO:0044085 cellular component biogenesis	CDH10 NPTX1 PCDHB13		8	GO:0051239 regulation of multicellular organismal process	CASQ2 CRHBP HCN4 S100A1 GLP1R MAEL DIO2 SCN4B
2	GO:0000003 reproduction	LHX9 GFRA1		6	GO:0009719 response to endogenous stimulus	CRHBP CD44 HCN4 GLP1R PADI2 CASQ2
2	GO:0022414 reproductive process	LHX9 GFRA1		6	GO:0023057 negative regulation of signaling	CRHBP CD44 PADI2 SH3RF2 DGKI KLHL31
2	GO:0002682 regulation of immune system process	BCL6B MMP12		5	GO:0000003 reproduction	H1-1 MAEL CRHBP TDRD9 FABP9
2	GO:0003006 developmental process involved in reproduction	LHX9 GFRA1		5	GO:0007610 behavior	GLP1R ANKFN1 DGKI KCNK4 CRHBP
2	GO:0006950 response to stress	BCL6B MMP12		5	GO:0022414 reproductive process	H1-1 MAEL CRHBP TDRD9 FABP9
2	GO:0040012 regulation of locomotion	TBR1 NKX6-1		5	GO:0040011 locomotion	XCR1 CD44 PADI2 ARHGEF5 SH3RF2
2	GO:0050793 regulation of developmental process	BCL6B NKX6-1		5	GO:0009056 catabolic process	SH3RF2 RUFY4 CD44 CRABP1 DIO2
2	GO:0051240 positive regulation of multicellular organismal process	NKX6-1 MMP12		5	GO:0022402 cell cycle process	LLGL2 MAEL ANKFN1 TGFA TDRD9
1	GO:0007610 behavior	TBR1		5	GO:0048870 cell motility	XCR1 CD44 PADI2 ARHGEF5 SH3RF2
1	GO:0040007 growth	NKX6-1		5	GO:0051674 localization of cell	XCR1 CD44 PADI2 ARHGEF5 SH3RF2
1	GO:0002252 immune effector process	CPLX2		4	GO:0003006 developmental process involved in reproduction	H1-1 MAEL TDRD9 FABP9
1	GO:0002520 immune system development	PITX2		4	GO:0009607 response to biotic stimulus	MX1 IL22RA1 TAP2 DIO2
1	GO:0002683 negative regulation of immune system process	MMP12		4	GO:0019953 sexual reproduction	H1-1 MAEL TDRD9 FABP9
1	GO:0002684 positive regulation of immune system process	MMP12		4	GO:0032504 multicellular organism reproduction	H1-1 MAEL TDRD9 FABP9
1	GO:0007631 feeding behavior	TBR1		4	GO:0044419 biological process involved in interspecies interaction between organisms	MX1 IL22RA1 TAP2 DIO2
1	GO:0009056 catabolic process	MMP12		4	GO:0048609 multicellular organismal reproductive process	H1-1 MAEL TDRD9 FABP9
1	GO:0009607 response to biotic stimulus	MMP12		4	GO:0048646 anatomical structure formation involved in morphogenesis	S100A1 TGFA FABP9 FMN1
1	GO:0009719 response to endogenous stimulus	NKX6-1		4	GO:0050793 regulation of developmental process	S100A1 MAEL CD44 RORC
1	GO:0016049 cell growth	NKX6-1		4	GO:0051707 response to other organism	MX1 IL22RA1 TAP2 DIO2
1	GO:0030155 regulation of cell adhesion	MMP12		3	GO:0040007 growth	MAEL FMN1 CHRND
1	GO:0040008 regulation of growth	NKX6-1		3	GO:0008283 cell population proliferation	TGFA PTGS1 ACSL6
1	GO:0044419 biological process involved in interspecies interaction between organisms	MMP12		3	GO:0009628 response to abiotic stimulus	KCNK4 DIO2 TNFRSF10A
1	GO:0045321 leukocyte activation	CPLX2		3	GO:0042330 taxis	XCR1 PADI2 ARHGEF5
1	GO:0048589 developmental growth	NKX6-1		3	GO:0048589 developmental growth	MAEL FMN1 CHRND
1	GO:0048646 anatomical structure formation involved in morphogenesis	TBR1		2	GO:0048511 rhythmic process	RORC ANKFN1
1	GO:0051093 negative regulation of developmental process	NKX6-1		2	GO:0002252 immune effector process	TAP2 RORC
1	GO:0051094 positive regulation of developmental process	NKX6-1		2	GO:0007623 circadian rhythm	ANKFN1 RORC
1	GO:0051606 detection of stimulus	NKX6-1		2	GO:0032259 methylation	MAEL TDRD9
1	GO:0051707 response to other organism	MMP12		2	GO:0040012 regulation of locomotion	PADI2 SH3RF2
				2	GO:0042445 hormone metabolic process	DIO2 CRABP1
				2	GO:0043046 DNA methylation involved in gamete generation	MAEL TDRD9
				2	GO:0050900 leukocyte migration	PADI2 ARHGEF5
				2	GO:0051235 maintenance of location	CASQ2 XCR1
				2	GO:0051240 positive regulation of multicellular organismal process	S100A1 DIO2
				2	GO:0051321 meiotic cell cycle	MAEL TDRD9
				2	GO:0051606 detection of stimulus	KCNK4 CASQ2
				1	GO:0001906 cell killing	TAP2
				1	GO:0001909 leukocyte mediated cytotoxicity	TAP2
				1	GO:0002209 behavioral defense response	ANKFN1
				1	GO:0002520 immune system development	RORC
				1	GO:0002683 negative regulation of immune system process	PADI2
				1	GO:0006914 autophagy	RUFY4
				1	GO:0007622 rhythmic behavior	ANKFN1
				1	GO:0007626 locomotory behavior	ANKFN1
				1	GO:0031341 regulation of cell killing	TAP2
				1	GO:0031343 positive regulation of cell killing	TAP2
				1	GO:0040008 regulation of growth	MAEL
				1	GO:0040013 negative regulation of locomotion	PADI2
				1	GO:0042752 regulation of circadian rhythm	RORC
				1	GO:0043627 response to estrogen	CRHBP
				1	GO:0044706 multi-multicellular organism process	CRHBP
				1	GO:0051093 negative regulation of developmental process	MAEL
				1	GO:0051094 positive regulation of developmental process	S100A1
				1	GO:0098900 regulation of action potential	HCN4
				1	GO:2000241 regulation of reproductive process	MAEL

## Sheet: E. Sex_GO_CC
Upregulated in female								Downregulated in female
Enrichment FDR	nGenes	Pathway Genes	Fold Enrichment	Pathway	URL	Genes		Enrichment FDR	nGenes	Pathway Genes	Fold Enrichment	Pathway	URL	Genes
0.0258424	2	79	30.4877	GO:0099060 integral component of postsynaptic specialization membrane	http://amigo.geneontology.org/amigo/term/GO:0099060	CDH10 SHISA9		9.53122e-14	8	17	108.763	GO:0042825 TAP complex	http://amigo.geneontology.org/amigo/term/GO:0042825	TAP2
0.0341	2	120	20.0711	GO:0099634 postsynaptic specialization membrane	http://amigo.geneontology.org/amigo/term/GO:0099634	CDH10 SHISA9		0.000851085	2	5	92.4485	GO:0071547 piP-body	http://amigo.geneontology.org/amigo/term/GO:0071547	MAEL TDRD9
0.0341	2	128	18.8166	GO:0098936 intrinsic component of postsynaptic membrane	http://amigo.geneontology.org/amigo/term/GO:0098936	CDH10 SHISA9		0.049451	1	3	77.0404	GO:0098855 HCN channel complex	http://amigo.geneontology.org/amigo/term/GO:0098855	HCN4
0.00496586	4	288	16.7259	GO:0045211 postsynaptic membrane	http://amigo.geneontology.org/amigo/term/GO:0045211	SHISA9 CDH10 GRIP2 PCDHB13		5.02296e-12	8	28	66.0346	GO:0042824 MHC class I peptide loading complex	http://amigo.geneontology.org/amigo/term/GO:0042824	TAP2
0.0464963	2	160	15.0533	GO:0099699 integral component of synaptic membrane	http://amigo.geneontology.org/amigo/term/GO:0099699	CDH10 SHISA9		6.67074e-16	14	100	32.357	GO:0042613 MHC class II protein complex	http://amigo.geneontology.org/amigo/term/GO:0042613	HLA-DQA1 HLA-DQA2
0.00649209	4	343	14.0439	GO:0098978 glutamatergic synapse	http://amigo.geneontology.org/amigo/term/GO:0098978	NPTX1 CDH10 GRIP2 SHISA9		1.35603e-14	14	125	25.8856	GO:0042611 MHC protein complex	http://amigo.geneontology.org/amigo/term/GO:0042611	HLA-DQA1 HLA-DQA2
0.0485807	2	172	14.0031	GO:0099240 intrinsic component of synaptic membrane	http://amigo.geneontology.org/amigo/term/GO:0099240	CDH10 SHISA9		1.68885e-12	12	114	24.3285	GO:0030669 clathrin-coated endocytic vesicle membrane	http://amigo.geneontology.org/amigo/term/GO:0030669	TGFA HLA-DQA1 HLA-DQA2
0.00813323	4	395	12.1951	GO:0097060 synaptic membrane	http://amigo.geneontology.org/amigo/term/GO:0097060	SHISA9 CDH10 GRIP2 PCDHB13		2.33935e-11	11	110	23.1121	GO:0071556 integral component of lumenal side of endoplasmic reticulum membrane	http://amigo.geneontology.org/amigo/term/GO:0071556	HLA-DQA1 HLA-DQA2
0.0339877	3	362	9.98008	GO:0099572 postsynaptic specialization	http://amigo.geneontology.org/amigo/term/GO:0099572	SHISA9 CDH10 GRIP2		4.61755e-11	11	118	21.5452	GO:0098576 lumenal side of membrane	http://amigo.geneontology.org/amigo/term/GO:0098576	HLA-DQA1 HLA-DQA2
0.0341	3	429	8.42142	GO:0043235 receptor complex	http://amigo.geneontology.org/amigo/term/GO:0043235	EPHA6 GFRA1 SHISA9		3.4846e-09	9	97	21.4442	GO:0033116 endoplasmic reticulum-Golgi intermediate compartment membrane	http://amigo.geneontology.org/amigo/term/GO:0033116	TGFA TAP2
0.0258424	4	664	7.2546	GO:0098794 postsynapse	http://amigo.geneontology.org/amigo/term/GO:0098794	SHISA9 CDH10 GRIP2 PCDHB13		8.67989e-12	12	132	21.011	GO:0045334 clathrin-coated endocytic vesicle	http://amigo.geneontology.org/amigo/term/GO:0045334	TGFA HLA-DQA1 HLA-DQA2
0.00117991	8	1440	6.69035	GO:0043005 neuron projection	http://amigo.geneontology.org/amigo/term/GO:0043005	EPHA6 CPLX2 NPTX1 SHISA9 GPR161 GRIP2 GFRA1 PCDHB13		1.16605e-11	12	136	20.393	GO:0012507 ER to Golgi transport vesicle membrane	http://amigo.geneontology.org/amigo/term/GO:0012507	TGFA HLA-DQA1 HLA-DQA2
0.0348918	4	888	5.42461	GO:0036477 somatodendritic compartment	http://amigo.geneontology.org/amigo/term/GO:0036477	SHISA9 GRIP2 CPLX2 GFRA1		0.0211626	2	25	18.4897	GO:0043186 P granule	http://amigo.geneontology.org/amigo/term/GO:0043186	MAEL TDRD9
0.0138912	6	1435	5.03525	GO:0045202 synapse	http://amigo.geneontology.org/amigo/term/GO:0045202	CPLX2 SHISA9 NPTX1 CDH10 GRIP2 PCDHB13		0.0211626	2	25	18.4897	GO:0045495 pole plasm	http://amigo.geneontology.org/amigo/term/GO:0045495	MAEL TDRD9
0.0341	5	1332	4.52051	GO:0098590 plasma membrane region	http://amigo.geneontology.org/amigo/term/GO:0098590	SHISA9 CDH10 GPR161 GRIP2 PCDHB13		0.0211626	2	25	18.4897	GO:0060293 germ plasm	http://amigo.geneontology.org/amigo/term/GO:0060293	MAEL TDRD9
0.00813323	8	2360	4.08225	GO:0120025 plasma membrane bounded cell projection	http://amigo.geneontology.org/amigo/term/GO:0120025	EPHA6 CPLX2 NPTX1 SHISA9 GPR161 GRIP2 GFRA1 PCDHB13		5.21924e-10	11	149	17.0626	GO:0032588 trans-Golgi network membrane	http://amigo.geneontology.org/amigo/term/GO:0032588	HLA-DQA1 HLA-DQA2
0.00945874	8	2477	3.88942	GO:0042995 cell projection	http://amigo.geneontology.org/amigo/term/GO:0042995	EPHA6 CPLX2 NPTX1 SHISA9 GPR161 GRIP2 GFRA1 PCDHB13		7.32875e-17	20	273	16.932	GO:0030176 integral component of endoplasmic reticulum membrane	http://amigo.geneontology.org/amigo/term/GO:0030176	ELOVL7 TAP2 HLA-DQA1 HLA-DQA2
0.0339877	6	1894	3.81498	GO:0005887 integral component of plasma membrane	http://amigo.geneontology.org/amigo/term/GO:0005887	EPHA6 PCDHB8 PCDHB13 SHISA9 COL25A1 CDH10		1.19283e-16	20	294	15.7225	GO:0030666 endocytic vesicle membrane	http://amigo.geneontology.org/amigo/term/GO:0030666	TGFA HLA-DQA1 TAP2 HLA-DQA2
0.0341	6	1978	3.65297	GO:0031226 intrinsic component of plasma membrane	http://amigo.geneontology.org/amigo/term/GO:0031226	EPHA6 PCDHB8 PCDHB13 SHISA9 COL25A1 CDH10		2.42653e-10	12	181	15.323	GO:0030665 clathrin-coated vesicle membrane	http://amigo.geneontology.org/amigo/term/GO:0030665	TGFA HLA-DQA1 HLA-DQA2
0.0485807	6	2293	3.15115	GO:0030054 cell junction	http://amigo.geneontology.org/amigo/term/GO:0030054	CDH10 CPLX2 SHISA9 NPTX1 GRIP2 PCDHB13		7.10515e-07	8	132	14.0073	GO:0030670 phagocytic vesicle membrane	http://amigo.geneontology.org/amigo/term/GO:0030670	TAP2
								1.30977e-07	9	149	13.9603	GO:0140534 endoplasmic reticulum protein-containing complex	http://amigo.geneontology.org/amigo/term/GO:0140534	SPTSSB TAP2
								0.0395933	2	35	13.2069	GO:0070971 endoplasmic reticulum exit site	http://amigo.geneontology.org/amigo/term/GO:0070971	CTAGE9 CTAGE4
								5.79919e-10	14	305	10.6088	GO:0030658 transport vesicle membrane	http://amigo.geneontology.org/amigo/term/GO:0030658	MCTP2 DGKI TGFA HLA-DQA1 HLA-DQA2
								1.57814e-08	12	266	10.4265	GO:0030136 clathrin-coated vesicle	http://amigo.geneontology.org/amigo/term/GO:0030136	TGFA HLA-DQA1 HLA-DQA2
								1.52179e-13	20	448	10.3179	GO:0030139 endocytic vesicle	http://amigo.geneontology.org/amigo/term/GO:0030139	TGFA HLA-DQA1 TAP2 HLA-DQA2
								2.83592e-08	12	281	9.86995	GO:0030662 coated vesicle membrane	http://amigo.geneontology.org/amigo/term/GO:0030662	TGFA HLA-DQA1 HLA-DQA2
								1.36034e-13	21	505	9.61098	GO:0031301 integral component of organelle membrane	http://amigo.geneontology.org/amigo/term/GO:0031301	ELOVL7 TAP2 ATP10B HLA-DQA1 HLA-DQA2
								1.16684e-05	8	196	9.43352	GO:0045335 phagocytic vesicle	http://amigo.geneontology.org/amigo/term/GO:0045335	TAP2
								2.47189e-13	21	535	9.07205	GO:0031300 intrinsic component of organelle membrane	http://amigo.geneontology.org/amigo/term/GO:0031300	ELOVL7 TAP2 ATP10B HLA-DQA1 HLA-DQA2
								7.10515e-07	11	312	8.1485	GO:0005802 trans-Golgi network	http://amigo.geneontology.org/amigo/term/GO:0005802	HLA-DQA1 HLA-DQA2
								1.02155e-06	12	400	6.93364	GO:0030135 coated vesicle	http://amigo.geneontology.org/amigo/term/GO:0030135	TGFA HLA-DQA1 HLA-DQA2
								8.36471e-08	15	537	6.4559	GO:0005765 lysosomal membrane	http://amigo.geneontology.org/amigo/term/GO:0005765	ATP10B HLA-DQA1 HLA-DQA2
								8.36471e-08	15	537	6.4559	GO:0098852 lytic vacuole membrane	http://amigo.geneontology.org/amigo/term/GO:0098852	ATP10B HLA-DQA1 HLA-DQA2
								3.71241e-07	14	520	6.22249	GO:0030133 transport vesicle	http://amigo.geneontology.org/amigo/term/GO:0030133	MCTP2 DGKI TGFA HLA-DQA1 HLA-DQA2
								2.53211e-07	15	589	5.88594	GO:0005774 vacuolar membrane	http://amigo.geneontology.org/amigo/term/GO:0005774	ATP10B HLA-DQA1 HLA-DQA2
								1.53628e-05	11	436	5.83104	GO:0098791 Golgi apparatus subcompartment	http://amigo.geneontology.org/amigo/term/GO:0098791	HLA-DQA1 HLA-DQA2
								1.13911e-07	17	730	5.38227	GO:0098797 plasma membrane protein complex	http://amigo.geneontology.org/amigo/term/GO:0098797	SCN4B HLA-DQA1 HLA-DQA2 CHRND HCN4
								1.52179e-13	31	1351	5.3033	GO:0005789 endoplasmic reticulum membrane	http://amigo.geneontology.org/amigo/term/GO:0005789	GRAMD1B ELOVL7 SPTSSB TAP2 CTAGE9 FMN1 CTAGE4 PTGS1 ATP10B MX1 ACSL6 HLA-DQA1 HLA-DQA2 CASQ2 TGFA
								1.52179e-13	31	1355	5.28764	GO:0098827 endoplasmic reticulum subcompartment	http://amigo.geneontology.org/amigo/term/GO:0098827	GRAMD1B ELOVL7 SPTSSB TAP2 CTAGE9 FMN1 CTAGE4 PTGS1 ATP10B MX1 ACSL6 HLA-DQA1 HLA-DQA2 CASQ2 TGFA
								1.98064e-13	31	1373	5.21832	GO:0042175 nuclear outer membrane-endoplasmic reticulum membrane network	http://amigo.geneontology.org/amigo/term/GO:0042175	GRAMD1B ELOVL7 SPTSSB TAP2 CTAGE9 FMN1 CTAGE4 PTGS1 ATP10B MX1 ACSL6 HLA-DQA1 HLA-DQA2 CASQ2 TGFA
								2.02139e-06	15	706	4.91051	GO:0010008 endosome membrane	http://amigo.geneontology.org/amigo/term/GO:0010008	ATP10B HLA-DQA1 HLA-DQA2
								0.017572	5	243	4.75558	GO:0034703 cation channel complex	http://amigo.geneontology.org/amigo/term/GO:0034703	SCN4B HCN4 KCNK4 TRPV6 CASQ2
								2.33935e-11	29	1452	4.61606	GO:0098796 membrane protein complex	http://amigo.geneontology.org/amigo/term/GO:0098796	SCN4B SPTSSB HLA-DQA1 TAP2 HLA-DQA2 CHRND HCN4 KCNK4 TRPV6 CASQ2
								1.68819e-06	17	901	4.36078	GO:0000323 lytic vacuole	http://amigo.geneontology.org/amigo/term/GO:0000323	ATP10B HLA-DQA1 HLA-DQA2 CRHBP PADI2
								1.68819e-06	17	901	4.36078	GO:0005764 lysosome	http://amigo.geneontology.org/amigo/term/GO:0005764	ATP10B HLA-DQA1 HLA-DQA2 CRHBP PADI2
								5.34387e-10	27	1441	4.33052	GO:0030659 cytoplasmic vesicle membrane	http://amigo.geneontology.org/amigo/term/GO:0030659	MCTP2 ATP10B DGKI TGFA HLA-DQA1 HLA-DQA2 CD44 TAP2
								2.34282e-05	14	757	4.27437	GO:0098552 side of membrane	http://amigo.geneontology.org/amigo/term/GO:0098552	XCR1 SAMD12 SCUBE1 HLA-DQA1 HLA-DQA2
								6.65129e-10	27	1460	4.27416	GO:0012506 vesicle membrane	http://amigo.geneontology.org/amigo/term/GO:0012506	MCTP2 ATP10B DGKI TGFA HLA-DQA1 HLA-DQA2 CD44 TAP2
								2.5474e-11	31	1685	4.25208	GO:0031984 organelle subcompartment	http://amigo.geneontology.org/amigo/term/GO:0031984	GRAMD1B ELOVL7 SPTSSB TAP2 CTAGE9 FMN1 CTAGE4 PTGS1 ATP10B MX1 ACSL6 HLA-DQA1 HLA-DQA2 CASQ2 TGFA
								0.0131865	6	327	4.24076	GO:0034702 ion channel complex	http://amigo.geneontology.org/amigo/term/GO:0034702	SCN4B CHRND HCN4 KCNK4 TRPV6 CASQ2
								1.68819e-06	18	1008	4.12716	GO:0005773 vacuole	http://amigo.geneontology.org/amigo/term/GO:0005773	RUFY4 ATP10B HLA-DQA1 HLA-DQA2 CRHBP PADI2
								0.00575834	8	489	3.78112	GO:0016607 nuclear speck	http://amigo.geneontology.org/amigo/term/GO:0016607	TAP2
								0.0161168	7	457	3.54015	GO:1990351 transporter complex	http://amigo.geneontology.org/amigo/term/GO:1990351	SCN4B CHRND ATP10B HCN4 KCNK4 TRPV6 CASQ2
								1.47319e-09	33	2262	3.37179	GO:0005783 endoplasmic reticulum	http://amigo.geneontology.org/amigo/term/GO:0005783	GRAMD1B CASQ2 S100A1 ELOVL7 ACSL6 SPTSSB TOR4A TAP2 CTAGE9 FMN1 CTAGE4 ATP10B PTGS1 MX1 HLA-DQA1 HLA-DQA2 TGFA
								0.00210316	11	763	3.33202	GO:0000139 Golgi membrane	http://amigo.geneontology.org/amigo/term/GO:0000139	HLA-DQA1 HLA-DQA2
								0.043181	6	431	3.21746	GO:1902495 transmembrane transporter complex	http://amigo.geneontology.org/amigo/term/GO:1902495	SCN4B CHRND HCN4 KCNK4 TRPV6 CASQ2
								0.000352488	16	1232	3.00157	GO:0005768 endosome	http://amigo.geneontology.org/amigo/term/GO:0005768	ATP10B HLA-DQA1 HLA-DQA2 CRHBP
								5.55e-07	30	2452	2.82775	GO:0098588 bounding membrane of organelle	http://amigo.geneontology.org/amigo/term/GO:0098588	MCTP2 ATP10B DGKI TGFA ACSL6 TSPEAR HLA-DQA1 HLA-DQA2 CD44 CASQ2 TAP2
								2.3115e-05	23	1894	2.80665	GO:0005887 integral component of plasma membrane	http://amigo.geneontology.org/amigo/term/GO:0005887	CHRND IL22RA1 TRPV6 SCN4B KCNK4 GLP1R HCN4 CD44 HLA-DQA1 HLA-DQA2 CEACAM4 SLC43A1 XCR1
								4.55934e-05	23	1978	2.68746	GO:0031226 intrinsic component of plasma membrane	http://amigo.geneontology.org/amigo/term/GO:0031226	CHRND IL22RA1 TRPV6 SCN4B KCNK4 GLP1R HCN4 CD44 HLA-DQA1 HLA-DQA2 CEACAM4 SLC43A1 XCR1
								1.15543e-06	32	2849	2.59596	GO:0031410 cytoplasmic vesicle	http://amigo.geneontology.org/amigo/term/GO:0031410	MCTP2 ATP10B CRHBP TGFA DGKI RUFY4 HLA-DQA1 FABP9 HLA-DQA2 CD44 PADI2 TOR4A TAP2
								1.15543e-06	32	2851	2.59413	GO:0097708 intracellular vesicle	http://amigo.geneontology.org/amigo/term/GO:0097708	MCTP2 ATP10B CRHBP TGFA DGKI RUFY4 HLA-DQA1 FABP9 HLA-DQA2 CD44 PADI2 TOR4A TAP2
								9.26349e-06	38	4154	2.11425	GO:0031090 organelle membrane	http://amigo.geneontology.org/amigo/term/GO:0031090	GRAMD1B MCTP2 ELOVL7 SPTSSB TAP2 CTAGE9 FMN1 CTAGE4 ATP10B MX1 PTGS1 DGKI TGFA ACSL6 TSPEAR HLA-DQA1 HLA-DQA2 CD44 CASQ2
								0.0265061	16	1878	1.96908	GO:0005794 Golgi apparatus	http://amigo.geneontology.org/amigo/term/GO:0005794	CD44 PTGS1 TNFRSF10A S100A1 CCDC110 HLA-DQA1 HLA-DQA2
								0.000128042	37	4466	1.9148	GO:0031982 vesicle	http://amigo.geneontology.org/amigo/term/GO:0031982	CD44 PTGS1 PADI2 FAM3B S100A16 FCGBP MCTP2 ATP10B CRHBP TGFA H1-1 DGKI RUFY4 HLA-DQA1 FABP9 HLA-DQA2 TOR4A TAP2

## Sheet: F. Sex_GO_CC_Summary
Upregulated in female				Downregulated in female
N	High level GO category	Genes		N	High level GO category	Genes
8	GO:0042995 cell projection	EPHA6 CPLX2 NPTX1 SHISA9 GPR161 GRIP2 GFRA1 PCDHB13		38	GO:0031090 organelle membrane	GRAMD1B MCTP2 ELOVL7 SPTSSB TAP2 CTAGE9 FMN1 CTAGE4 ATP10B MX1 PTGS1 DGKI TGFA ACSL6 TSPEAR HLA-DQA1 HLA-DQA2 CD44 CASQ2
6	GO:0030054 cell junction	CDH10 CPLX2 SHISA9 NPTX1 GRIP2 PCDHB13		31	GO:0005789 endoplasmic reticulum membrane	GRAMD1B ELOVL7 SPTSSB TAP2 CTAGE9 FMN1 CTAGE4 PTGS1 ATP10B MX1 ACSL6 HLA-DQA1 HLA-DQA2 CASQ2 TGFA
6	GO:0045202 synapse	CPLX2 SHISA9 NPTX1 CDH10 GRIP2 PCDHB13		31	GO:0042175 nuclear outer membrane-endoplasmic reticulum membrane network	GRAMD1B ELOVL7 SPTSSB TAP2 CTAGE9 FMN1 CTAGE4 PTGS1 ATP10B MX1 ACSL6 HLA-DQA1 HLA-DQA2 CASQ2 TGFA
5	GO:0005576 extracellular region	GFRA1 NKX6-1 COL25A1 NPTX1 MMP12		29	GO:0098796 membrane protein complex	SCN4B SPTSSB HLA-DQA1 TAP2 HLA-DQA2 CHRND HCN4 KCNK4 TRPV6 CASQ2
5	GO:0098590 plasma membrane region	SHISA9 CDH10 GPR161 GRIP2 PCDHB13		14	GO:0098552 side of membrane	XCR1 SAMD12 SCUBE1 HLA-DQA1 HLA-DQA2
4	GO:0005615 extracellular space	GFRA1 NKX6-1 COL25A1 MMP12		13	GO:0005576 extracellular region	CD44 PTGS1 PADI2 FAM3B S100A16 FCGBP CRHBP SCUBE1 TGFA TSPEAR PKHD1L1 S100A1 TOR4A
4	GO:0097060 synaptic membrane	SHISA9 CDH10 GRIP2 PCDHB13		11	GO:0098576 lumenal side of membrane	HLA-DQA1 HLA-DQA2
4	GO:0098794 postsynapse	SHISA9 CDH10 GRIP2 PCDHB13		10	GO:0030054 cell junction	CD44 CHRND MCTP2 LLGL2 ILDR1 DGKI ARHGEF5 SCN4B FMN1 CRHBP
4	GO:0098796 membrane protein complex	CDH10 CPLX2 SHISA9 GFRA1		10	GO:0005615 extracellular space	CD44 PTGS1 PADI2 FAM3B S100A16 FCGBP CRHBP SCUBE1 TGFA PKHD1L1
4	GO:0098978 glutamatergic synapse	NPTX1 CDH10 GRIP2 SHISA9		8	GO:0042995 cell projection	PTGS1 CHRND CD44 DGKI ARHGEF5 TSPEAR PKHD1L1 CRHBP
3	GO:0099572 postsynaptic specialization	SHISA9 CDH10 GRIP2		6	GO:0043230 extracellular organelle	CD44 PTGS1 PADI2 FAM3B S100A16 FCGBP
2	GO:0019898 extrinsic component of membrane	CDH10 GFRA1		6	GO:1903561 extracellular vesicle	CD44 PTGS1 PADI2 FAM3B S100A16 FCGBP
2	GO:0031012 extracellular matrix	COL25A1 MMP12		5	GO:0099512 supramolecular fiber	CASQ2 MX1 KRTAP10-3 FMN1 CRHBP
2	GO:0031090 organelle membrane	GPR161 PCDHB13		5	GO:0070161 anchoring junction	CD44 LLGL2 ILDR1 SCN4B FMN1
2	GO:0043230 extracellular organelle	GFRA1 NKX6-1		5	GO:0098590 plasma membrane region	CD44 TGFA CHRND DGKI TSPEAR
2	GO:0098793 presynapse	CPLX2 CDH10		4	GO:0045202 synapse	CHRND MCTP2 DGKI CRHBP
2	GO:0098936 intrinsic component of postsynaptic membrane	CDH10 SHISA9		4	GO:0005911 cell-cell junction	LLGL2 ILDR1 SCN4B FMN1
2	GO:0098984 neuron to neuron synapse	SHISA9 GRIP2		3	GO:0098793 presynapse	MCTP2 DGKI CRHBP
2	GO:1903561 extracellular vesicle	GFRA1 NKX6-1		2	GO:0008021 synaptic vesicle	MCTP2 DGKI
1	GO:0005911 cell-cell junction	CDH10		2	GO:0030672 synaptic vesicle membrane	MCTP2 DGKI
1	GO:0031252 cell leading edge	SHISA9		2	GO:0032420 stereocilium	TSPEAR PKHD1L1
1	GO:0043083 synaptic cleft	NPTX1		2	GO:0045178 basal part of cell	CD44 TGFA
1	GO:0048786 presynaptic active zone	CDH10		2	GO:0097060 synaptic membrane	CHRND DGKI
1	GO:0070161 anchoring junction	CDH10		2	GO:0098794 postsynapse	DGKI CHRND
1	GO:0098552 side of membrane	GFRA1		2	GO:0098862 cluster of actin-based cell projections	TSPEAR PKHD1L1
1	GO:0098982 GABA-ergic synapse	CDH10		2	GO:0099572 postsynaptic specialization	CHRND DGKI
1	GO:1990904 ribonucleoprotein complex	ELAVL3		1	GO:0019867 outer membrane	ACSL6
				1	GO:0019898 extrinsic component of membrane	SCUBE1
				1	GO:0030055 cell-substrate junction	CD44
				1	GO:0031012 extracellular matrix	FCGBP
				1	GO:0031252 cell leading edge	CD44
				1	GO:0031594 neuromuscular junction	CHRND
				1	GO:0032993 protein-DNA complex	H1-1
				1	GO:0098936 intrinsic component of postsynaptic membrane	CHRND
				1	GO:0098978 glutamatergic synapse	DGKI
				1	GO:0098984 neuron to neuron synapse	DGKI

## Sheet: G. DEG_MCPyV
Upregulated in MCPyV												Downregulated in MCPyV
EntrezGene	name	symbol	alias	HGNC	baseMean	log2FoldChange	lfcSE	stat	pvalue	padj		EntrezGene	Name	Symbol	Alias	HGNC	baseMean	log2FoldChange	lfcSE	stat	pvalue	padj
10279	serine protease 16	PRSS16	TSSP	HGNC:9480	306.844	7.37739	0.858544	8.59291	8.47943e-18	1.79399e-13		100507538					12.3701	-6.70097	1.82865	-3.66445	0.000247875	0.0310313
94234	forkhead box Q1	FOXQ1	HFH1	HGNC:20951	487.187	6.04147	0.80351	7.51885	5.52592e-14	5.84559e-10		10595	endoplasmic reticulum to nucleus signaling 2	ERN2	IRE1-BETA, IRE1b, IRE2p, hIRE2p	HGNC:16942	112.695	-6.61272	1.39173	-4.75143	2.01984e-06	0.000837918
340706	von Willebrand factor A domain containing 2	VWA2	AMACO, CCSP-2, CCSP2, NET42	HGNC:24709	421.346	4.8907	0.655507	7.46094	8.59103e-14	6.05868e-10		128414	sodium/potassium transporting ATPase interacting 4	NKAIN4	C20orf58, FAM77A, bA261N11.2	HGNC:16191	15.4976	-6.55273	1.8724	-3.49965	0.000465875	0.0480806
123036	tandem C2 domains, nuclear	TC2N	C14orf47, C2CD1, MTAC2D1, TAC2N, Tac2-N	HGNC:19859	1340.84	3.45215	0.504838	6.83813	8.02337e-12	4.24376e-08		7299	tyrosinase	TYR	ATN, CMM8, OCA1, OCA1A, OCAIA	HGNC:12442	180.053	-5.75711	1.18087	-4.87531	1.08635e-06	0.000489019
100507164					2589.16	4.78896	0.717571	6.67385	2.49177e-11	1.05437e-07		10716	T-box brain transcription factor 1	TBR1	AUTS5, IDDAS, TBR-1, TES-56	HGNC:11590	304.639	-5.66716	0.951859	-5.95379	2.62011e-09	6.08139e-06
257	ALX homeobox 3	ALX3	FND, FND1	HGNC:449	400.457	3.5122	0.549771	6.38848	1.67546e-10	5.90796e-07		400550	FOXF1 adjacent non-coding developmental regulatory RNA	FENDRR	FOXF1-AS1, FOXF1AS1, TCONS_00024240, lincFOXF1, onco-lncRNA-21	HGNC:43894	75.2226	-5.26813	1.21465	-4.33716	1.44338e-05	0.00359265
960	CD44 molecule (IN blood group)	CD44	CDW44, CSPG8, ECM-III, ECMR-III, H-CAM	HGNC:1681	81580.3	4.54304	0.720296	6.30719	2.84155e-10	8.58838e-07		642345	MIR4500 host gene	MIR4500HG		HGNC:42773	97.3919	-5.06991	1.38164	-3.6695	0.000243029	0.030913
79152	fatty acid 2-hydroxylase	FA2H	FAAH, FAH1, FAXDC1, SCS7, SPG35	HGNC:21197	193.412	2.93145	0.486745	6.02255	1.7169e-09	4.54055e-06		642864	spermatogenesis associated 42	SPATA42	AKNAD1-AS1, SRG7	HGNC:41198	222.877	-4.78744	1.02683	-4.66234	3.12632e-06	0.00116041
169026	solute carrier family 30 member 8	SLC30A8	ZNT8, ZnT-8	HGNC:20303	393.447	24.2328	4.08054	5.93861	2.87441e-09	6.08139e-06		27253	protocadherin 17	PCDH17	PCDH68, PCH68	HGNC:14267	859.648	-4.77159	0.874887	-5.45396	4.92614e-08	6.74909e-05
193629	long intergenic non-protein coding RNA 189	LINC00189	C21orf109, NCRNA00189	HGNC:18461	116.522	7.31109	1.29578	5.64225	1.67845e-08	3.22827e-05		92196	death associated protein like 1	DAPL1		HGNC:21490	100.44	-4.74755	0.934983	-5.07769	3.82061e-07	0.000250672
83648	family with sequence similarity 167 member A	FAM167A	C8orf13, D8S265, DIORA-1	HGNC:15549	188.568	3.98678	0.711659	5.60209	2.11779e-08	3.73383e-05		4223	mesenchyme homeobox 2	MEOX2	GAX, MOX2	HGNC:7014	311.113	-4.57515	0.881098	-5.19256	2.07425e-07	0.000162537
54101	receptor interacting serine/threonine kinase 4	RIPK4	ANKK2, ANKRD3, CHANDS, DIK, NKRD3	HGNC:496	110.321	3.60547	0.648296	5.56146	2.67533e-08	4.04299e-05		100505918	uncharacterized LOC100505918	LOC100505918			145.206	-4.52548	0.961137	-4.70846	2.49595e-06	0.000977906
116179	transglutaminase 7	TGM7	TGMZ	HGNC:30790	69.0979	4.71969	0.866371	5.44765	5.104e-08	6.74909e-05		359822	KCNIP4 intronic transcript 1	KCNIP4-IT1	NCRNA00099, UM9(5), UM9-5	HGNC:29895	410.076	-4.38587	1.0755	-4.078	4.54256e-05	0.00924105
6003	regulator of G protein signaling 13	RGS13		HGNC:9995	53.0893	8.67436	1.59871	5.42586	5.76746e-08	6.87384e-05		2294	forkhead box F1	FOXF1	ACDMPV, FKHL5, FREAC1	HGNC:3809	26.78	-4.20257	1.1967	-3.5118	0.000445089	0.0468495
255027	MPV17 mitochondrial inner membrane protein like	MPV17L	M-LPH, M-LPH1, M-LPH2, MLPH1, MLPH2	HGNC:26827	411.464	3.80092	0.700839	5.42338	5.84814e-08	6.87384e-05		2571	glutamate decarboxylase 1	GAD1	CPSQ1, DEE89, GAD, SCP	HGNC:4092	263.097	-4.15227	0.913454	-4.54568	5.47572e-06	0.0017553
6866	tachykinin precursor 3	TAC3	HH10, LncZBTB39, NK3, NKB, NKNB	HGNC:11521	1266.72	5.38531	0.998354	5.39419	6.88336e-08	7.28156e-05		2259	fibroblast growth factor 14	FGF14	FGF-14, FHF-4, FHF4, NYS4, SCA27	HGNC:3671	130.864	-4.13122	1.11386	-3.7089	0.000208158	0.0284529
23708	G1 to S phase transition 2	GSPT2	ERF3B, GST2	HGNC:4622	119.305	4.14589	0.767777	5.39986	6.66943e-08	7.28156e-05		9705	ST18 C2H2C-type zinc finger transcription factor	ST18	NZF-3, NZF3, ZC2H2C3, ZC2HC10, ZNF387	HGNC:18695	227.798	-4.0749	1.12217	-3.63127	0.000282034	0.0346918
2740	glucagon like peptide 1 receptor	GLP1R	GLP-1, GLP-1-R, GLP-1R	HGNC:4324	69.5023	9.06328	1.69172	5.35744	8.4408e-08	8.5039e-05		79616	cyclin J like	CCNJL		HGNC:25876	88.3751	-3.96239	1.03844	-3.8157	0.000135796	0.0212817
1795	dedicator of cytokinesis 3	DOCK3	MOCA, NEDIDHA, PBP	HGNC:2989	863.754	3.26986	0.614711	5.31935	1.04137e-07	0.000100147		55220	kelch domain containing 8A	KLHDC8A		HGNC:25573	345.299	-3.85352	0.766998	-5.02415	5.05654e-07	0.000305661
140597	transcription elongation factor A like 2	TCEAL2	MY0876G05, WEX1, my048	HGNC:29818	182.531	3.19246	0.604801	5.27853	1.30226e-07	0.000119791		2918	glutamate metabotropic receptor 8	GRM8	GLUR8, GPRC1H, MGLUR8, mGlu8	HGNC:4600	143.172	-3.81866	1.0293	-3.70995	0.000207302	0.0284529
7503	X inactive specific transcript	XIST	DXS1089, DXS399E, LINC00001, NCRNA00001, SXI1	HGNC:12810	103389	13.4481	2.56096	5.25119	1.51119e-07	0.000133217		6262	ryanodine receptor 2	RYR2	ARVC2, ARVD2, RYR-2, RyR, VACRDS	HGNC:10484	344.44	-3.68481	0.975905	-3.77579	0.000159501	0.0242774
401474	sterile alpha motif domain containing 12	SAMD12	BAFME, BAFME1, FAME, FAME1, FCMTE1	HGNC:31750	322.056	5.58912	1.07005	5.22323	1.75825e-07	0.000143074		222553	solute carrier family 35 member F1	SLC35F1	C6orf169, dJ230I3.1	HGNC:21483	461.016	-3.62726	0.778979	-4.65643	3.21737e-06	0.00117362
729830	FHF complex subunit HOOK interacting protein 1A	FHIP1A	FAM160A1, FHIP-L	HGNC:34237	396.847	2.78369	0.53264	5.22622	1.73013e-07	0.000143074		59352	leucine rich repeat containing G protein-coupled receptor 6	LGR6	GPCR, VTS20631	HGNC:19719	312.064	-3.41678	0.807465	-4.23149	2.3215e-05	0.0053387
100507144	CD44 divergent transcript	CD44-DT		HGNC:56175	954.125	7.32068	1.41268	5.18211	2.19386e-07	0.000165769		114815	sortilin related VPS10 domain containing receptor 1	SORCS1	hSorCS	HGNC:16697	470.945	-3.39787	0.781124	-4.34998	1.36152e-05	0.00351289
125113	keratin 222	KRT222	KA21, KRT222P	HGNC:28695	191.273	4.08675	0.796944	5.12803	2.92785e-07	0.000213602		343505	NBPF member 7, pseudogene	NBPF7P	NBPF7	HGNC:31989	72.1768	-3.30759	0.842056	-3.92799	8.56583e-05	0.0148695
2053	epoxide hydrolase 2	EPHX2	ABHD20, CEH, SEH	HGNC:3402	58.8242	4.56037	0.893653	5.10307	3.34195e-07	0.000235685		80177	MYC target 1	MYCT1	MTLC	HGNC:23172	248.771	-3.289	0.884806	-3.7172	0.000201446	0.0282252
3248	15-hydroxyprostaglandin dehydrogenase	HPGD	15-PGDH, PGDH, PGDH1, PHOAR1, SDR36C1	HGNC:5154	106.576	2.75365	0.540568	5.09399	3.50602e-07	0.00023928		121551	ankyrin repeat and BTB domain containing 3	ABTB3	ABTB2B, BTBD11	HGNC:23844	225.537	-3.21611	0.831442	-3.86811	0.000109684	0.0181296
23305	acyl-CoA synthetase long chain family member 6	ACSL6	ACS2, FACL6, LACS 6, LACS2, LACS5	HGNC:16496	1215.53	3.69227	0.727785	5.07329	3.90991e-07	0.000250672		22999	regulating synaptic membrane exocytosis 1	RIMS1	CORD7, RAB3IP2, RIM, RIM1	HGNC:17282	980.43	-3.09505	0.691011	-4.47902	7.49868e-06	0.0022345
389641	TNFRSF10A divergent transcript	TNFRSF10A-DT	PLACT1	HGNC:52647	63.6823	5.56039	1.10135	5.04869	4.44842e-07	0.000276809		285220	EPH receptor A6	EPHA6	EHK-2, EHK2, EK12, EPA6, HEK12	HGNC:19296	317.94	-3.08192	0.710496	-4.33771	1.43978e-05	0.00359265
100287891					127.083	6.99128	1.40048	4.99207	5.97357e-07	0.000351063		2674	GDNF family receptor alpha 1	GFRA1	GDNFR, GDNFR-alpha-1, GDNFRA, GFR-ALPHA-1, GFRalpha-1	HGNC:4243	2367.64	-2.96113	0.666427	-4.44329	8.85934e-06	0.00253293
100287927					126.291	6.98236	1.40212	4.97986	6.36318e-07	0.000363854		254268	AKNA domain containing 1	AKNAD1	C1orf62	HGNC:28398	1775.49	-2.91417	0.758788	-3.84056	0.000122754	0.0195272
400685	long intergenic non-protein coding RNA 1801	LINC01801	LINC03049	HGNC:52592	36.9259	8.14995	1.64283	4.96091	7.0162e-07	0.000390636		54331	G protein subunit gamma 2	GNG2	HG3F1	HGNC:4404	643.211	-2.90805	0.69725	-4.17074	3.03617e-05	0.00662229
7728	zinc finger protein 175	ZNF175	OTK18	HGNC:12964	176.338	3.30646	0.668608	4.9453	7.60275e-07	0.000412439		6547	solute carrier family 8 member A3	SLC8A3	NCX3	HGNC:11070	110.575	-2.88994	0.764196	-3.78168	0.000155775	0.0240565
93589	calcium voltage-gated channel auxiliary subunit alpha2delta 4	CACNA2D4	RCD4	HGNC:20202	959.957	4.48998	0.90946	4.93698	7.93433e-07	0.000419667		55366	leucine rich repeat containing G protein-coupled receptor 4	LGR4	BNMD17, DPSL, GPR48	HGNC:13299	824.262	-2.79085	0.797238	-3.50065	0.000464118	0.0480806
84632	actin filament associated protein 1 like 2	AFAP1L2	CTB-1144G6.4, KIAA1914, XB130	HGNC:25901	297.792	2.23727	0.453697	4.93119	8.173e-07	0.000421747		8825	lin-7 homolog A, crumbs cell polarity complex component	LIN7A	LIN-7A, LIN7, MALS-1, MALS1, TIP-33	HGNC:17787	102.424	-2.79064	0.752918	-3.70644	0.000210196	0.0284529
4494	metallothionein 1F	MT1F	MT1	HGNC:7398	111.054	2.84532	0.578969	4.91446	8.90255e-07	0.000448456		3304	heat shock protein family A (Hsp70) member 1B	HSPA1B	HSP70-1, HSP70-1B, HSP70-2, HSP70.1, HSP70.2	HGNC:5233	2709.52	-2.6888	0.766155	-3.50947	0.000448994	0.0470265
3849	keratin 2	KRT2	CK-2e, K2e, KRT2A, KRT2E, KRTE	HGNC:6439	356.802	11.4219	2.33442	4.89283	9.93948e-07	0.00046731		5138	phosphodiesterase 2A	PDE2A	CGS-PDE, IDDPADS, PDE2A1, PED2A4, cGSPDE	HGNC:8777	385.248	-2.58346	0.734989	-3.51496	0.000439814	0.0465257
100507397					82.7846	5.63621	1.15397	4.88421	1.03844e-06	0.000477616		4239	microfibril associated protein 4	MFAP4		HGNC:7035	485.889	-2.53088	0.596768	-4.24097	2.22552e-05	0.00517422
5742	prostaglandin-endoperoxide synthase 1	PTGS1	COX1, COX3, PCOX1, PES-1, PGG/HS	HGNC:9604	1040.81	4.598	0.948418	4.84807	1.24667e-06	0.000549495		948	CD36 molecule (CD36 blood group)	CD36	BDPLT10, CHDS7, FAT, GP3B, GP4	HGNC:1663	518.22	-2.47741	0.587968	-4.21352	2.51423e-05	0.00571973
388588	small integral membrane protein 1 (Vel blood group)	SMIM1	Vel	HGNC:44204	59.6398	4.73002	0.978257	4.83515	1.33046e-06	0.000574462		7025	nuclear receptor subfamily 2 group F member 1	NR2F1	BBOAS, BBSOAS, COUP-TFI, COUPTF1, EAR-3	HGNC:7975	86.5014	-2.47188	0.657796	-3.75782	0.000171397	0.0259018
5325	PLAG1 like zinc finger 1	PLAGL1	LOT1, ZAC, ZAC1	HGNC:9046	846.928	2.64447	0.552609	4.78543	1.70624e-06	0.000721978		343450	potassium sodium-activated channel subfamily T member 2	KCNT2	DEE57, EIEE57, KCa4.2, KNa1.2, SLICK	HGNC:18866	117.381	-2.46905	0.641001	-3.85187	0.000117218	0.0187878
7984	Rho guanine nucleotide exchange factor 5	ARHGEF5	GEF5, P60, TIM, TIM1	HGNC:13209	613.951	3.17496	0.672935	4.71807	2.38089e-06	0.000968702		2043	EPH receptor A4	EPHA4	EK8, HEK8, SEK, TYRO1	HGNC:3388	497.469	-2.44693	0.583467	-4.19378	2.74341e-05	0.00614529
400360	long intergenic non-protein coding RNA 2915	LINC02915	C15orf54	HGNC:33797	284.499	3.05843	0.649517	4.70878	2.49202e-06	0.000977906		51421	angiomotin like 2	AMOTL2	LCCP	HGNC:17812	841.126	-2.41644	0.593907	-4.06872	4.72716e-05	0.00943514
3024	H1.1 linker histone, cluster member	H1-1	H1.1, H1A, H1F1, HIST1, HIST1H1A	HGNC:4715	92.5459	4.85193	1.03168	4.70296	2.56422e-06	0.000986385		145581	leucine rich repeat and fibronectin type III domain containing 5	LRFN5	C14orf146, FIGLER8, SALM5	HGNC:20360	699.507	-2.30382	0.585635	-3.93388	8.35849e-05	0.0147367
26525	interleukin 36 receptor antagonist	IL36RN	FIL1, FIL1(DELTA), FIL1D, IL-36Ra, IL1F5	HGNC:15561	27.1575	7.70465	1.64491	4.68395	2.81403e-06	0.00106315		94121	synaptotagmin like 4	SYTL4	SLP4	HGNC:15588	234.529	-2.23054	0.551827	-4.0421	5.29756e-05	0.0103778
127731	von Willebrand factor A domain containing 5B1	VWA5B1		HGNC:26538	610.316	2.69009	0.579227	4.64428	3.41267e-06	0.00122376		144423	glycosyltransferase 1 domain containing 1	GLT1D1		HGNC:26483	393.066	-2.12794	0.381122	-5.58336	2.35922e-08	3.83954e-05
57061	hydatidiform mole associated and imprinted	HYMAI	NCRNA00020	HGNC:5326	349.876	3.29028	0.710123	4.63339	3.59721e-06	0.00124764		23704	potassium voltage-gated channel subfamily E regulatory subunit 4	KCNE4	MIRP3	HGNC:6244	87.2774	-2.06818	0.570258	-3.62675	0.000287012	0.0350942
204962	solute carrier family 44 member 5	SLC44A5	CTL5	HGNC:28524	575.891	7.19709	1.55259	4.63553	3.56027e-06	0.00124764
51146	alpha-1,4-N-acetylglucosaminyltransferase	A4GNT	alpha4GnT	HGNC:17968	68.0531	3.79722	0.822336	4.6176	3.88203e-06	0.00132471
10610	ST6 N-acetylgalactosaminide alpha-2,6-sialyltransferase 2	ST6GALNAC2	SAITL1, SIAT7, SIAT7B, SIATL1, ST6GalNAII	HGNC:10867	551.52	2.0157	0.441164	4.56906	4.89921e-06	0.00161957
401190	regulator of G protein signaling 7 binding protein	RGS7BP	R7BP	HGNC:23271	87.162	3.6833	0.805697	4.57157	4.84076e-06	0.00161957
375607	N-acetyltransferase 16 (putative)	NAT16	C7orf52	HGNC:22030	480.376	2.99285	0.658041	4.54812	5.41262e-06	0.0017553
25861	whirlin	WHRN	CIP98, DFNB31, PDZD7B, USH2D, WI	HGNC:16361	884.114	2.32918	0.518454	4.49255	7.0376e-06	0.00218803
353135	late cornified envelope 1E	LCE1E	LEP5	HGNC:29466	34.5106	8.05259	1.79361	4.48959	7.13589e-06	0.00218803
55503	transient receptor potential cation channel subfamily V member 6	TRPV6	ABP/ZF, CAT1, CATL, ECAC2, HRPTTN	HGNC:14006	39.8855	8.26182	1.84224	4.48467	7.30279e-06	0.00220722
6330	sodium voltage-gated channel beta subunit 4	SCN4B	ATFB17, LQT10, Navbeta4	HGNC:10592	1173.31	3.41397	0.766706	4.45278	8.47669e-06	0.00245673
93035	PKHD1 like 1	PKHD1L1	DFNB124, PKHDL1	HGNC:20313	2514.06	4.229	0.955487	4.42602	9.59888e-06	0.00270778
845	calsequestrin 2	CASQ2	PDIB2	HGNC:1513	275.095	3.3198	0.752986	4.40884	1.03925e-05	0.0028616
8456	forkhead box N1	FOXN1	FKHL20, RONU, TIDAND, TLIND, WHN	HGNC:12765	127.591	2.91562	0.661381	4.40838	1.04147e-05	0.0028616
728377	Rho guanine nucleotide exchange factor 34, pseudogene	ARHGEF34P		HGNC:38086	540.394	3.01375	0.68445	4.40317	1.06681e-05	0.00289366
8631	src kinase associated phosphoprotein 1	SKAP1	HEL-S-81p, SCAP1, SKAP55	HGNC:15605	31.0525	7.90146	1.79719	4.39656	1.09978e-05	0.00294532
124975	gamma-glutamyltransferase 6	GGT6		HGNC:26891	78.1223	3.31459	0.755378	4.38799	1.14405e-05	0.00302558
11240	peptidyl arginine deiminase 2	PADI2	PAD-H19, PAD2, PDI2	HGNC:18341	1710.4	2.90642	0.668052	4.35058	1.35775e-05	0.00351289
554236	DPY19L2 pseudogene 1	DPY19L2P1		HGNC:22305	2001.94	2.00226	0.46095	4.34376	1.40064e-05	0.00357028
54097	FAM3 metabolism regulating signaling molecule B	FAM3B	2-21, C21orf11, C21orf76, ORF9, PANDER	HGNC:1253	56.5156	8.76368	2.02798	4.32138	1.55057e-05	0.00381458
203447	Nik related kinase	NRK	NESK	HGNC:25391	593.177	4.12728	0.956862	4.31335	1.60801e-05	0.00391042
55240	STEAP3 metalloreductase	STEAP3	AHMIO2, STMP3, TSAP6, dudlin-2, dudulin-2	HGNC:24592	1705.89	2.75362	0.647262	4.25426	2.09738e-05	0.00503551
151531	uridine phosphorylase 2	UPP2	UDRPASE2, UP2, UPASE2	HGNC:23061	51.8557	3.74237	0.880133	4.25205	2.11826e-05	0.00503551
157739	L-threonine dehydrogenase (pseudogene)	TDH	SDR14E1P	HGNC:15547	25.8305	7.63595	1.79742	4.24829	2.15411e-05	0.00506384
340205	triggering receptor expressed on myeloid cells like 1	TREML1	GLTL1825, PRO3438, TLT-1, TLT1, dJ238O23.3	HGNC:20434	32.7073	5.57541	1.33057	4.19024	2.7866e-05	0.00614529
400759	guanylate binding protein 1 pseudogene 1	GBP1P1	LIMIT	HGNC:39561	44.6559	3.35537	0.800788	4.19009	2.78843e-05	0.00614529
340542	brain expressed X-linked 5	BEX5	NGFRAP1L1	HGNC:27990	20.9558	7.32894	1.76863	4.14385	3.41526e-05	0.00729865
1089	CEA cell adhesion molecule 4	CEACAM4	CGM7, CGM7_HUMAN, NCA	HGNC:1816	463.832	11.8003	2.87549	4.10376	4.06483e-05	0.00851481
1393	corticotropin releasing hormone binding protein	CRHBP	CRF-BP, CRFBP	HGNC:2356	427.975	3.8667	0.944976	4.09185	4.2794e-05	0.0088764
340543	transcription elongation factor A like 5	TCEAL5	WEX4	HGNC:22282	21.6418	7.37937	1.81366	4.06878	4.72593e-05	0.00943514
125336	lipoxygenase homology PLAT domains 1	LOXHD1	DFNB77, LH2D1	HGNC:26521	456.485	1.99914	0.494508	4.04269	5.28422e-05	0.0103778
3199	homeobox A2	HOXA2	HOX1K, MCOHI	HGNC:5103	46.3479	8.47735	2.09954	4.03772	5.39725e-05	0.0104761
115948	outer dynein arm docking complex subunit 3	ODAD3	CCDC151, CILD30, ODA10	HGNC:28303	162.908	4.60019	1.14035	4.03403	5.48293e-05	0.0105457
643854	CTAGE family member 9	CTAGE9		HGNC:37275	67.7474	4.63261	1.15148	4.02319	5.7414e-05	0.0109433
9607	CART prepropeptide	CARTPT	CART	HGNC:24323	67.5179	4.21321	1.04889	4.01682	5.89899e-05	0.0110447
100506042					121.231	3.7995	0.945466	4.01865	5.85324e-05	0.0110447
79054	transient receptor potential cation channel subfamily M member 8	TRPM8	LTRPC6, LTrpC-6, TRPP8, trp-p8	HGNC:17961	852.147	2.18274	0.544833	4.00625	6.16899e-05	0.0114489
6862	T-box transcription factor T	TBXT	SAVA, T, TFT	HGNC:11515	48.2986	8.53771	2.14647	3.97755	6.96286e-05	0.0128098
158763	Rho GTPase activating protein 36	ARHGAP36		HGNC:26388	267.811	11.008	2.79153	3.94337	8.0344e-05	0.0144476
440952	EIF1B antisense RNA 1	EIF1B-AS1		HGNC:44555	18.3506	7.14259	1.81161	3.94267	8.05793e-05	0.0144476
353133	late cornified envelope 1C	LCE1C	LEP3	HGNC:29464	19.4816	7.229	1.83514	3.93921	8.17498e-05	0.0145343
127707	kelch domain containing 7A	KLHDC7A		HGNC:26791	115.176	2.29053	0.583814	3.92339	8.73103e-05	0.0150181
113835	zinc finger protein 257	ZNF257	BMZF-4, BMZF4	HGNC:13498	130.532	4.81122	1.22884	3.91527	9.03034e-05	0.0153674
406888	microRNA let-7f-1	MIRLET7F1	LET7F1, MIRNLET7F1, let-7f-1	HGNC:31483	15.1309	6.86343	1.75357	3.91396	9.07936e-05	0.0153674
57822	grainyhead like transcription factor 3	GRHL3	SOM, TFCP2L4, VWS2	HGNC:25839	35.0782	3.53063	0.903087	3.90952	9.24809e-05	0.0155287
3512	joining chain of multimeric IgA and IgM	JCHAIN	IGCJ, IGJ, JCH	HGNC:5713	59.2965	4.48499	1.14977	3.90076	9.58908e-05	0.0159745
911	CD1c molecule	CD1C	BDCA1, CD1, CD1A, R7	HGNC:1636	20.2248	7.28298	1.88634	3.86091	0.000112967	0.0182446
149466	chromosome 1 open reading frame 210	C1orf210	TEMP	HGNC:28755	42.5525	3.89726	1.00913	3.86198	0.00011247	0.0182446
386680	keratin associated protein 10-5	KRTAP10-5	KAP10.5, KAP18-5, KAP18.5, KRTAP10.5, KRTAP18-5	HGNC:22969	30.4214	7.86999	2.05053	3.83803	0.000124025	0.0195821
389941	complement C1q like 3	C1QL3	C1QTNF13, C1ql, CTRP13, K100	HGNC:19359	280.927	2.39089	0.633119	3.77637	0.00015913	0.0242774
342184	formin 1	FMN1	FMN, LD	HGNC:3768	1466.33	3.05692	0.81465	3.75243	0.000175128	0.0262778
9383	TSIX transcript, XIST antisense RNA	TSIX	LINC00013, NCRNA00013, XIST-AS, XIST-AS1, XISTAS	HGNC:12377	242.756	4.14631	1.10682	3.74615	0.00017957	0.0267546
202134	protein FAM153B	FAM153B		HGNC:27323	32.8931	6.51048	1.74041	3.74078	0.00018345	0.0271417
64283	Rho guanine nucleotide exchange factor 28	ARHGEF28	RGNEF, RIP2, p190RHOGEF	HGNC:30322	1554.4	2.98126	0.798035	3.73575	0.000187155	0.0274974
8797	TNF receptor superfamily member 10a	TNFRSF10A	APO2, CD261, DR4, TRAILR-1, TRAILR1	HGNC:11904	68.528	3.63221	0.974933	3.7256	0.000194855	0.0280445
165679	serine palmitoyltransferase small subunit B	SPTSSB	ADMP, C3orf57, SSSPTB	HGNC:24045	233.297	2.69656	0.723517	3.72702	0.00019376	0.0280445
5696	proteasome 20S subunit beta 8	PSMB8	ALDD, D6S216, D6S216E, JMP, LMP7	HGNC:9545	97.4772	2.18331	0.586353	3.72354	0.00019645	0.0280708
283521	transmembrane protein 272	TMEM272	LINC00282, NCRNA00282	HGNC:26737	77.8923	3.31261	0.891846	3.71433	0.000203744	0.0283592
122970	acyl-CoA thioesterase 4	ACOT4	PTE-Ib, PTE1B, PTE2B	HGNC:19748	24.0405	4.55217	1.22909	3.70369	0.000212486	0.0284529
345643	multiciliate differentiation and DNA synthesis associated cell cycle protein	MCIDAS	CILD42, IDAS, MCI, MCIN	HGNC:40050	116.357	2.26518	0.611561	3.70393	0.000212288	0.0284529
100133612	long intergenic non-protein coding RNA 1134	LINC01134	TLNC1	HGNC:49449	608.593	2.54983	0.688436	3.7038	0.000212393	0.0284529
100286793					179.426	2.55585	0.693508	3.68539	0.000228353	0.0301954
5083	paired box 9	PAX9	STHAG3	HGNC:8623	24.4221	7.55332	2.05821	3.66985	0.000242696	0.030913
59067	interleukin 21	IL21	CVID11, IL-21, Za11	HGNC:6005	24.6548	7.56746	2.0637	3.66694	0.000245469	0.030913
84944	maelstrom spermatogenic transposon silencer	MAEL	CT128, SPATA35	HGNC:25929	75.6769	4.44086	1.21032	3.66917	0.000243336	0.030913
161145	transmembrane protein 229B	TMEM229B	C14orf83	HGNC:20130	45.2549	4.04241	1.10098	3.67165	0.000240989	0.030913
253738	EBF transcription factor 3	EBF3	COE3, EBF-3, HADDS, O/E-2, OE-2	HGNC:19087	650.924	2.73712	0.744873	3.67461	0.000238212	0.030913
440044	solute carrier family 22 member 20, pseudogene	SLC22A20P	Oat6, SLC22A20	HGNC:29867	48.8193	3.73261	1.01787	3.66708	0.000245339	0.030913
388692	long intergenic non-protein coding RNA 2591	LINC02591		HGNC:53901	594.252	2.12366	0.58281	3.64383	0.000268615	0.03343
360	aquaporin 3 (Gill blood group)	AQP3	AQP-3, GIL	HGNC:636	514.519	2.14166	0.58962	3.63226	0.000280947	0.0346918
5579	protein kinase C beta	PRKCB	PKC-beta, PKCB, PKCI(2), PKCbeta, PRKCB1	HGNC:9395	1530.38	2.47689	0.683297	3.62492	0.000289055	0.0350942
58985	interleukin 22 receptor subunit alpha 1	IL22RA1	CRF2-9, IL22R, IL22R1	HGNC:13700	30.8742	4.19646	1.15802	3.62382	0.000290282	0.0350942
55532	solute carrier family 30 member 10	SLC30A10	HMDPC, HMNDYT1, ZNT10, ZNT8, ZRC1	HGNC:25355	30.9021	4.19606	1.15863	3.62156	0.000292834	0.0352016
256309	coiled-coil domain containing 110	CCDC110	CT52, KM-HN-1, KMHN1	HGNC:28504	336.005	2.22292	0.614521	3.61732	0.000297674	0.0355178
406954	microRNA 181a-2	MIR181A2	MIRN181A, MIRN181A2, hsa-mir-181a-2, mir-181a-2	HGNC:31549	55.5326	3.1792	0.879125	3.61632	0.000298822	0.0355178
2069	epiregulin	EREG	EPR, ER, Ep	HGNC:3443	36.2297	4.22164	1.16934	3.61026	0.000305886	0.0357548
6737	tripartite motif containing 21	TRIM21	RNF81, RO52, Ro/SSA, SSA, SSA1	HGNC:11312	69.3672	2.60191	0.72053	3.61111	0.000304891	0.0357548
89766	uromodulin like 1	UMODL1		HGNC:12560	13.3976	6.68987	1.85246	3.61134	0.000304618	0.0357548
286133	scavenger receptor class A member 5	SCARA5	NET33, Tesr	HGNC:28701	35.475	3.68765	1.02606	3.59399	0.000325646	0.0378555
352961	HLA complex group 26	HCG26	3.8-1, NCRNA00191, bCX205D4.4, bPG181B23.4	HGNC:29671	34.2141	2.76912	0.771911	3.58735	0.000334053	0.0384107
83656	FAM167A antisense RNA 1	FAM167A-AS1	C8orf12	HGNC:15548	23.4494	7.49363	2.09045	3.5847	0.000337461	0.0385928
7634	zinc finger protein 80	ZNF80	pT17	HGNC:13155	11.7759	6.50097	1.81515	3.5815	0.000341627	0.0386267
28908	immunoglobulin kappa variable 4-1	IGKV4-1	B3, IGKV41	HGNC:5834	29.7203	7.83517	2.18706	3.58251	0.00034031	0.0386267
55784	multiple C2 and transmembrane domain containing 2	MCTP2		HGNC:25636	253.125	2.31969	0.647909	3.58027	0.000343235	0.0386267
28793	immunoglobulin lambda variable 3-25	IGLV3-25	IGLV325, V2-17	HGNC:5908	30.0866	7.85439	2.1999	3.57034	0.000356519	0.0395354
285943	HOXA cluster antisense RNA 2	HOXA-AS2	HOXA3as	HGNC:43745	26.6778	7.68084	2.15229	3.56868	0.000358784	0.0395354
729230	C-C motif chemokine receptor 2	CCR2	CC-CKR-2, CCR-2, CCR2A, CCR2B, CD192	HGNC:1603	26.0024	4.12453	1.15575	3.56871	0.000358737	0.0395354
3117	major histocompatibility complex, class II, DQ alpha 1	HLA-DQA1	CELIAC1, DQ-A1, DQA1, HLA-DQA, HLA-DQA1*	HGNC:4942	536.875	2.43027	0.684965	3.54802	0.000388131	0.0421113
23120	ATPase phospholipid transporting 10B (putative)	ATP10B	ATPVB	HGNC:13543	827.79	5.81304	1.63789	3.54911	0.000386536	0.0421113
254295	phytanoyl-CoA dioxygenase domain containing 1	PHYHD1		HGNC:23396	362.058	3.10176	0.879209	3.5279	0.000418871	0.0447578
100505926					94.6479	2.34491	0.670778	3.4958	0.000472635	0.0485415
5673	pregnancy specific beta-1-glycoprotein 5	PSG5	FL-NCA-3, PSG	HGNC:9522	28.9187	5.41748	1.55268	3.48912	0.000484606	0.0492924
285671	ring finger protein 180	RNF180	RINES	HGNC:27752	153.513	2.24232	0.642463	3.49019	0.00048268	0.0492924

## Sheet: H. MCPyV_GO_BP
Upregulated in MCPyV								Downregulated in MCPyV
Enrichment FDR	nGenes	Pathway Genes	Fold Enrichment	Pathway	URL	Genes		Enrichment FDR	nGenes	Pathway Genes	Fold Enrichment	Pathway	URL	Genes
0.0119591	2	4	84.7444	GO:0010730 negative regulation of hydrogen peroxide biosynthetic process	http://amigo.geneontology.org/amigo/term/GO:0010730	MPV17L		1.53249e-08	5	13	200.009	GO:0010286 heat acclimation	http://amigo.geneontology.org/amigo/term/GO:0010286	HSPA1B
0.0184019	2	5	67.7956	GO:0097211 cellular response to gonadotropin-releasing hormone	http://amigo.geneontology.org/amigo/term/GO:0097211	UMODL1 CRHBP		1.53249e-08	5	13	200.009	GO:0070370 cellular heat acclimation	http://amigo.geneontology.org/amigo/term/GO:0070370	HSPA1B
0.0262171	2	6	56.4963	GO:0097210 response to gonadotropin-releasing hormone	http://amigo.geneontology.org/amigo/term/GO:0097210	UMODL1 CRHBP		1.53249e-08	5	13	200.009	GO:0070434 positive regulation of nucleotide-binding oligomerization domain containing 2 signaling pathway	http://amigo.geneontology.org/amigo/term/GO:0070434	HSPA1B
0.044428	2	8	42.3722	GO:0010727 negative regulation of hydrogen peroxide metabolic process	http://amigo.geneontology.org/amigo/term/GO:0010727	MPV17L		1.78536e-08	5	14	185.722	GO:0070426 positive regulation of nucleotide-binding oligomerization domain containing signaling pathway	http://amigo.geneontology.org/amigo/term/GO:0070426	HSPA1B
0.00942552	3	18	28.2481	GO:1903427 negative regulation of reactive oxygen species biosynthetic process	http://amigo.geneontology.org/amigo/term/GO:1903427	MPV17L SLC30A10		0.033528	1	3	173.341	GO:0001661 conditioned taste aversion	http://amigo.geneontology.org/amigo/term/GO:0001661	TBR1
9.39881e-10	11	81	23.017	GO:0002399 MHC class II protein complex assembly	http://amigo.geneontology.org/amigo/term/GO:0002399	HLA-DQA1 HLA-DQA2		0.033528	1	3	173.341	GO:0003220 left ventricular cardiac muscle tissue morphogenesis	http://amigo.geneontology.org/amigo/term/GO:0003220	RYR2
9.39881e-10	11	81	23.017	GO:0002503 peptide antigen assembly with MHC class II protein complex	http://amigo.geneontology.org/amigo/term/GO:0002503	HLA-DQA1 HLA-DQA2		0.033528	1	3	173.341	GO:0003365 establishment of cell polarity involved in ameboidal cell migration	http://amigo.geneontology.org/amigo/term/GO:0003365	AMOTL2
1.81359e-09	11	89	20.9481	GO:0002396 MHC protein complex assembly	http://amigo.geneontology.org/amigo/term/GO:0002396	HLA-DQA1 HLA-DQA2		0.033528	1	3	173.341	GO:0006726 eye pigment biosynthetic process	http://amigo.geneontology.org/amigo/term/GO:0006726	TYR
1.81359e-09	11	89	20.9481	GO:0002501 peptide antigen assembly with MHC protein complex	http://amigo.geneontology.org/amigo/term/GO:0002501	HLA-DQA1 HLA-DQA2		0.033528	1	3	173.341	GO:0042441 eye pigment metabolic process	http://amigo.geneontology.org/amigo/term/GO:0042441	TYR
2.70695e-11	14	120	19.7737	GO:0002504 antigen processing and presentation of peptide or polysaccharide antigen via MHC class II	http://amigo.geneontology.org/amigo/term/GO:0002504	HLA-DQA1 HLA-DQA2		0.033528	1	3	173.341	GO:0043324 pigment metabolic process involved in developmental pigmentation	http://amigo.geneontology.org/amigo/term/GO:0043324	TYR
3.22581e-09	11	95	19.625	GO:0019886 antigen processing and presentation of exogenous peptide antigen via MHC class II	http://amigo.geneontology.org/amigo/term/GO:0019886	HLA-DQA1 HLA-DQA2		0.033528	1	3	173.341	GO:0048371 lateral mesodermal cell differentiation	http://amigo.geneontology.org/amigo/term/GO:0048371	FOXF1
4.99365e-09	11	100	18.6438	GO:0002495 antigen processing and presentation of peptide antigen via MHC class II	http://amigo.geneontology.org/amigo/term/GO:0002495	HLA-DQA1 HLA-DQA2		0.033528	1	3	173.341	GO:0055095 lipoprotein particle mediated signaling	http://amigo.geneontology.org/amigo/term/GO:0055095	CD36
5.08347e-09	12	132	15.4081	GO:0019884 antigen processing and presentation of exogenous antigen	http://amigo.geneontology.org/amigo/term/GO:0019884	CD1C HLA-DQA1 HLA-DQA2		0.033528	1	3	173.341	GO:0055096 low-density lipoprotein particle mediated signaling	http://amigo.geneontology.org/amigo/term/GO:0055096	CD36
3.87609e-08	11	123	15.1575	GO:0002478 antigen processing and presentation of exogenous peptide antigen	http://amigo.geneontology.org/amigo/term/GO:0002478	HLA-DQA1 HLA-DQA2		0.033528	1	3	173.341	GO:0070543 response to linoleic acid	http://amigo.geneontology.org/amigo/term/GO:0070543	CD36
8.69137e-07	11	166	11.2312	GO:0048002 antigen processing and presentation of peptide antigen	http://amigo.geneontology.org/amigo/term/GO:0048002	HLA-DQA1 HLA-DQA2		0.033528	1	3	173.341	GO:0097155 fasciculation of sensory neuron axon	http://amigo.geneontology.org/amigo/term/GO:0097155	EPHA4
9.39881e-10	16	248	10.9348	GO:0019882 antigen processing and presentation	http://amigo.geneontology.org/amigo/term/GO:0019882	CD1C HLA-DQA1 HLA-DQA2 PSMB8		0.033528	1	3	173.341	GO:0098904 regulation of AV node cell action potential	http://amigo.geneontology.org/amigo/term/GO:0098904	RYR2
1.32611e-06	15	378	6.72575	GO:1903039 positive regulation of leukocyte cell-cell adhesion	http://amigo.geneontology.org/amigo/term/GO:1903039	HLA-DQA1 HLA-DQA2 IL21 SKAP1 CD44 CCR2		0.033528	1	3	173.341	GO:1904426 positive regulation of GTP binding	http://amigo.geneontology.org/amigo/term/GO:1904426	EPHA4
2.12457e-05	13	348	6.33148	GO:0050870 positive regulation of T cell activation	http://amigo.geneontology.org/amigo/term/GO:0050870	HLA-DQA1 HLA-DQA2 IL21 CCR2		0.033528	1	3	173.341	GO:1904612 response to 2,3,7,8-tetrachlorodibenzodioxine	http://amigo.geneontology.org/amigo/term/GO:1904612	PDE2A
7.09079e-06	15	434	5.85791	GO:0022409 positive regulation of cell-cell adhesion	http://amigo.geneontology.org/amigo/term/GO:0022409	HLA-DQA1 HLA-DQA2 IL21 SKAP1 CD44 CCR2		0.033528	1	3	173.341	GO:1990523 bone regeneration	http://amigo.geneontology.org/amigo/term/GO:1990523	LGR6
0.0306882	6	175	5.81105	GO:0030216 keratinocyte differentiation	http://amigo.geneontology.org/amigo/term/GO:0030216	KRT2 FOXN1 LCE1E LCE1C EREG AQP3		2.58952e-08	5	16	162.507	GO:0070432 regulation of nucleotide-binding oligomerization domain containing 2 signaling pathway	http://amigo.geneontology.org/amigo/term/GO:0070432	HSPA1B
0.00835565	8	252	5.3806	GO:0009913 epidermal cell differentiation	http://amigo.geneontology.org/amigo/term/GO:0009913	WHRN KRT2 FA2H FOXN1 LCE1E LCE1C EREG AQP3		2.58952e-08	5	16	162.507	GO:0090063 positive regulation of microtubule nucleation	http://amigo.geneontology.org/amigo/term/GO:0090063	HSPA1B
0.00835565	8	253	5.35933	GO:0045444 fat cell differentiation	http://amigo.geneontology.org/amigo/term/GO:0045444	PSMB8		5.14813e-08	5	19	136.848	GO:0010968 regulation of microtubule nucleation	http://amigo.geneontology.org/amigo/term/GO:0010968	HSPA1B
2.52777e-05	15	486	5.23114	GO:1903037 regulation of leukocyte cell-cell adhesion	http://amigo.geneontology.org/amigo/term/GO:1903037	HLA-DQA1 HLA-DQA2 IL21 SKAP1 CD44 CCR2		5.14813e-08	5	19	136.848	GO:0090084 negative regulation of inclusion body assembly	http://amigo.geneontology.org/amigo/term/GO:0090084	HSPA1B
0.000191623	13	434	5.07686	GO:0051251 positive regulation of lymphocyte activation	http://amigo.geneontology.org/amigo/term/GO:0051251	HLA-DQA1 HLA-DQA2 IL21 CCR2		6.09282e-08	5	20	130.006	GO:1903265 positive regulation of tumor necrosis factor-mediated signaling pathway	http://amigo.geneontology.org/amigo/term/GO:1903265	HSPA1B
1.43773e-06	19	645	4.9927	GO:0002250 adaptive immune response	http://amigo.geneontology.org/amigo/term/GO:0002250	CD1C JCHAIN SKAP1 PRKCB HLA-DQA1 HLA-DQA2 CCR2		0.0407676	1	4	130.006	GO:0009449 gamma-aminobutyric acid biosynthetic process	http://amigo.geneontology.org/amigo/term/GO:0009449	GAD1
0.00723408	9	313	4.87348	GO:0043588 skin development	http://amigo.geneontology.org/amigo/term/GO:0043588	KRT2 FA2H FOXN1 GRHL3 FOXQ1 LCE1E LCE1C EREG AQP3		0.0407676	1	4	130.006	GO:0015912 short-chain fatty acid transport	http://amigo.geneontology.org/amigo/term/GO:0015912	CD36
0.000133809	14	488	4.86239	GO:0050863 regulation of T cell activation	http://amigo.geneontology.org/amigo/term/GO:0050863	HLA-DQA1 HLA-DQA2 IL21 FOXN1 CCR2		0.0407676	1	4	130.006	GO:0036335 intestinal stem cell homeostasis	http://amigo.geneontology.org/amigo/term/GO:0036335	LGR4
6.14395e-05	15	525	4.84254	GO:0007159 leukocyte cell-cell adhesion	http://amigo.geneontology.org/amigo/term/GO:0007159	HLA-DQA1 HLA-DQA2 IL21 SKAP1 CD44 CCR2		0.0407676	1	4	130.006	GO:0046069 cGMP catabolic process	http://amigo.geneontology.org/amigo/term/GO:0046069	PDE2A
0.000546081	13	483	4.56181	GO:0002696 positive regulation of leukocyte activation	http://amigo.geneontology.org/amigo/term/GO:0002696	HLA-DQA1 HLA-DQA2 IL21 CCR2		0.0407676	1	4	130.006	GO:0048369 lateral mesoderm morphogenesis	http://amigo.geneontology.org/amigo/term/GO:0048369	FOXF1
6.14395e-05	16	600	4.5197	GO:0045785 positive regulation of cell adhesion	http://amigo.geneontology.org/amigo/term/GO:0045785	HLA-DQA1 HLA-DQA2 IL21 SKAP1 FMN1 CD44 CCR2		0.0407676	1	4	130.006	GO:0048370 lateral mesoderm formation	http://amigo.geneontology.org/amigo/term/GO:0048370	FOXF1
0.00723408	10	384	4.41377	GO:0008544 epidermis development	http://amigo.geneontology.org/amigo/term/GO:0008544	WHRN KRT2 FA2H FOXN1 GRHL3 FOXQ1 LCE1E LCE1C EREG AQP3		0.0407676	1	4	130.006	GO:0061030 epithelial cell differentiation involved in mammary gland alveolus development	http://amigo.geneontology.org/amigo/term/GO:0061030	FOXF1
0.000880388	13	507	4.34587	GO:0050867 positive regulation of cell activation	http://amigo.geneontology.org/amigo/term/GO:0050867	HLA-DQA1 HLA-DQA2 IL21 CCR2		0.0407676	1	4	130.006	GO:0071724 response to diacyl bacterial lipopeptide	http://amigo.geneontology.org/amigo/term/GO:0071724	CD36
0.000358605	15	616	4.12716	GO:0022407 regulation of cell-cell adhesion	http://amigo.geneontology.org/amigo/term/GO:0022407	HLA-DQA1 HLA-DQA2 IL21 SKAP1 CD44 CCR2		0.0407676	1	4	130.006	GO:0071726 cellular response to diacyl bacterial lipopeptide	http://amigo.geneontology.org/amigo/term/GO:0071726	CD36
0.000191623	16	662	4.09641	GO:0042110 T cell activation	http://amigo.geneontology.org/amigo/term/GO:0042110	HLA-DQA1 HLA-DQA2 CD44 IL21 CD1C FOXN1 CCR2		0.0407676	1	4	130.006	GO:0098910 regulation of atrial cardiac muscle cell action potential	http://amigo.geneontology.org/amigo/term/GO:0098910	RYR2
0.00185654	14	629	3.77241	GO:0051249 regulation of lymphocyte activation	http://amigo.geneontology.org/amigo/term/GO:0051249	HLA-DQA1 HLA-DQA2 IL21 FOXN1 CCR2		0.0407676	1	4	130.006	GO:1904071 presynaptic active zone assembly	http://amigo.geneontology.org/amigo/term/GO:1904071	PCDH17
0.0430659	10	509	3.32984	GO:0052547 regulation of peptidase activity	http://amigo.geneontology.org/amigo/term/GO:0052547	UMODL1 CD44 PSMB8		0.0407676	1	4	130.006	GO:2001013 epithelial cell proliferation involved in renal tubule morphogenesis	http://amigo.geneontology.org/amigo/term/GO:2001013	LGR4
0.00723408	14	724	3.27741	GO:0002694 regulation of leukocyte activation	http://amigo.geneontology.org/amigo/term/GO:0002694	HLA-DQA1 HLA-DQA2 IL21 FOXN1 CCR2		7.18692e-08	5	21	123.815	GO:0070424 regulation of nucleotide-binding oligomerization domain containing signaling pathway	http://amigo.geneontology.org/amigo/term/GO:0070424	HSPA1B
0.00277254	17	928	3.10486	GO:0046649 lymphocyte activation	http://amigo.geneontology.org/amigo/term/GO:0046649	HLA-DQA1 HLA-DQA2 CD44 IL21 CD1C FOXN1 PRKCB CCR2		1.35889e-07	5	24	108.338	GO:0070431 nucleotide-binding oligomerization domain containing 2 signaling pathway	http://amigo.geneontology.org/amigo/term/GO:0070431	HSPA1B
0.0135156	14	788	3.01122	GO:0050865 regulation of cell activation	http://amigo.geneontology.org/amigo/term/GO:0050865	HLA-DQA1 HLA-DQA2 IL21 FOXN1 CCR2		1.55485e-07	5	25	104.005	GO:0090083 regulation of inclusion body assembly	http://amigo.geneontology.org/amigo/term/GO:0090083	HSPA1B
0.0078523	16	927	2.92537	GO:0030155 regulation of cell adhesion	http://amigo.geneontology.org/amigo/term/GO:0030155	HLA-DQA1 HLA-DQA2 IL21 SKAP1 FMN1 CD44 CCR2		0.0474305	1	5	104.005	GO:0001757 somite specification	http://amigo.geneontology.org/amigo/term/GO:0001757	MEOX2
0.00723408	18	1119	2.72636	GO:0002684 positive regulation of immune system process	http://amigo.geneontology.org/amigo/term/GO:0002684	IL21 CD1C HLA-DQA1 HLA-DQA2 CCR2 SKAP1 AQP3 EREG PRKCB		0.0474305	1	5	104.005	GO:0021764 amygdala development	http://amigo.geneontology.org/amigo/term/GO:0021764	TBR1
0.0183863	17	1122	2.56801	GO:0045321 leukocyte activation	http://amigo.geneontology.org/amigo/term/GO:0045321	HLA-DQA1 HLA-DQA2 CD44 IL21 CD1C FOXN1 PRKCB CCR2		0.0474305	1	5	104.005	GO:0030263 apoptotic chromosome condensation	http://amigo.geneontology.org/amigo/term/GO:0030263	ERN2
0.0112525	19	1280	2.51585	GO:0001775 cell activation	http://amigo.geneontology.org/amigo/term/GO:0001775	TREML1 HLA-DQA1 HLA-DQA2 CD44 IL21 CD1C KRT2 FOXN1 PRKCB CCR2		0.0474305	1	5	104.005	GO:0035634 response to stilbenoid	http://amigo.geneontology.org/amigo/term/GO:0035634	CD36
0.0397641	16	1104	2.45636	GO:0098609 cell-cell adhesion	http://amigo.geneontology.org/amigo/term/GO:0098609	HLA-DQA1 PSG5 HLA-DQA2 IL21 SKAP1 CD44 CCR2		0.0474305	1	5	104.005	GO:0043474 pigment metabolic process involved in pigmentation	http://amigo.geneontology.org/amigo/term/GO:0043474	TYR
0.00586155	24	1735	2.34451	GO:0002682 regulation of immune system process	http://amigo.geneontology.org/amigo/term/GO:0002682	CEACAM4 IL21 CD1C HLA-DQA1 HLA-DQA2 PADI2 CCR2 TRIM21 SKAP1 AQP3 FOXN1 EREG PRKCB CARTPT		0.0474305	1	5	104.005	GO:0090131 mesenchyme migration	http://amigo.geneontology.org/amigo/term/GO:0090131	FOXF1
0.0474591	17	1241	2.32177	GO:0048878 chemical homeostasis	http://amigo.geneontology.org/amigo/term/GO:0048878	CASQ2 EPHX2 CCR2 SLC30A8 TRPV6 SLC30A10 MT1F GLP1R CARTPT STEAP3 TRPM8 GRHL3 AQP3 PRKCB SCARA5 FAM3B FA2H		0.0474305	1	5	104.005	GO:0098735 positive regulation of the force of heart contraction	http://amigo.geneontology.org/amigo/term/GO:0098735	RYR2
1.07449e-05	43	3183	2.28967	GO:0002376 immune system process	http://amigo.geneontology.org/amigo/term/GO:0002376	CEACAM4 CCR2 TRIM21 JCHAIN IL36RN IL21 CD1C UMODL1 HLA-DQA1 HLA-DQA2 CD44 PADI2 SKAP1 AQP3 ARHGEF5 FOXN1 EREG SLC30A8 PRKCB PSMB8 TREML1 PKHD1L1 CARTPT		6.33887e-07	5	33	78.7913	GO:0070423 nucleotide-binding oligomerization domain containing signaling pathway	http://amigo.geneontology.org/amigo/term/GO:0070423	HSPA1B
0.0220043	26	2190	2.0122	GO:0006955 immune response	http://amigo.geneontology.org/amigo/term/GO:0006955	CCR2 TRIM21 JCHAIN IL36RN IL21 CD1C SKAP1 EREG SLC30A8 PRKCB HLA-DQA1 HLA-DQA2 TREML1 PKHD1L1		6.89113e-07	5	34	76.4739	GO:0035872 nucleotide-binding domain leucine rich repeat containing receptor signaling pathway	http://amigo.geneontology.org/amigo/term/GO:0035872	HSPA1B
								7.0247e-07	5	35	74.289	GO:0042026 protein refolding	http://amigo.geneontology.org/amigo/term/GO:0042026	HSPA1B
								7.0247e-07	5	35	74.289	GO:1901673 regulation of mitotic spindle assembly	http://amigo.geneontology.org/amigo/term/GO:1901673	HSPA1B
								8.36052e-07	5	37	70.2733	GO:0070841 inclusion body assembly	http://amigo.geneontology.org/amigo/term/GO:0070841	HSPA1B
								0.00410831	2	15	69.3364	GO:0003214 cardiac left ventricle morphogenesis	http://amigo.geneontology.org/amigo/term/GO:0003214	RYR2 FOXF1
								1.04321e-06	5	39	66.6696	GO:0045648 positive regulation of erythrocyte differentiation	http://amigo.geneontology.org/amigo/term/GO:0045648	HSPA1B
								1.45803e-06	5	42	61.9075	GO:0031116 positive regulation of microtubule polymerization	http://amigo.geneontology.org/amigo/term/GO:0031116	HSPA1B
								1.56907e-06	5	43	60.4678	GO:0051085 chaperone cofactor-dependent protein refolding	http://amigo.geneontology.org/amigo/term/GO:0051085	HSPA1B
								1.8956e-06	5	45	57.7803	GO:0090169 regulation of spindle assembly	http://amigo.geneontology.org/amigo/term/GO:0090169	HSPA1B
								0.00557626	2	18	57.7803	GO:0097623 potassium ion export across plasma membrane	http://amigo.geneontology.org/amigo/term/GO:0097623	KCNE4 KCNT2
								2.03141e-06	5	46	56.5242	GO:0031112 positive regulation of microtubule polymerization or depolymerization	http://amigo.geneontology.org/amigo/term/GO:0031112	HSPA1B
								2.42494e-06	5	48	54.169	GO:0051084 de novo post-translational protein folding	http://amigo.geneontology.org/amigo/term/GO:0051084	HSPA1B
								2.65959e-06	5	50	52.0023	GO:0007020 microtubule nucleation	http://amigo.geneontology.org/amigo/term/GO:0007020	HSPA1B
								2.65959e-06	5	50	52.0023	GO:1901099 negative regulation of signal transduction in absence of ligand	http://amigo.geneontology.org/amigo/term/GO:1901099	HSPA1B
								2.65959e-06	5	50	52.0023	GO:2001240 negative regulation of extrinsic apoptotic signaling pathway in absence of ligand	http://amigo.geneontology.org/amigo/term/GO:2001240	HSPA1B
								3.13692e-06	5	52	50.0022	GO:0006458 de novo protein folding	http://amigo.geneontology.org/amigo/term/GO:0006458	HSPA1B
								3.33949e-06	5	53	49.0587	GO:0045646 regulation of erythrocyte differentiation	http://amigo.geneontology.org/amigo/term/GO:0045646	HSPA1B
								3.90223e-06	5	55	47.2748	GO:0060236 regulation of mitotic spindle organization	http://amigo.geneontology.org/amigo/term/GO:0060236	HSPA1B
								5.40384e-06	5	59	44.0697	GO:0090224 regulation of spindle organization	http://amigo.geneontology.org/amigo/term/GO:0090224	HSPA1B
								5.70277e-06	5	60	43.3352	GO:2001239 regulation of extrinsic apoptotic signaling pathway in absence of ligand	http://amigo.geneontology.org/amigo/term/GO:2001239	HSPA1B
								6.6817e-06	5	63	41.2716	GO:0010803 regulation of tumor necrosis factor-mediated signaling pathway	http://amigo.geneontology.org/amigo/term/GO:0010803	HSPA1B
								0.0100118	2	26	40.0017	GO:1903779 regulation of cardiac conduction	http://amigo.geneontology.org/amigo/term/GO:1903779	RYR2 SLC8A3
								7.40642e-06	5	65	40.0017	GO:0031113 regulation of microtubule polymerization	http://amigo.geneontology.org/amigo/term/GO:0031113	HSPA1B
								7.40642e-06	5	65	40.0017	GO:0062208 positive regulation of pattern recognition receptor signaling pathway	http://amigo.geneontology.org/amigo/term/GO:0062208	HSPA1B
								0.011111	2	28	37.1445	GO:0099560 synaptic membrane adhesion	http://amigo.geneontology.org/amigo/term/GO:0099560	LRFN5 PCDH17
								1.26332e-05	5	73	35.618	GO:0001961 positive regulation of cytokine-mediated signaling pathway	http://amigo.geneontology.org/amigo/term/GO:0001961	HSPA1B
								1.50857e-05	5	76	34.212	GO:0002753 cytoplasmic pattern recognition receptor signaling pathway	http://amigo.geneontology.org/amigo/term/GO:0002753	HSPA1B
								1.9473e-05	5	81	32.1002	GO:0034605 cellular response to heat	http://amigo.geneontology.org/amigo/term/GO:0034605	HSPA1B
								1.9473e-05	5	81	32.1002	GO:0060760 positive regulation of response to cytokine stimulus	http://amigo.geneontology.org/amigo/term/GO:0060760	HSPA1B
								2.13395e-05	5	83	31.3267	GO:0061077 chaperone-mediated protein folding	http://amigo.geneontology.org/amigo/term/GO:0061077	HSPA1B
								2.20365e-05	5	85	30.5896	GO:0032757 positive regulation of interleukin-8 production	http://amigo.geneontology.org/amigo/term/GO:0032757	HSPA1B
								2.20365e-05	5	85	30.5896	GO:0038034 signal transduction in absence of ligand	http://amigo.geneontology.org/amigo/term/GO:0038034	HSPA1B
								2.20365e-05	5	85	30.5896	GO:0097192 extrinsic apoptotic signaling pathway in absence of ligand	http://amigo.geneontology.org/amigo/term/GO:0097192	HSPA1B
								0.0151954	2	34	30.5896	GO:0086005 ventricular cardiac muscle cell action potential	http://amigo.geneontology.org/amigo/term/GO:0086005	KCNE4 RYR2
								0.0159536	2	35	29.7156	GO:0019934 cGMP-mediated signaling	http://amigo.geneontology.org/amigo/term/GO:0019934	PDE2A CD36
								2.87184e-05	5	90	28.8902	GO:0090307 mitotic spindle assembly	http://amigo.geneontology.org/amigo/term/GO:0090307	HSPA1B
								3.49516e-05	5	94	27.6608	GO:0031397 negative regulation of protein ubiquitination	http://amigo.geneontology.org/amigo/term/GO:0031397	HSPA1B
								7.31631e-07	7	136	26.7659	GO:0062207 regulation of pattern recognition receptor signaling pathway	http://amigo.geneontology.org/amigo/term/GO:0062207	LGR4 CD36 HSPA1B
								4.21537e-05	5	98	26.5318	GO:0046785 microtubule polymerization	http://amigo.geneontology.org/amigo/term/GO:0046785	HSPA1B
								4.57037e-05	5	100	26.0011	GO:0031110 regulation of microtubule polymerization or depolymerization	http://amigo.geneontology.org/amigo/term/GO:0031110	HSPA1B
								6.08917e-06	6	121	25.7863	GO:0034620 cellular response to unfolded protein	http://amigo.geneontology.org/amigo/term/GO:0034620	ERN2 HSPA1B
								6.6817e-06	6	124	25.1624	GO:0033209 tumor necrosis factor-mediated signaling pathway	http://amigo.geneontology.org/amigo/term/GO:0033209	ST18 HSPA1B
								5.3454e-05	5	104	25.0011	GO:0032436 positive regulation of proteasomal ubiquitin-dependent protein catabolic process	http://amigo.geneontology.org/amigo/term/GO:0032436	HSPA1B
								5.54009e-05	5	106	24.5294	GO:0032273 positive regulation of protein polymerization	http://amigo.geneontology.org/amigo/term/GO:0032273	HSPA1B
								5.54009e-05	5	107	24.3001	GO:0032637 interleukin-8 production	http://amigo.geneontology.org/amigo/term/GO:0032637	HSPA1B
								5.54009e-05	5	107	24.3001	GO:0032677 regulation of interleukin-8 production	http://amigo.geneontology.org/amigo/term/GO:0032677	HSPA1B
								5.54009e-05	5	107	24.3001	GO:1903321 negative regulation of protein modification by small protein conjugation or removal	http://amigo.geneontology.org/amigo/term/GO:1903321	HSPA1B
								6.60827e-05	5	112	23.2153	GO:2001237 negative regulation of extrinsic apoptotic signaling pathway	http://amigo.geneontology.org/amigo/term/GO:2001237	HSPA1B
								0.024181	2	45	23.1121	GO:0098815 modulation of excitatory postsynaptic potential	http://amigo.geneontology.org/amigo/term/GO:0098815	SLC8A3 RIMS1
								7.41029e-05	5	115	22.6097	GO:0045639 positive regulation of myeloid cell differentiation	http://amigo.geneontology.org/amigo/term/GO:0045639	HSPA1B
								0.0249427	2	46	22.6097	GO:1904646 cellular response to amyloid-beta	http://amigo.geneontology.org/amigo/term/GO:1904646	EPHA4 CD36
								0.0258367	2	47	22.1286	GO:0070839 metal ion export	http://amigo.geneontology.org/amigo/term/GO:0070839	KCNE4 KCNT2
								0.0267924	2	48	21.6676	GO:0043507 positive regulation of JUN kinase activity	http://amigo.geneontology.org/amigo/term/GO:0043507	EPHA4 ERN2
								9.09069e-05	5	121	21.4885	GO:2000060 positive regulation of ubiquitin-dependent protein catabolic process	http://amigo.geneontology.org/amigo/term/GO:2000060	HSPA1B
								0.0293517	2	51	20.393	GO:0086002 cardiac muscle cell action potential involved in contraction	http://amigo.geneontology.org/amigo/term/GO:0086002	KCNE4 RYR2
								1.9473e-05	6	154	20.2606	GO:0035967 cellular response to topologically incorrect protein	http://amigo.geneontology.org/amigo/term/GO:0035967	ERN2 HSPA1B
								0.0300214	2	52	20.0009	GO:0045197 establishment or maintenance of epithelial cell apical/basal polarity	http://amigo.geneontology.org/amigo/term/GO:0045197	LIN7A FOXF1
								0.0300214	2	52	20.0009	GO:0099054 presynapse assembly	http://amigo.geneontology.org/amigo/term/GO:0099054	LRFN5 PCDH17
								0.000140303	5	133	19.5497	GO:0009408 response to heat	http://amigo.geneontology.org/amigo/term/GO:0009408	HSPA1B
								2.20365e-05	6	160	19.5009	GO:0006986 response to unfolded protein	http://amigo.geneontology.org/amigo/term/GO:0006986	ERN2 HSPA1B
								0.0313587	2	54	19.2601	GO:0048013 ephrin receptor signaling pathway	http://amigo.geneontology.org/amigo/term/GO:0048013	EPHA6 EPHA4
								0.0313587	2	54	19.2601	GO:0097479 synaptic vesicle localization	http://amigo.geneontology.org/amigo/term/GO:0097479	LIN7A PCDH17
								0.000154219	5	136	19.1185	GO:1901800 positive regulation of proteasomal protein catabolic process	http://amigo.geneontology.org/amigo/term/GO:1901800	HSPA1B
								0.0319093	2	55	18.9099	GO:0099172 presynapse organization	http://amigo.geneontology.org/amigo/term/GO:0099172	LRFN5 PCDH17
								0.0319093	2	55	18.9099	GO:1904645 response to amyloid-beta	http://amigo.geneontology.org/amigo/term/GO:1904645	EPHA4 CD36
								0.000175141	5	140	18.5722	GO:0031109 microtubule polymerization or depolymerization	http://amigo.geneontology.org/amigo/term/GO:0031109	HSPA1B
								0.000177518	5	141	18.4405	GO:0030218 erythrocyte differentiation	http://amigo.geneontology.org/amigo/term/GO:0030218	HSPA1B
								0.0333589	2	57	18.2464	GO:0035088 establishment or maintenance of apical/basal cell polarity	http://amigo.geneontology.org/amigo/term/GO:0035088	LIN7A FOXF1
								0.0333589	2	57	18.2464	GO:0061245 establishment or maintenance of bipolar cell polarity	http://amigo.geneontology.org/amigo/term/GO:0061245	LIN7A FOXF1
								0.000192752	5	144	18.0563	GO:0051225 spindle assembly	http://amigo.geneontology.org/amigo/term/GO:0051225	HSPA1B
								0.033528	2	59	17.6279	GO:0098900 regulation of action potential	http://amigo.geneontology.org/amigo/term/GO:0098900	CD36 RYR2
								0.000233303	5	151	17.2193	GO:0007052 mitotic spindle organization	http://amigo.geneontology.org/amigo/term/GO:0007052	HSPA1B
								0.000233303	5	151	17.2193	GO:0034101 erythrocyte homeostasis	http://amigo.geneontology.org/amigo/term/GO:0034101	HSPA1B
								8.4082e-06	7	218	16.698	GO:0002221 pattern recognition receptor signaling pathway	http://amigo.geneontology.org/amigo/term/GO:0002221	LGR4 CD36 HSPA1B
								0.000266304	5	156	16.6674	GO:1903052 positive regulation of proteolysis involved in cellular protein catabolic process	http://amigo.geneontology.org/amigo/term/GO:1903052	HSPA1B
								5.54009e-05	6	193	16.1665	GO:0051092 positive regulation of NF-kappaB transcription factor activity	http://amigo.geneontology.org/amigo/term/GO:0051092	CD36 HSPA1B
								5.54009e-05	6	195	16.0007	GO:0035966 response to topologically incorrect protein	http://amigo.geneontology.org/amigo/term/GO:0035966	ERN2 HSPA1B
								0.000322827	5	164	15.8544	GO:0032434 regulation of proteasomal ubiquitin-dependent protein catabolic process	http://amigo.geneontology.org/amigo/term/GO:0032434	HSPA1B
								0.000328485	5	165	15.7583	GO:1903364 positive regulation of cellular protein catabolic process	http://amigo.geneontology.org/amigo/term/GO:1903364	HSPA1B
								0.040723	2	66	15.7583	GO:0140115 export across plasma membrane	http://amigo.geneontology.org/amigo/term/GO:0140115	KCNE4 KCNT2
								0.0085708	3	100	15.6007	GO:0061337 cardiac conduction	http://amigo.geneontology.org/amigo/term/GO:0061337	KCNE4 RYR2 SLC8A3
								0.0407676	2	67	15.5231	GO:0043506 regulation of JUN kinase activity	http://amigo.geneontology.org/amigo/term/GO:0043506	EPHA4 ERN2
								0.000364382	5	169	15.3853	GO:2001236 regulation of extrinsic apoptotic signaling pathway	http://amigo.geneontology.org/amigo/term/GO:2001236	HSPA1B
								0.000398465	5	173	15.0296	GO:0001959 regulation of cytokine-mediated signaling pathway	http://amigo.geneontology.org/amigo/term/GO:0001959	HSPA1B
								8.39294e-05	6	213	14.6485	GO:0031334 positive regulation of protein-containing complex assembly	http://amigo.geneontology.org/amigo/term/GO:0031334	CD36 HSPA1B
								0.0429611	2	71	14.6485	GO:0001756 somitogenesis	http://amigo.geneontology.org/amigo/term/GO:0001756	FOXF1 MEOX2
								0.0429611	2	71	14.6485	GO:0003208 cardiac ventricle morphogenesis	http://amigo.geneontology.org/amigo/term/GO:0003208	RYR2 FOXF1
								0.000441742	5	178	14.6074	GO:0070507 regulation of microtubule cytoskeleton organization	http://amigo.geneontology.org/amigo/term/GO:0070507	HSPA1B
								0.0438723	2	72	14.4451	GO:0086003 cardiac muscle cell contraction	http://amigo.geneontology.org/amigo/term/GO:0086003	KCNE4 RYR2
								0.000486077	5	182	14.2863	GO:1902850 microtubule cytoskeleton organization involved in mitosis	http://amigo.geneontology.org/amigo/term/GO:1902850	HSPA1B
								0.000490779	5	183	14.2083	GO:0046718 viral entry into host cell	http://amigo.geneontology.org/amigo/term/GO:0046718	HSPA1B
								0.000508935	5	185	14.0547	GO:0060759 regulation of response to cytokine stimulus	http://amigo.geneontology.org/amigo/term/GO:0060759	HSPA1B
								0.000566203	5	190	13.6848	GO:0044409 entry into host	http://amigo.geneontology.org/amigo/term/GO:0044409	HSPA1B
								0.0476502	2	77	13.5071	GO:0086001 cardiac muscle cell action potential	http://amigo.geneontology.org/amigo/term/GO:0086001	KCNE4 RYR2
								0.000627962	5	195	13.3339	GO:2000058 regulation of ubiquitin-dependent protein catabolic process	http://amigo.geneontology.org/amigo/term/GO:2000058	HSPA1B
								0.000636986	5	196	13.2659	GO:1902905 positive regulation of supramolecular fiber organization	http://amigo.geneontology.org/amigo/term/GO:1902905	HSPA1B
								0.000658271	5	198	13.1319	GO:0002262 myeloid cell homeostasis	http://amigo.geneontology.org/amigo/term/GO:0002262	HSPA1B
								0.000664719	5	199	13.0659	GO:0030308 negative regulation of cell growth	http://amigo.geneontology.org/amigo/term/GO:0030308	HSPA1B
								0.000177518	6	247	12.6321	GO:0050821 protein stabilization	http://amigo.geneontology.org/amigo/term/GO:0050821	EPHA4 HSPA1B
								0.000804754	5	208	12.5005	GO:0009266 response to temperature stimulus	http://amigo.geneontology.org/amigo/term/GO:0009266	HSPA1B
								0.0149959	3	128	12.188	GO:0003231 cardiac ventricle development	http://amigo.geneontology.org/amigo/term/GO:0003231	RYR2 FOXF1 PDE2A
								0.000895278	5	214	12.1501	GO:0051495 positive regulation of cytoskeleton organization	http://amigo.geneontology.org/amigo/term/GO:0051495	HSPA1B
								0.000906819	5	215	12.0936	GO:0007051 spindle organization	http://amigo.geneontology.org/amigo/term/GO:0007051	HSPA1B
								0.000226424	6	259	12.0469	GO:1903050 regulation of proteolysis involved in cellular protein catabolic process	http://amigo.geneontology.org/amigo/term/GO:1903050	HSPA1B EPHA4
								0.000962845	5	219	11.8727	GO:0052126 movement in host environment	http://amigo.geneontology.org/amigo/term/GO:0052126	HSPA1B
								0.000978732	5	221	11.7652	GO:0032271 regulation of protein polymerization	http://amigo.geneontology.org/amigo/term/GO:0032271	HSPA1B
								0.00101246	5	223	11.6597	GO:0061136 regulation of proteasomal protein catabolic process	http://amigo.geneontology.org/amigo/term/GO:0061136	HSPA1B
								0.000276868	6	272	11.4711	GO:0071356 cellular response to tumor necrosis factor	http://amigo.geneontology.org/amigo/term/GO:0071356	ST18 HSPA1B
								0.0010865	5	228	11.404	GO:0031396 regulation of protein ubiquitination	http://amigo.geneontology.org/amigo/term/GO:0031396	HSPA1B
								0.00109993	5	229	11.3542	GO:1902115 regulation of organelle assembly	http://amigo.geneontology.org/amigo/term/GO:1902115	HSPA1B
								0.000291026	6	275	11.346	GO:1903362 regulation of cellular protein catabolic process	http://amigo.geneontology.org/amigo/term/GO:1903362	HSPA1B EPHA4
								0.00115966	5	233	11.1593	GO:0045637 regulation of myeloid cell differentiation	http://amigo.geneontology.org/amigo/term/GO:0045637	HSPA1B
								0.00115966	5	233	11.1593	GO:0071383 cellular response to steroid hormone stimulus	http://amigo.geneontology.org/amigo/term/GO:0071383	HSPA1B
								7.43142e-05	7	327	11.132	GO:0048872 homeostasis of number of cells	http://amigo.geneontology.org/amigo/term/GO:0048872	MYCT1 LGR4 HSPA1B
								0.00118339	5	235	11.0643	GO:0006457 protein folding	http://amigo.geneontology.org/amigo/term/GO:0006457	HSPA1B
								0.00129634	5	240	10.8338	GO:0051701 biological process involved in interaction with host	http://amigo.geneontology.org/amigo/term/GO:0051701	HSPA1B
								0.0203853	3	146	10.6854	GO:0001508 action potential	http://amigo.geneontology.org/amigo/term/GO:0001508	KCNE4 CD36 RYR2
								0.0203853	3	146	10.6854	GO:0014074 response to purine-containing compound	http://amigo.geneontology.org/amigo/term/GO:0014074	PDE2A RYR2 TYR
								0.00144437	5	246	10.5696	GO:0097191 extrinsic apoptotic signaling pathway	http://amigo.geneontology.org/amigo/term/GO:0097191	HSPA1B
								0.000421938	6	298	10.4703	GO:0030522 intracellular receptor signaling pathway	http://amigo.geneontology.org/amigo/term/GO:0030522	NR2F1 HSPA1B
								0.000421938	6	298	10.4703	GO:0034612 response to tumor necrosis factor	http://amigo.geneontology.org/amigo/term/GO:0034612	ST18 HSPA1B
								0.00153387	5	250	10.4005	GO:2001234 negative regulation of apoptotic signaling pathway	http://amigo.geneontology.org/amigo/term/GO:2001234	HSPA1B
								0.00170612	5	257	10.1172	GO:0045926 negative regulation of growth	http://amigo.geneontology.org/amigo/term/GO:0045926	HSPA1B
								0.000539677	6	315	9.90519	GO:0034599 cellular response to oxidative stress	http://amigo.geneontology.org/amigo/term/GO:0034599	CD36 HSPA1B
								0.00200859	5	267	9.73825	GO:0045732 positive regulation of protein catabolic process	http://amigo.geneontology.org/amigo/term/GO:0045732	HSPA1B
								0.000587385	6	321	9.72005	GO:0051091 positive regulation of DNA-binding transcription factor activity	http://amigo.geneontology.org/amigo/term/GO:0051091	CD36 HSPA1B
								0.0021003	5	270	9.63005	GO:1903320 regulation of protein modification by small protein conjugation or removal	http://amigo.geneontology.org/amigo/term/GO:1903320	HSPA1B
								0.000658271	6	330	9.45496	GO:0006401 RNA catabolic process	http://amigo.geneontology.org/amigo/term/GO:0006401	ERN2 HSPA1B
								0.00247385	5	281	9.25307	GO:0006402 mRNA catabolic process	http://amigo.geneontology.org/amigo/term/GO:0006402	HSPA1B
								0.00249697	5	282	9.22026	GO:0032886 regulation of microtubule-based process	http://amigo.geneontology.org/amigo/term/GO:0032886	HSPA1B
								0.0290883	3	170	9.17687	GO:0035637 multicellular organismal signaling	http://amigo.geneontology.org/amigo/term/GO:0035637	KCNE4 RYR2 SLC8A3
								0.0293517	3	171	9.12321	GO:0003205 cardiac chamber development	http://amigo.geneontology.org/amigo/term/GO:0003205	RYR2 FOXF1 PDE2A
								0.0306941	3	175	8.91468	GO:0050806 positive regulation of synaptic transmission	http://amigo.geneontology.org/amigo/term/GO:0050806	RIMS1 SLC8A3 EPHA4
								0.000276868	7	413	8.81394	GO:0045862 positive regulation of proteolysis	http://amigo.geneontology.org/amigo/term/GO:0045862	HSPA1B EPHA4 ST18
								0.000968488	6	361	8.64304	GO:0031647 regulation of protein stability	http://amigo.geneontology.org/amigo/term/GO:0031647	EPHA4 HSPA1B
								0.0321162	3	181	8.61916	GO:0006941 striated muscle contraction	http://amigo.geneontology.org/amigo/term/GO:0006941	KCNE4 RYR2 SLC8A3
								0.0105991	4	245	8.49017	GO:0007411 axon guidance	http://amigo.geneontology.org/amigo/term/GO:0007411	EPHA6 EPHA4 LGR6 TBR1
								0.00105569	6	369	8.45565	GO:0062197 cellular response to chemical stress	http://amigo.geneontology.org/amigo/term/GO:0062197	CD36 HSPA1B
								0.0106605	4	246	8.45565	GO:0097485 neuron projection guidance	http://amigo.geneontology.org/amigo/term/GO:0097485	EPHA6 EPHA4 LGR6 TBR1
								0.00359535	5	312	8.3337	GO:0051258 protein polymerization	http://amigo.geneontology.org/amigo/term/GO:0051258	HSPA1B
								0.00389832	5	318	8.17646	GO:0046034 ATP metabolic process	http://amigo.geneontology.org/amigo/term/GO:0046034	HSPA1B
								0.0122163	4	257	8.09374	GO:0007188 adenylate cyclase-modulating G protein-coupled receptor signaling pathway	http://amigo.geneontology.org/amigo/term/GO:0007188	LGR4 GRM8 PDE2A GNG2
								0.000490779	7	462	7.87913	GO:0034655 nucleobase-containing compound catabolic process	http://amigo.geneontology.org/amigo/term/GO:0034655	PDE2A ERN2 HSPA1B
								6.26485e-05	9	618	7.57315	GO:0071407 cellular response to organic cyclic compound	http://amigo.geneontology.org/amigo/term/GO:0071407	PDE2A RYR2 FOXF1 GNG2 HSPA1B
								0.00531862	5	346	7.51478	GO:0140014 mitotic nuclear division	http://amigo.geneontology.org/amigo/term/GO:0140014	HSPA1B
								0.0407676	3	209	7.46444	GO:0050731 positive regulation of peptidyl-tyrosine phosphorylation	http://amigo.geneontology.org/amigo/term/GO:0050731	EPHA4 CD36 GFRA1
								0.0407676	3	210	7.4289	GO:0008016 regulation of heart contraction	http://amigo.geneontology.org/amigo/term/GO:0008016	KCNE4 RYR2 SLC8A3
								0.0423154	3	214	7.29004	GO:0048167 regulation of synaptic plasticity	http://amigo.geneontology.org/amigo/term/GO:0048167	RIMS1 SLC8A3 EPHA4
								0.00610384	5	359	7.24266	GO:0044403 biological process involved in symbiotic interaction	http://amigo.geneontology.org/amigo/term/GO:0044403	HSPA1B
								0.000780083	7	505	7.20824	GO:0046700 heterocycle catabolic process	http://amigo.geneontology.org/amigo/term/GO:0046700	PDE2A ERN2 HSPA1B
								0.0022998	6	438	7.1236	GO:0043254 regulation of protein-containing complex assembly	http://amigo.geneontology.org/amigo/term/GO:0043254	CD36 HSPA1B
								0.00083474	7	512	7.10969	GO:0044270 cellular nitrogen compound catabolic process	http://amigo.geneontology.org/amigo/term/GO:0044270	PDE2A ERN2 HSPA1B
								0.00658979	5	367	7.08478	GO:0019058 viral life cycle	http://amigo.geneontology.org/amigo/term/GO:0019058	HSPA1B
								0.00663361	5	368	7.06553	GO:0048545 response to steroid hormone	http://amigo.geneontology.org/amigo/term/GO:0048545	HSPA1B
								0.00255297	6	450	6.93364	GO:0030099 myeloid cell differentiation	http://amigo.geneontology.org/amigo/term/GO:0030099	PDE2A HSPA1B
								0.000944412	7	526	6.92045	GO:0019439 aromatic compound catabolic process	http://amigo.geneontology.org/amigo/term/GO:0019439	PDE2A ERN2 HSPA1B
								0.00255297	6	451	6.91826	GO:0042176 regulation of protein catabolic process	http://amigo.geneontology.org/amigo/term/GO:0042176	HSPA1B EPHA4
								0.00257056	6	453	6.88772	GO:0001558 regulation of cell growth	http://amigo.geneontology.org/amigo/term/GO:0001558	RIMS1 HSPA1B
								0.0494346	3	233	6.69557	GO:0007601 visual perception	http://amigo.geneontology.org/amigo/term/GO:0007601	RIMS1 TYR GRM8
								0.00112293	7	549	6.63053	GO:0002764 immune response-regulating signaling pathway	http://amigo.geneontology.org/amigo/term/GO:0002764	LGR4 CD36 HSPA1B
								0.0085378	5	395	6.58257	GO:2001233 regulation of apoptotic signaling pathway	http://amigo.geneontology.org/amigo/term/GO:2001233	HSPA1B
								0.00115966	7	554	6.57068	GO:1901361 organic cyclic compound catabolic process	http://amigo.geneontology.org/amigo/term/GO:1901361	PDE2A ERN2 HSPA1B
								0.00322207	6	476	6.55491	GO:0006979 response to oxidative stress	http://amigo.geneontology.org/amigo/term/GO:0006979	CD36 HSPA1B
								0.0098793	5	410	6.34174	GO:1902903 regulation of supramolecular fiber organization	http://amigo.geneontology.org/amigo/term/GO:1902903	HSPA1B
								0.0258367	4	331	6.28426	GO:0072001 renal system development	http://amigo.geneontology.org/amigo/term/GO:0072001	EPHA4 GFRA1 LGR4 FOXF1
								0.0102715	5	417	6.23528	GO:0140694 non-membrane-bounded organelle assembly	http://amigo.geneontology.org/amigo/term/GO:0140694	HSPA1B
								0.00458023	6	514	6.0703	GO:0051090 regulation of DNA-binding transcription factor activity	http://amigo.geneontology.org/amigo/term/GO:0051090	CD36 HSPA1B
								0.00485031	6	522	5.97727	GO:0016049 cell growth	http://amigo.geneontology.org/amigo/term/GO:0016049	RIMS1 HSPA1B
								4.6242e-05	11	958	5.97103	GO:0014070 response to organic cyclic compound	http://amigo.geneontology.org/amigo/term/GO:0014070	PDE2A RYR2 TYR FOXF1 CD36 GNG2 HSPA1B
								0.0125339	5	442	5.88261	GO:0042391 regulation of membrane potential	http://amigo.geneontology.org/amigo/term/GO:0042391	RIMS1 KCNE4 SLC8A3 CD36 RYR2
								0.0312996	4	356	5.84295	GO:0060562 epithelial tube morphogenesis	http://amigo.geneontology.org/amigo/term/GO:0060562	FOXF1 EPHA4 RYR2 LGR4
								0.0056077	6	539	5.78875	GO:0044089 positive regulation of cellular component biogenesis	http://amigo.geneontology.org/amigo/term/GO:0044089	CD36 HSPA1B
								0.0023097	7	630	5.77803	GO:0032870 cellular response to hormone stimulus	http://amigo.geneontology.org/amigo/term/GO:0032870	LGR4 GNG2 HSPA1B
								0.0141766	5	457	5.68953	GO:1903706 regulation of hemopoiesis	http://amigo.geneontology.org/amigo/term/GO:1903706	HSPA1B
								0.00615006	6	551	5.66268	GO:0031400 negative regulation of protein modification process	http://amigo.geneontology.org/amigo/term/GO:0031400	HSPA1B SLC8A3
								0.033528	4	373	5.57665	GO:0001655 urogenital system development	http://amigo.geneontology.org/amigo/term/GO:0001655	EPHA4 GFRA1 LGR4 FOXF1
								0.00269583	7	655	5.55749	GO:0097190 apoptotic signaling pathway	http://amigo.geneontology.org/amigo/term/GO:0097190	ERN2 DAPL1 HSPA1B
								0.0160366	5	474	5.48547	GO:0050804 modulation of chemical synaptic transmission	http://amigo.geneontology.org/amigo/term/GO:0050804	RIMS1 GRM8 SLC8A3 EPHA4 PCDH17
								0.0069939	6	569	5.48354	GO:0019221 cytokine-mediated signaling pathway	http://amigo.geneontology.org/amigo/term/GO:0019221	ST18 HSPA1B
								0.0160737	5	475	5.47392	GO:0099177 regulation of trans-synaptic signaling	http://amigo.geneontology.org/amigo/term/GO:0099177	RIMS1 GRM8 SLC8A3 EPHA4 PCDH17
								0.0163439	5	478	5.43957	GO:0016032 viral process	http://amigo.geneontology.org/amigo/term/GO:0016032	HSPA1B
								0.0370187	4	388	5.36106	GO:0006887 exocytosis	http://amigo.geneontology.org/amigo/term/GO:0006887	RIMS1 SYTL4 FOXF1 LIN7A
								0.0190162	5	496	5.24216	GO:0043161 proteasome-mediated ubiquitin-dependent protein catabolic process	http://amigo.geneontology.org/amigo/term/GO:0043161	HSPA1B
								0.0197719	5	501	5.18985	GO:0031331 positive regulation of cellular catabolic process	http://amigo.geneontology.org/amigo/term/GO:0031331	HSPA1B
								0.0407676	4	401	5.18726	GO:0071900 regulation of protein serine/threonine kinase activity	http://amigo.geneontology.org/amigo/term/GO:0071900	CCNJL SLC8A3 EPHA4 ERN2
								0.0407676	4	405	5.13603	GO:0018108 peptidyl-tyrosine phosphorylation	http://amigo.geneontology.org/amigo/term/GO:0018108	EPHA4 EPHA6 CD36 GFRA1
								0.0407676	4	407	5.11079	GO:0018212 peptidyl-tyrosine modification	http://amigo.geneontology.org/amigo/term/GO:0018212	EPHA4 EPHA6 CD36 GFRA1
								0.0213422	5	514	5.05859	GO:0000280 nuclear division	http://amigo.geneontology.org/amigo/term/GO:0000280	HSPA1B
								0.0100118	6	620	5.03248	GO:0001819 positive regulation of cytokine production	http://amigo.geneontology.org/amigo/term/GO:0001819	CD36 HSPA1B
								0.00526363	7	745	4.88612	GO:0051129 negative regulation of cellular component organization	http://amigo.geneontology.org/amigo/term/GO:0051129	HSPA1B EPHA4 NR2F1
								0.0462008	4	427	4.87141	GO:0010959 regulation of metal ion transport	http://amigo.geneontology.org/amigo/term/GO:0010959	NKAIN4 FGF14 KCNE4 RYR2
								0.00025949	11	1194	4.79083	GO:0009628 response to abiotic stimulus	http://amigo.geneontology.org/amigo/term/GO:0009628	TYR MFAP4 HSPA1B SLC8A3 RYR2 EPHA4 PDE2A
								0.00593657	7	764	4.76461	GO:0007268 chemical synaptic transmission	http://amigo.geneontology.org/amigo/term/GO:0007268	RIMS1 LIN7A GRM8 SLC8A3 EPHA4 PCDH17 GAD1
								0.00593657	7	764	4.76461	GO:0098916 anterograde trans-synaptic signaling	http://amigo.geneontology.org/amigo/term/GO:0098916	RIMS1 LIN7A GRM8 SLC8A3 EPHA4 PCDH17 GAD1
								0.0125991	6	659	4.73465	GO:0071396 cellular response to lipid	http://amigo.geneontology.org/amigo/term/GO:0071396	CD36 HSPA1B
								0.00621874	7	773	4.70913	GO:0099537 trans-synaptic signaling	http://amigo.geneontology.org/amigo/term/GO:0099537	RIMS1 LIN7A GRM8 SLC8A3 EPHA4 PCDH17 GAD1
								0.028086	5	555	4.68489	GO:0010638 positive regulation of organelle organization	http://amigo.geneontology.org/amigo/term/GO:0010638	HSPA1B
								0.0295957	5	564	4.61013	GO:0048285 organelle fission	http://amigo.geneontology.org/amigo/term/GO:0048285	HSPA1B
								0.0310379	5	574	4.52981	GO:0051493 regulation of cytoskeleton organization	http://amigo.geneontology.org/amigo/term/GO:0051493	HSPA1B
								0.00771011	7	810	4.49402	GO:0099536 synaptic signaling	http://amigo.geneontology.org/amigo/term/GO:0099536	RIMS1 LIN7A GRM8 SLC8A3 EPHA4 PCDH17 GAD1
								0.0315795	5	580	4.48295	GO:1905114 cell surface receptor signaling pathway involved in cell-cell signaling	http://amigo.geneontology.org/amigo/term/GO:1905114	LGR6 LGR4 SLC8A3 AMOTL2 RIMS1
								0.00399918	8	935	4.44939	GO:0071345 cellular response to cytokine stimulus	http://amigo.geneontology.org/amigo/term/GO:0071345	PDE2A FOXF1 ST18 HSPA1B
								0.0162012	6	702	4.44464	GO:0040008 regulation of growth	http://amigo.geneontology.org/amigo/term/GO:0040008	RIMS1 HSPA1B
								0.0321785	5	585	4.44464	GO:0010498 proteasomal protein catabolic process	http://amigo.geneontology.org/amigo/term/GO:0010498	HSPA1B
								0.00193251	9	1054	4.44042	GO:0050776 regulation of immune response	http://amigo.geneontology.org/amigo/term/GO:0050776	MFAP4 FOXF1 LGR4 CD36 HSPA1B
								0.0322603	5	586	4.43705	GO:0009896 positive regulation of catabolic process	http://amigo.geneontology.org/amigo/term/GO:0009896	HSPA1B
								0.00872258	7	831	4.38046	GO:0030162 regulation of proteolysis	http://amigo.geneontology.org/amigo/term/GO:0030162	HSPA1B EPHA4 ST18
								0.0363188	5	615	4.22783	GO:0003013 circulatory system process	http://amigo.geneontology.org/amigo/term/GO:0003013	KCNE4 RYR2 CD36 PDE2A SLC8A3
								0.0113929	7	883	4.12249	GO:0097435 supramolecular fiber organization	http://amigo.geneontology.org/amigo/term/GO:0097435	MFAP4 CD36 HSPA1B
								0.000884102	11	1409	4.05979	GO:0071495 cellular response to endogenous stimulus	http://amigo.geneontology.org/amigo/term/GO:0071495	LGR4 PDE2A RYR2 EPHA4 CD36 GNG2 HSPA1B
								0.0123736	7	898	4.05363	GO:0009725 response to hormone	http://amigo.geneontology.org/amigo/term/GO:0009725	LGR4 GNG2 HSPA1B
								0.0242828	6	772	4.04163	GO:0008285 negative regulation of cell population proliferation	http://amigo.geneontology.org/amigo/term/GO:0008285	ST18 HSPA1B
								0.00674706	8	1032	4.03118	GO:0034097 response to cytokine	http://amigo.geneontology.org/amigo/term/GO:0034097	PDE2A FOXF1 ST18 HSPA1B
								0.0410952	5	647	4.01872	GO:0048812 neuron projection morphogenesis	http://amigo.geneontology.org/amigo/term/GO:0048812	EPHA6 EPHA4 LGR6 RIMS1 TBR1
								0.00706831	8	1042	3.9925	GO:0048534 hematopoietic or lymphoid organ development	http://amigo.geneontology.org/amigo/term/GO:0048534	TYR SLC8A3 PDE2A HSPA1B
								0.0425591	5	654	3.97571	GO:0071417 cellular response to organonitrogen compound	http://amigo.geneontology.org/amigo/term/GO:0071417	PDE2A RYR2 EPHA4 CD36 GNG2
								0.013776	7	918	3.96531	GO:0031329 regulation of cellular catabolic process	http://amigo.geneontology.org/amigo/term/GO:0031329	DAPL1 HSPA1B EPHA4
								0.0140569	7	922	3.94811	GO:0001817 regulation of cytokine production	http://amigo.geneontology.org/amigo/term/GO:0001817	CD36 LGR4 HSPA1B
								0.0435117	5	659	3.94554	GO:0007610 behavior	http://amigo.geneontology.org/amigo/term/GO:0007610	SLC8A3 EPHA4 PCDH17 GAD1 TBR1
								0.0440628	5	662	3.92766	GO:0120039 plasma membrane bounded cell projection morphogenesis	http://amigo.geneontology.org/amigo/term/GO:0120039	EPHA6 EPHA4 LGR6 RIMS1 TBR1
								0.0146312	7	930	3.91415	GO:0001816 cytokine production	http://amigo.geneontology.org/amigo/term/GO:0001816	CD36 LGR4 HSPA1B
								0.0147668	7	933	3.90156	GO:0045597 positive regulation of cell differentiation	http://amigo.geneontology.org/amigo/term/GO:0045597	EPHA4 CD36 HSPA1B
								0.0453008	5	667	3.89822	GO:0048858 cell projection morphogenesis	http://amigo.geneontology.org/amigo/term/GO:0048858	EPHA6 EPHA4 LGR6 RIMS1 TBR1
								0.00849185	8	1078	3.85917	GO:1902533 positive regulation of intracellular signal transduction	http://amigo.geneontology.org/amigo/term/GO:1902533	EPHA4 ERN2 CD36 HSPA1B
								0.000381484	13	1777	3.80433	GO:0007267 cell-cell signaling	http://amigo.geneontology.org/amigo/term/GO:0007267	RIMS1 LIN7A GRM8 LGR6 LGR4 SLC8A3 SYTL4 AMOTL2 EPHA4 PCDH17 RYR2 FGF14 GAD1
								0.0309087	6	823	3.79117	GO:0016071 mRNA metabolic process	http://amigo.geneontology.org/amigo/term/GO:0016071	HSPA1B ERN2
								0.0483403	5	686	3.79025	GO:0032990 cell part morphogenesis	http://amigo.geneontology.org/amigo/term/GO:0032990	EPHA6 EPHA4 LGR6 RIMS1 TBR1
								0.0310379	6	825	3.78198	GO:1903047 mitotic cell cycle process	http://amigo.geneontology.org/amigo/term/GO:1903047	CCNJL HSPA1B
								0.0490626	5	689	3.77375	GO:0000226 microtubule cytoskeleton organization	http://amigo.geneontology.org/amigo/term/GO:0000226	HSPA1B
								0.0098793	8	1108	3.75468	GO:0002520 immune system development	http://amigo.geneontology.org/amigo/term/GO:0002520	TYR SLC8A3 PDE2A HSPA1B
								0.018651	7	980	3.71445	GO:0033993 response to lipid	http://amigo.geneontology.org/amigo/term/GO:0033993	TYR CD36 HSPA1B
								0.000944412	12	1695	3.68158	GO:0016192 vesicle-mediated transport	http://amigo.geneontology.org/amigo/term/GO:0016192	RIMS1 SYTL4 SORCS1 CD36 HSPA1B FOXF1 LIN7A PCDH17
								0.0203853	7	1001	3.63652	GO:0030097 hemopoiesis	http://amigo.geneontology.org/amigo/term/GO:0030097	SLC8A3 PDE2A HSPA1B
								0.0203853	7	1001	3.63652	GO:0031175 neuron projection development	http://amigo.geneontology.org/amigo/term/GO:0031175	EPHA6 EPHA4 LGR6 TBR1 RIMS1 GFRA1 NR2F1
								0.00101469	12	1718	3.63229	GO:0044093 positive regulation of molecular function	http://amigo.geneontology.org/amigo/term/GO:0044093	EPHA6 EPHA4 LGR4 RYR2 ERN2 CD36 ST18 HSPA1B
								0.0208726	7	1006	3.61845	GO:0040007 growth	http://amigo.geneontology.org/amigo/term/GO:0040007	RIMS1 LGR6 HSPA1B
								0.0228574	7	1025	3.55137	GO:0044087 regulation of cellular component biogenesis	http://amigo.geneontology.org/amigo/term/GO:0044087	LRFN5 HSPA1B CD36
								0.037003	6	880	3.54561	GO:0051603 proteolysis involved in cellular protein catabolic process	http://amigo.geneontology.org/amigo/term/GO:0051603	HSPA1B EPHA4
								0.00448812	10	1483	3.50656	GO:0010648 negative regulation of cell communication	http://amigo.geneontology.org/amigo/term/GO:0010648	PDE2A EPHA4 SYTL4 PCDH17 LGR4 HSPA1B
								0.00458023	10	1488	3.49478	GO:0023057 negative regulation of signaling	http://amigo.geneontology.org/amigo/term/GO:0023057	PDE2A EPHA4 SYTL4 PCDH17 LGR4 HSPA1B
								0.00255297	11	1641	3.48583	GO:0031399 regulation of protein modification process	http://amigo.geneontology.org/amigo/term/GO:0031399	CCNJL HSPA1B SLC8A3 EPHA4 ERN2 CD36 GFRA1
								0.0025575	11	1645	3.47736	GO:0009967 positive regulation of signal transduction	http://amigo.geneontology.org/amigo/term/GO:0009967	LGR6 LGR4 EPHA4 ERN2 CD36 HSPA1B RIMS1
								0.0407676	6	902	3.45913	GO:0035239 tube morphogenesis	http://amigo.geneontology.org/amigo/term/GO:0035239	AMOTL2 FOXF1 MEOX2 EPHA4 RYR2 LGR4
								0.00485031	10	1504	3.4576	GO:0032270 positive regulation of cellular protein metabolic process	http://amigo.geneontology.org/amigo/term/GO:0032270	HSPA1B EPHA4 ERN2 CD36 GFRA1 ST18
								0.00269583	11	1660	3.44593	GO:0009719 response to endogenous stimulus	http://amigo.geneontology.org/amigo/term/GO:0009719	LGR4 PDE2A RYR2 EPHA4 CD36 GNG2 HSPA1B
								0.0407676	6	910	3.42872	GO:0044257 cellular protein catabolic process	http://amigo.geneontology.org/amigo/term/GO:0044257	HSPA1B EPHA4
								0.00164888	12	1830	3.40999	GO:0010647 positive regulation of cell communication	http://amigo.geneontology.org/amigo/term/GO:0010647	RIMS1 LGR6 LGR4 SLC8A3 EPHA4 ERN2 CD36 HSPA1B
								0.0410952	6	915	3.40999	GO:0140352 export from cell	http://amigo.geneontology.org/amigo/term/GO:0140352	RIMS1 SYTL4 LIN7A KCNE4 FOXF1 KCNT2
								0.00168822	12	1836	3.39884	GO:0023056 positive regulation of signaling	http://amigo.geneontology.org/amigo/term/GO:0023056	RIMS1 LGR6 LGR4 SLC8A3 EPHA4 ERN2 CD36 HSPA1B
								0.028086	7	1073	3.39251	GO:0032269 negative regulation of cellular protein metabolic process	http://amigo.geneontology.org/amigo/term/GO:0032269	HSPA1B SLC8A3 EPHA4
								0.0296836	7	1088	3.34573	GO:0009894 regulation of catabolic process	http://amigo.geneontology.org/amigo/term/GO:0009894	DAPL1 HSPA1B EPHA4
								0.0467833	6	949	3.28781	GO:0030001 metal ion transport	http://amigo.geneontology.org/amigo/term/GO:0030001	SLC8A3 NKAIN4 FGF14 KCNE4 RYR2 KCNT2
								0.0111481	9	1424	3.28666	GO:0051094 positive regulation of developmental process	http://amigo.geneontology.org/amigo/term/GO:0051094	RIMS1 EPHA4 CD36 LGR4 HSPA1B
								0.0315795	7	1109	3.28238	GO:0051270 regulation of cellular component movement	http://amigo.geneontology.org/amigo/term/GO:0051270	AMOTL2 EPHA4 LGR6 FOXF1 TBR1 MEOX2 RYR2
								0.0315795	7	1110	3.27942	GO:0010629 negative regulation of gene expression	http://amigo.geneontology.org/amigo/term/GO:0010629	HSPA1B CD36 LGR4
								0.0321785	7	1118	3.25596	GO:0051130 positive regulation of cellular component organization	http://amigo.geneontology.org/amigo/term/GO:0051130	EPHA4 CD36 HSPA1B
								0.00764824	10	1618	3.21398	GO:0051247 positive regulation of protein metabolic process	http://amigo.geneontology.org/amigo/term/GO:0051247	HSPA1B EPHA4 ERN2 CD36 GFRA1 ST18
								0.0228574	8	1312	3.17087	GO:0010628 positive regulation of gene expression	http://amigo.geneontology.org/amigo/term/GO:0010628	PDE2A CD36 HSPA1B RIMS1
								0.0361179	7	1160	3.13807	GO:0051248 negative regulation of protein metabolic process	http://amigo.geneontology.org/amigo/term/GO:0051248	HSPA1B SLC8A3 EPHA4
								0.000103799	18	2990	3.13057	GO:0007166 cell surface receptor signaling pathway	http://amigo.geneontology.org/amigo/term/GO:0007166	EPHA6 EPHA4 BTBD11 GRM8 LGR6 LGR4 SLC8A3 FOXF1 AMOTL2 CD36 GFRA1 ST18 HSPA1B RIMS1
								0.0371482	7	1169	3.11391	GO:0048666 neuron development	http://amigo.geneontology.org/amigo/term/GO:0048666	EPHA6 EPHA4 LGR6 TBR1 RIMS1 GFRA1 NR2F1
								0.0100085	10	1687	3.08253	GO:0051240 positive regulation of multicellular organismal process	http://amigo.geneontology.org/amigo/term/GO:0051240	EPHA4 CD36 RYR2 LGR4 HSPA1B RIMS1
								0.0268279	8	1354	3.07251	GO:0009968 negative regulation of signal transduction	http://amigo.geneontology.org/amigo/term/GO:0009968	PDE2A EPHA4 LGR4 HSPA1B
								0.0115637	10	1735	2.99725	GO:0002682 regulation of immune system process	http://amigo.geneontology.org/amigo/term/GO:0002682	MFAP4 FOXF1 CD36 LRFN5 LGR4 HSPA1B
								0.000967889	15	2609	2.98978	GO:0071310 cellular response to organic substance	http://amigo.geneontology.org/amigo/term/GO:0071310	ERN2 HSPA1B LGR4 PDE2A RYR2 FOXF1 EPHA4 CD36 GFRA1 ST18 GNG2
								0.0135273	10	1777	2.92641	GO:0048585 negative regulation of response to stimulus	http://amigo.geneontology.org/amigo/term/GO:0048585	PDE2A EPHA4 LRFN5 FOXF1 LGR4 HSPA1B
								0.0481232	7	1263	2.88215	GO:0044265 cellular macromolecule catabolic process	http://amigo.geneontology.org/amigo/term/GO:0044265	HSPA1B ERN2 EPHA4
								0.00152867	15	2748	2.83855	GO:0031324 negative regulation of cellular metabolic process	http://amigo.geneontology.org/amigo/term/GO:0031324	DAPL1 NR2F1 TBR1 PDE2A HSPA1B SLC8A3 FOXF1 CD36 LGR4 EPHA4 ERN2
								0.00291178	14	2613	2.78619	GO:0051172 negative regulation of nitrogen compound metabolic process	http://amigo.geneontology.org/amigo/term/GO:0051172	NR2F1 TBR1 PDE2A HSPA1B SLC8A3 FOXF1 CD36 LGR4 EPHA4 ERN2
								0.00483968	13	2427	2.78545	GO:0048584 positive regulation of response to stimulus	http://amigo.geneontology.org/amigo/term/GO:0048584	MFAP4 LGR6 LGR4 EPHA4 ERN2 CD36 HSPA1B RIMS1 PDE2A
								0.0407676	8	1510	2.75509	GO:1901565 organonitrogen compound catabolic process	http://amigo.geneontology.org/amigo/term/GO:1901565	PDE2A HSPA1B GAD1 EPHA4
								0.0211697	10	1916	2.71411	GO:0042592 homeostatic process	http://amigo.geneontology.org/amigo/term/GO:0042592	SLC8A3 RYR2 MYCT1 CD36 LGR4 HSPA1B
								0.00621874	13	2509	2.69442	GO:0051128 regulation of cellular component organization	http://amigo.geneontology.org/amigo/term/GO:0051128	TBR1 LRFN5 PDE2A HSPA1B RIMS1 EPHA4 CD36 NR2F1 SYTL4
								0.0153588	11	2143	2.66927	GO:0008283 cell population proliferation	http://amigo.geneontology.org/amigo/term/GO:0008283	ST18 TYR FOXF1 GNG2 LGR4 EPHA4 HSPA1B
								0.0160737	11	2160	2.64826	GO:0033554 cellular response to stress	http://amigo.geneontology.org/amigo/term/GO:0033554	ERN2 DAPL1 HSPA1B SLC8A3 EPHA4 CD36 FGF14
								0.00116161	17	3356	2.6342	GO:0065009 regulation of molecular function	http://amigo.geneontology.org/amigo/term/GO:0065009	EPHA6 FGF14 EPHA4 CCNJL KCNE4 LGR4 RYR2 RIMS1 SLC8A3 ERN2 CD36 ST18 HSPA1B
								6.35005e-05	23	4617	2.59054	GO:0048731 system development	http://amigo.geneontology.org/amigo/term/GO:0048731	EPHA6 AMOTL2 EPHA4 LGR6 TBR1 GFRA1 LRFN5 RIMS1 TYR SLC8A3 FGF14 FOXF1 MEOX2 PCDH17 NR2F1 RYR2 LGR4 PDE2A HSPA1B
								0.00263937	16	3269	2.54523	GO:0010033 response to organic substance	http://amigo.geneontology.org/amigo/term/GO:0010033	ERN2 HSPA1B LGR4 CD36 PDE2A RYR2 TYR FOXF1 EPHA4 GFRA1 ST18 GNG2
								0.00289036	16	3300	2.52132	GO:0070887 cellular response to chemical stimulus	http://amigo.geneontology.org/amigo/term/GO:0070887	ERN2 HSPA1B LGR4 PDE2A RYR2 SLC8A3 FOXF1 EPHA4 CD36 GFRA1 ST18 GNG2
								0.0415322	9	1857	2.5203	GO:1902531 regulation of intracellular signal transduction	http://amigo.geneontology.org/amigo/term/GO:1902531	PDE2A EPHA4 ERN2 CD36 HSPA1B
								0.00805728	14	2945	2.47209	GO:0032879 regulation of localization	http://amigo.geneontology.org/amigo/term/GO:0032879	NKAIN4 FGF14 AMOTL2 KCNE4 RYR2 EPHA4 LGR6 SYTL4 FOXF1 PCDH17 CD36 TBR1 MEOX2 RIMS1
								0.00251064	17	3602	2.4543	GO:0010646 regulation of cell communication	http://amigo.geneontology.org/amigo/term/GO:0010646	RIMS1 GRM8 PDE2A EPHA4 LGR6 LGR4 SLC8A3 SYTL4 PCDH17 ERN2 CD36 RYR2 HSPA1B
								0.00255297	17	3615	2.44547	GO:0023051 regulation of signaling	http://amigo.geneontology.org/amigo/term/GO:0023051	RIMS1 GRM8 PDE2A EPHA4 LGR6 LGR4 SLC8A3 SYTL4 PCDH17 ERN2 CD36 RYR2 HSPA1B
								0.0200364	12	2575	2.42341	GO:0032268 regulation of cellular protein metabolic process	http://amigo.geneontology.org/amigo/term/GO:0032268	CCNJL HSPA1B SLC8A3 EPHA4 ERN2 CD36 GFRA1 ST18
								0.0106605	14	3057	2.38152	GO:0010605 negative regulation of macromolecule metabolic process	http://amigo.geneontology.org/amigo/term/GO:0010605	NR2F1 TBR1 PDE2A HSPA1B SLC8A3 FOXF1 CD36 LGR4 EPHA4 ERN2
								0.0313587	11	2402	2.38145	GO:0044248 cellular catabolic process	http://amigo.geneontology.org/amigo/term/GO:0044248	CD36 DAPL1 PDE2A HSPA1B GAD1 ERN2 EPHA4
								0.00760055	15	3283	2.37598	GO:0009892 negative regulation of metabolic process	http://amigo.geneontology.org/amigo/term/GO:0009892	DAPL1 NR2F1 TBR1 PDE2A HSPA1B SLC8A3 FOXF1 CD36 LGR4 EPHA4 ERN2
								0.0467833	10	2254	2.30711	GO:0006928 movement of cell or subcellular component	http://amigo.geneontology.org/amigo/term/GO:0006928	EPHA6 AMOTL2 EPHA4 LGR6 KCNE4 FOXF1 TBR1 GFRA1 RYR2 MEOX2
								0.00695955	16	3617	2.30035	GO:0031325 positive regulation of cellular metabolic process	http://amigo.geneontology.org/amigo/term/GO:0031325	EPHA6 EPHA4 NR2F1 HSPA1B FOXF1 MEOX2 ERN2 CD36 TBR1 GFRA1 LGR4 ST18
								0.00483968	17	3847	2.29799	GO:0010604 positive regulation of macromolecule metabolic process	http://amigo.geneontology.org/amigo/term/GO:0010604	NR2F1 PDE2A HSPA1B FOXF1 MEOX2 EPHA4 ERN2 CD36 TBR1 GFRA1 LGR4 ST18 RIMS1
								0.0102651	15	3403	2.2922	GO:0051173 positive regulation of nitrogen compound metabolic process	http://amigo.geneontology.org/amigo/term/GO:0051173	NR2F1 HSPA1B FOXF1 MEOX2 EPHA4 ERN2 CD36 TBR1 GFRA1 LGR4 ST18
								0.00347489	18	4103	2.28136	GO:0065008 regulation of biological quality	http://amigo.geneontology.org/amigo/term/GO:0065008	RIMS1 SLC8A3 LIN7A KCNE4 LRFN5 RYR2 GAD1 SYTL4 EPHA4 MYCT1 CD36 LGR4 PDE2A HSPA1B
								0.00108395	21	4821	2.26519	GO:0042221 response to chemical	http://amigo.geneontology.org/amigo/term/GO:0042221	EPHA6 EPHA4 LGR6 ERN2 HSPA1B LGR4 CD36 PDE2A RYR2 TYR SLC8A3 FOXF1 TBR1 GFRA1 DAPL1 ST18 GNG2
								0.00428056	18	4181	2.2388	GO:0009893 positive regulation of metabolic process	http://amigo.geneontology.org/amigo/term/GO:0009893	EPHA6 EPHA4 NR2F1 PDE2A HSPA1B FOXF1 MEOX2 ERN2 CD36 TBR1 GFRA1 LGR4 ST18 RIMS1
								0.0248829	13	3024	2.23555	GO:0051239 regulation of multicellular organismal process	http://amigo.geneontology.org/amigo/term/GO:0051239	KCNE4 RYR2 SLC8A3 EPHA4 CD36 LGR4 MEOX2 HSPA1B RIMS1
								0.0330751	12	2795	2.23266	GO:0051246 regulation of protein metabolic process	http://amigo.geneontology.org/amigo/term/GO:0051246	CCNJL HSPA1B SLC8A3 EPHA4 ERN2 CD36 GFRA1 ST18
								0.0101044	16	3774	2.20465	GO:0048513 animal organ development	http://amigo.geneontology.org/amigo/term/GO:0048513	FOXF1 TBR1 TYR SLC8A3 MEOX2 LIN7A EPHA4 GFRA1 RYR2 LGR4 PDE2A HSPA1B
								0.027974	13	3073	2.1999	GO:0009605 response to external stimulus	http://amigo.geneontology.org/amigo/term/GO:0009605	EPHA6 EPHA4 LGR6 DAPL1 MFAP4 CD36 LRFN5 TYR FOXF1 TBR1 LGR4 RYR2 PDE2A
								0.0467833	11	2618	2.18497	GO:0007399 nervous system development	http://amigo.geneontology.org/amigo/term/GO:0007399	EPHA6 EPHA4 LGR6 TBR1 GFRA1 LRFN5 RIMS1 SLC8A3 FGF14 PCDH17 NR2F1
								0.033528	13	3183	2.12388	GO:0002376 immune system process	http://amigo.geneontology.org/amigo/term/GO:0002376	MFAP4 TYR SLC8A3 FOXF1 CD36 LRFN5 LGR4 PDE2A HSPA1B
								0.0075073	18	4424	2.11582	GO:0006950 response to stress	http://amigo.geneontology.org/amigo/term/GO:0006950	ERN2 DAPL1 MFAP4 HSPA1B SYTL4 LRFN5 SLC8A3 FOXF1 EPHA4 CD36 RYR2 LGR4 FGF14 PDE2A
								0.034257	13	3210	2.10601	GO:0009966 regulation of signal transduction	http://amigo.geneontology.org/amigo/term/GO:0009966	PDE2A EPHA4 LGR6 LGR4 SLC8A3 ERN2 CD36 HSPA1B RIMS1
								0.0100085	18	4552	2.05633	GO:0030154 cell differentiation	http://amigo.geneontology.org/amigo/term/GO:0030154	EPHA6 EPHA4 LGR6 TBR1 NR2F1 RIMS1 SLC8A3 FOXF1 CD36 GFRA1 DAPL1 LGR4 PDE2A HSPA1B
								0.00745618	19	4823	2.04861	GO:0006810 transport	http://amigo.geneontology.org/amigo/term/GO:0006810	RIMS1 SLC8A3 NKAIN4 SYTL4 FGF14 SORCS1 LIN7A CD36 KCNE4 HSPA1B RYR2 FOXF1 PCDH17 KCNT2 SLC35F1
								0.0103118	18	4576	2.04554	GO:0048869 cellular developmental process	http://amigo.geneontology.org/amigo/term/GO:0048869	EPHA6 EPHA4 LGR6 TBR1 NR2F1 RIMS1 SLC8A3 FOXF1 CD36 GFRA1 DAPL1 LGR4 PDE2A HSPA1B
								0.0146526	17	4338	2.03789	GO:0048583 regulation of response to stimulus	http://amigo.geneontology.org/amigo/term/GO:0048583	MFAP4 PDE2A EPHA4 LGR6 LRFN5 LGR4 SLC8A3 FOXF1 ERN2 CD36 TBR1 HSPA1B RIMS1
								0.0103118	19	4987	1.98124	GO:0051234 establishment of localization	http://amigo.geneontology.org/amigo/term/GO:0051234	RIMS1 SLC8A3 NKAIN4 SYTL4 FGF14 SORCS1 LIN7A CD36 KCNE4 HSPA1B RYR2 FOXF1 PCDH17 KCNT2 SLC35F1
								0.0474305	14	3797	1.91739	GO:0006355 regulation of transcription DNA-templated	http://amigo.geneontology.org/amigo/term/GO:0006355	FOXF1 MEOX2 TBR1 ST18 NR2F1 PDE2A ERN2 CD36 LGR4 HSPA1B
								0.0474305	14	3798	1.91688	GO:1903506 regulation of nucleic acid-templated transcription	http://amigo.geneontology.org/amigo/term/GO:1903506	FOXF1 MEOX2 TBR1 ST18 NR2F1 PDE2A ERN2 CD36 LGR4 HSPA1B
								0.0480119	14	3807	1.91235	GO:2001141 regulation of RNA biosynthetic process	http://amigo.geneontology.org/amigo/term/GO:2001141	FOXF1 MEOX2 TBR1 ST18 NR2F1 PDE2A ERN2 CD36 LGR4 HSPA1B

## Sheet: I. MCPyV_GO_BP_Summary
Upregulated in MCPyV				Downregulated in MCPyV
N	High level GO category	Genes		N	High level GO category	Genes
43	GO:0002376 immune system process	CEACAM4 CCR2 TRIM21 JCHAIN IL36RN IL21 CD1C UMODL1 HLA-DQA1 HLA-DQA2 CD44 PADI2 SKAP1 AQP3 ARHGEF5 FOXN1 EREG SLC30A8 PRKCB PSMB8 TREML1 PKHD1L1 CARTPT		21	GO:0042221 response to chemical	EPHA6 EPHA4 LGR6 ERN2 HSPA1B LGR4 CD36 PDE2A RYR2 TYR SLC8A3 FOXF1 TBR1 GFRA1 DAPL1 ST18 GNG2
34	GO:0065008 regulation of biological quality	JCHAIN GLP1R ATP10B CASQ2 EPHX2 CCR2 MCTP2 CRHBP TREML1 CARTPT SLC30A8 TRPV6 TAC3 SCN4B FAM3B SLC30A10 MT1F MPV17L ARHGEF5 PTGS1 WHRN FOXN1 STEAP3 TRPM8 GRHL3 AQP3 C1QL3 PRKCB SCARA5 RGS7BP FMN1 FA2H TRIM21		19	GO:0051234 establishment of localization	RIMS1 SLC8A3 NKAIN4 SYTL4 FGF14 SORCS1 LIN7A CD36 KCNE4 HSPA1B RYR2 FOXF1 PCDH17 KCNT2 SLC35F1
31	GO:0065009 regulation of molecular function	ARHGEF5 EREG TRIM21 CRHBP SCN4B RIPK4 SPTSSB CD44 CASQ2 ARHGAP36 GRHL3 RNF180 CARTPT TBXT PRKCB AFAP1L2 UMODL1 ARHGEF28 PSMB8 CCR2 TNFRSF10A DOCK3 GLP1R		18	GO:0006950 response to stress	ERN2 DAPL1 MFAP4 HSPA1B SYTL4 LRFN5 SLC8A3 FOXF1 EPHA4 CD36 RYR2 LGR4 FGF14 PDE2A
30	GO:0051234 establishment of localization	STEAP3 ATP10B CASQ2 SLC44A5 MCTP2 TRPM8 CRHBP SLC30A8 TRPV6 AQP3 SCN4B FAM3B SLC30A10 CTAGE9 CEACAM4 CACNA2D4 MPV17L CARTPT PRKCB WHRN GLP1R H1-1 SCARA5 ODAD3 ARHGEF5 CCR2		18	GO:0009893 positive regulation of metabolic process	EPHA6 EPHA4 NR2F1 PDE2A HSPA1B FOXF1 MEOX2 ERN2 CD36 TBR1 GFRA1 LGR4 ST18 RIMS1
27	GO:0009893 positive regulation of metabolic process	EREG TRIM21 RNF180 AFAP1L2 CD44 ARHGEF5 ZNF175 PLAGL1 EPHX2 JCHAIN IL21 SKAP1 GRHL3 TBXT WHRN HOXA2 EBF3 FOXN1 TRPM8 CARTPT PRKCB PAX9 MCIDAS PADI2 CCR2 TNFRSF10A DOCK3		18	GO:0065008 regulation of biological quality	RIMS1 SLC8A3 LIN7A KCNE4 LRFN5 RYR2 GAD1 SYTL4 EPHA4 MYCT1 CD36 LGR4 PDE2A HSPA1B
26	GO:0006955 immune response	CCR2 TRIM21 JCHAIN IL36RN IL21 CD1C SKAP1 EREG SLC30A8 PRKCB HLA-DQA1 HLA-DQA2 TREML1 PKHD1L1		17	GO:0023051 regulation of signaling	RIMS1 GRM8 PDE2A EPHA4 LGR6 LGR4 SLC8A3 SYTL4 PCDH17 ERN2 CD36 RYR2 HSPA1B
26	GO:0042221 response to chemical	CCR2 IL36RN IL22RA1 CRHBP CARTPT SLC30A8 SLC30A10 MT1F CD44 PADI2 EREG TRIM21 HPGD AQP3 ARHGEF5 PTGS1 HOXA2 GLP1R EPHX2 TBXT TRPV6 PRKCB UMODL1 PAX9 CASQ2 VWA2		17	GO:0048583 regulation of response to stimulus	MFAP4 PDE2A EPHA4 LGR6 LRFN5 LGR4 SLC8A3 FOXF1 ERN2 CD36 TBR1 HSPA1B RIMS1
24	GO:0002682 regulation of immune system process	CEACAM4 IL21 CD1C HLA-DQA1 HLA-DQA2 PADI2 CCR2 TRIM21 SKAP1 AQP3 FOXN1 EREG PRKCB CARTPT		17	GO:0065009 regulation of molecular function	EPHA6 FGF14 EPHA4 CCNJL KCNE4 LGR4 RYR2 RIMS1 SLC8A3 ERN2 CD36 ST18 HSPA1B
24	GO:0006950 response to stress	CD44 CCR2 TRIM21 IL36RN IL21 TREML1 CARTPT AFAP1L2 SLC30A10 MT1F JCHAIN CRHBP AQP3 PTGS1 ZNF175 GLP1R EREG IL22RA1 MAEL TRPM8 GRHL3 SLC30A8 SCARA5 FOXN1		14	GO:0032879 regulation of localization	NKAIN4 FGF14 AMOTL2 KCNE4 RYR2 EPHA4 LGR6 SYTL4 FOXF1 PCDH17 CD36 TBR1 MEOX2 RIMS1
23	GO:0048583 regulation of response to stimulus	CD44 NRK EREG TRIM21 IL21 CRHBP CD1C CARTPT AFAP1L2 ARHGEF28 ARHGEF5 PADI2 CCR2 SKAP1 MPV17L SLC30A10 RGS13 IL36RN PRKCB RGS7BP VWA2 DOCK3		13	GO:0002376 immune system process	MFAP4 TYR SLC8A3 FOXF1 CD36 LRFN5 LGR4 PDE2A HSPA1B
22	GO:0009605 response to external stimulus	CCR2 TRIM21 IL36RN IL21 CARTPT PADI2 JCHAIN ARHGEF5 WHRN ZNF175 HOXA2 EREG IL22RA1 TRPM8 HPGD SLC30A8 AQP3 TMEM229B TNFRSF10A CACNA2D4 TREML1		13	GO:0009605 response to external stimulus	EPHA6 EPHA4 LGR6 DAPL1 MFAP4 CD36 LRFN5 TYR FOXF1 TBR1 LGR4 RYR2 PDE2A
22	GO:0023051 regulation of signaling	CD44 NRK EREG TRIM21 MCTP2 CRHBP AFAP1L2 ARHGEF28 ARHGEF5 PADI2 MPV17L CARTPT SLC30A10 RGS13 IL36RN SLC30A8 PRKCB RGS7BP VWA2 CCR2 DOCK3		13	GO:0051239 regulation of multicellular organismal process	KCNE4 RYR2 SLC8A3 EPHA4 CD36 LGR4 MEOX2 HSPA1B RIMS1
21	GO:0044085 cellular component biogenesis	HLA-DQA1 HLA-DQA2 CASQ2 SKAP1 ODAD3 ARHGEF5 H1-1 EREG SCARA5 FMN1 JCHAIN MCIDAS		11	GO:0008283 cell population proliferation	ST18 TYR FOXF1 GNG2 LGR4 EPHA4 HSPA1B
19	GO:0009653 anatomical structure morphogenesis	WHRN NRK FOXQ1 TBXT ARHGEF28 HOXA2 FOXN1 EREG MAEL ALX3 GRHL3 HPGD PRKCB PAX9 FMN1 AQP3 CD44 RIPK4 CCR2		11	GO:0009056 catabolic process	CD36 DAPL1 PDE2A HSPA1B GAD1 ERN2 EPHA4
18	GO:0002684 positive regulation of immune system process	IL21 CD1C HLA-DQA1 HLA-DQA2 CCR2 SKAP1 AQP3 EREG PRKCB		11	GO:0009628 response to abiotic stimulus	TYR MFAP4 HSPA1B SLC8A3 RYR2 EPHA4 PDE2A
18	GO:0003008 system process	WHRN GLP1R CASQ2 CRHBP TAC3 SCN4B CARTPT PTGS1 TRPM8 TRPV6 AQP3 LOXHD1 ODAD3 PKHD1L1 JCHAIN CACNA2D4 CCR2		11	GO:0009653 anatomical structure morphogenesis	EPHA6 FOXF1 AMOTL2 EPHA4 LGR6 RIMS1 MEOX2 CD36 TBR1 RYR2 LGR4
18	GO:0007155 cell adhesion	CD44 VWA2 HLA-DQA1 PSG5 HLA-DQA2 IL21 SKAP1 FMN1 CCR2		11	GO:0009719 response to endogenous stimulus	LGR4 PDE2A RYR2 EPHA4 CD36 GNG2 HSPA1B
18	GO:0032879 regulation of localization	CASQ2 TRIM21 MCTP2 CRHBP SLC30A8 SCN4B PADI2 CCR2 MPV17L CARTPT PRKCB SLC30A10 H1-1 CACNA2D4 ARHGEF5 TRPV6		11	GO:0044085 cellular component biogenesis	LRFN5 MFAP4 HSPA1B RIMS1 PCDH17 CD36 LIN7A
17	GO:0009056 catabolic process	UPP2 TRIM21 RNF180 PSMB8 CD44 EPHX2 ACOT4 GSPT2 HPGD PRSS16		10	GO:0002682 regulation of immune system process	MFAP4 FOXF1 CD36 LRFN5 LGR4 HSPA1B
17	GO:0045321 leukocyte activation	HLA-DQA1 HLA-DQA2 CD44 IL21 CD1C FOXN1 PRKCB CCR2		10	GO:0003008 system process	KCNE4 RYR2 RIMS1 SLC8A3 CD36 TBR1 DAPL1 PDE2A TYR GRM8
17	GO:0051239 regulation of multicellular organismal process	CASQ2 CRHBP AFAP1L2 IL21 FOXN1 EREG CARTPT FA2H GLP1R IL36RN MAEL TRPM8 PRKCB SCN4B CCR2 TRIM21 AQP3		10	GO:0023057 negative regulation of signaling	PDE2A EPHA4 SYTL4 PCDH17 LGR4 HSPA1B
16	GO:0019882 antigen processing and presentation	CD1C HLA-DQA1 HLA-DQA2 PSMB8		10	GO:0051240 positive regulation of multicellular organismal process	EPHA4 CD36 RYR2 LGR4 HSPA1B RIMS1
16	GO:0030155 regulation of cell adhesion	HLA-DQA1 HLA-DQA2 IL21 SKAP1 FMN1 CD44 CCR2		9	GO:0006955 immune response	MFAP4 FOXF1 CD36 LGR4 HSPA1B
14	GO:0051641 cellular localization	CASQ2 MCTP2 SLC30A8 TRPV6 CTAGE9 MPV17L WHRN GLP1R SKAP1 AQP3 PRKCB SCN4B CCR2		9	GO:0050793 regulation of developmental process	RIMS1 EPHA4 CD36 LGR4 HSPA1B
13	GO:0033036 macromolecule localization	ATP10B TRIM21 SLC30A8 FAM3B CTAGE9 STEAP3 WHRN GLP1R SKAP1 CARTPT ARHGEF5 FHIP1A PRKCB		9	GO:0051094 positive regulation of developmental process	RIMS1 EPHA4 CD36 LGR4 HSPA1B
13	GO:0050793 regulation of developmental process	FOXN1 EREG HOXA2 MAEL GRHL3 PRKCB KRT2 UMODL1 PAX9 CD44 CCR2 CARTPT AQP3		8	GO:0040011 locomotion	EPHA6 AMOTL2 EPHA4 LGR6 FOXF1 TBR1 GFRA1 MEOX2
11	GO:0009607 response to biotic stimulus	TRIM21 IL36RN IL21 JCHAIN ZNF175 EREG IL22RA1 HPGD SLC30A8 TMEM229B TREML1		8	GO:0002520 immune system development	TYR SLC8A3 PDE2A HSPA1B
11	GO:0009719 response to endogenous stimulus	CRHBP CD44 HPGD SLC30A10 GLP1R EREG UMODL1 PADI2 CASQ2 VWA2 PRKCB		8	GO:0044419 biological process involved in interspecies interaction between organisms	MFAP4 CD36 HSPA1B LGR4
11	GO:0044419 biological process involved in interspecies interaction between organisms	TRIM21 IL36RN IL21 JCHAIN ZNF175 EREG IL22RA1 HPGD SLC30A8 TMEM229B TREML1		8	GO:0051641 cellular localization	RIMS1 SLC8A3 LIN7A RYR2 SYTL4 FOXF1 PCDH17 CD36
11	GO:0051707 response to other organism	TRIM21 IL36RN IL21 JCHAIN ZNF175 EREG IL22RA1 HPGD SLC30A8 TMEM229B TREML1		7	GO:0040007 growth	RIMS1 LGR6 HSPA1B
10	GO:0000003 reproduction	H1-1 MAEL HPGD CRHBP EREG TBXT UMODL1 ODAD3 TAC3 PSG5		6	GO:0007155 cell adhesion	PCDH17 LRFN5 CD36 FOXF1 EPHA4 MFAP4
10	GO:0022414 reproductive process	H1-1 MAEL HPGD CRHBP EREG TBXT UMODL1 ODAD3 TAC3 PSG5		6	GO:0016049 cell growth	RIMS1 HSPA1B
10	GO:0040011 locomotion	CCR2 UMODL1 CD44 PADI2 KRT2 ARHGEF5 HOXA2 FOXN1 TBXT ODAD3		6	GO:0022402 cell cycle process	CCNJL HSPA1B
10	GO:0008283 cell population proliferation	EREG IL21 KRT2 PTGS1 FA2H A4GNT HPGD ACSL6 TBXT CCR2		6	GO:0040008 regulation of growth	RIMS1 HSPA1B
10	GO:0023057 negative regulation of signaling	CRHBP CD44 PADI2 MPV17L RGS13 IL36RN CARTPT RGS7BP PRKCB		6	GO:0040012 regulation of locomotion	AMOTL2 EPHA4 LGR6 FOXF1 TBR1 MEOX2
9	GO:0048870 cell motility	CCR2 UMODL1 CD44 PADI2 KRT2 ARHGEF5 FOXN1 TBXT ODAD3		6	GO:0048870 cell motility	AMOTL2 EPHA4 LGR6 FOXF1 GFRA1 MEOX2
9	GO:0051674 localization of cell	CCR2 UMODL1 CD44 PADI2 KRT2 ARHGEF5 FOXN1 TBXT ODAD3		6	GO:0051674 localization of cell	AMOTL2 EPHA4 LGR6 FOXF1 GFRA1 MEOX2
8	GO:0051240 positive regulation of multicellular organismal process	AFAP1L2 IL21 EREG CARTPT FOXN1 TRPM8 PRKCB CCR2		5	GO:0007610 behavior	SLC8A3 EPHA4 PCDH17 GAD1 TBR1
7	GO:0009628 response to abiotic stimulus	AQP3 WHRN TRPM8 SCARA5 TNFRSF10A CACNA2D4		5	GO:0002262 myeloid cell homeostasis	HSPA1B
7	GO:0019953 sexual reproduction	H1-1 MAEL EREG TBXT UMODL1 ODAD3 HPGD		5	GO:0006457 protein folding	HSPA1B
7	GO:0032504 multicellular organism reproduction	H1-1 MAEL EREG TBXT UMODL1 ODAD3 HPGD		5	GO:0033036 macromolecule localization	LIN7A CD36 RYR2 RIMS1 SYTL4
7	GO:0048609 multicellular organismal reproductive process	H1-1 MAEL EREG TBXT UMODL1 ODAD3 HPGD		5	GO:0048646 anatomical structure formation involved in morphogenesis	AMOTL2 FOXF1 MEOX2 CD36 TBR1
7	GO:0048646 anatomical structure formation involved in morphogenesis	TBXT WHRN EREG GRHL3 PRKCB FMN1 CCR2		4	GO:0042330 taxis	EPHA6 EPHA4 LGR6 TBR1
5	GO:0040007 growth	EREG MAEL ODAD3 FMN1 MT1F		3	GO:0000003 reproduction	RIMS1 GFRA1 LGR4
5	GO:0003006 developmental process involved in reproduction	H1-1 MAEL EREG UMODL1 ODAD3		3	GO:0022414 reproductive process	RIMS1 GFRA1 LGR4
5	GO:0044706 multi-multicellular organism process	HPGD CRHBP TBXT TAC3 PSG5		3	GO:0002252 immune effector process	MFAP4 FOXF1 CD36
5	GO:0051093 negative regulation of developmental process	EREG HOXA2 MAEL CCR2 CARTPT		3	GO:0002684 positive regulation of immune system process	MFAP4 FOXF1 CD36
5	GO:0051606 detection of stimulus	WHRN TRPM8 CACNA2D4 CASQ2		3	GO:0009607 response to biotic stimulus	MFAP4 CD36 LGR4
4	GO:0007610 behavior	GLP1R RNF180 CARTPT CRHBP		3	GO:0030155 regulation of cell adhesion	CD36 FOXF1 EPHA4
4	GO:0002520 immune system development	FOXN1 CCR2 IL21 CARTPT		3	GO:0051606 detection of stimulus	RYR2 FOXF1 DAPL1
4	GO:0002683 negative regulation of immune system process	PADI2 TRIM21 CCR2 CARTPT		3	GO:0051707 response to other organism	MFAP4 CD36 LGR4
4	GO:0042330 taxis	CCR2 PADI2 ARHGEF5 HOXA2		2	GO:0002683 negative regulation of immune system process	FOXF1 LRFN5
4	GO:0048589 developmental growth	EREG MAEL ODAD3 FMN1		2	GO:0003006 developmental process involved in reproduction	GFRA1 LGR4
4	GO:0050900 leukocyte migration	UMODL1 PADI2 CCR2 ARHGEF5		2	GO:0007626 locomotory behavior	EPHA4 GAD1
3	GO:0002252 immune effector process	IL21 CD1C CCR2		2	GO:0019953 sexual reproduction	RIMS1 LGR4
3	GO:0022402 cell cycle process	EREG MAEL PRKCB		2	GO:0040013 negative regulation of locomotion	MEOX2 EPHA4
3	GO:0051094 positive regulation of developmental process	FOXN1 PRKCB KRT2		2	GO:0045321 leukocyte activation	FOXF1 LRFN5
2	GO:0001906 cell killing	IL21 CD1C		2	GO:0048589 developmental growth	RIMS1 LGR6
2	GO:0048511 rhythmic process	EREG CARTPT		2	GO:0051235 maintenance of location	CD36 RYR2
2	GO:0001909 leukocyte mediated cytotoxicity	IL21 CD1C		2	GO:0098900 regulation of action potential	CD36 RYR2
2	GO:0002440 production of molecular mediator of immune response	CCR2 IL21		1	GO:0048511 rhythmic process	LGR4
2	GO:0031341 regulation of cell killing	IL21 CD1C		1	GO:0002440 production of molecular mediator of immune response	CD36
2	GO:0031343 positive regulation of cell killing	IL21 CD1C		1	GO:0006914 autophagy	DAPL1
2	GO:0040008 regulation of growth	MAEL MT1F		1	GO:0007340 acrosome reaction	RIMS1
2	GO:0040012 regulation of locomotion	PADI2 CCR2		1	GO:0007623 circadian rhythm	LGR4
2	GO:0051235 maintenance of location	CASQ2 SLC30A8		1	GO:0007631 feeding behavior	TBR1
2	GO:0051321 meiotic cell cycle	MAEL EREG		1	GO:0014823 response to activity	RYR2
2	GO:2000241 regulation of reproductive process	MAEL UMODL1		1	GO:0032504 multicellular organism reproduction	LGR4
1	GO:0001550 ovarian cumulus expansion	EREG		1	GO:0043473 pigmentation	TYR
1	GO:0001776 leukocyte homeostasis	FOXN1		1	GO:0048609 multicellular organismal reproductive process	LGR4
1	GO:0006914 autophagy	TRIM21		1	GO:0051093 negative regulation of developmental process	EPHA4
1	GO:0007623 circadian rhythm	CARTPT		1	GO:0051703 biological process involved in intraspecies interaction between organisms	GAD1
1	GO:0007631 feeding behavior	CARTPT		1	GO:0051775 response to redox state	RYR2
1	GO:0032259 methylation	MAEL		1	GO:0097006 regulation of plasma lipoprotein particle levels	CD36
1	GO:0040013 negative regulation of locomotion	PADI2		1	GO:1905097 regulation of guanyl-nucleotide exchange factor activity	EPHA4
1	GO:0042445 hormone metabolic process	SLC30A8
1	GO:0043046 DNA methylation involved in gamete generation	MAEL
1	GO:0043627 response to estrogen	CRHBP
1	GO:0061687 detoxification of inorganic compound	MT1F

## Sheet: J. MCPyV_GO_CC
Upregulated in MCPyV								Downregulated in MCPyV
Enrichment FDR	nGenes	Pathway Genes	Fold Enrichment	Pathway	URL	Genes		Enrichment FDR	nGenes	Pathway Genes	Fold Enrichment	Pathway	URL	Genes
8.40553e-12	8	19	71.3637	GO:1990111 spermatoproteasome complex	http://amigo.geneontology.org/amigo/term/GO:1990111	PSMB8		6.6089e-06	5	47	55.3216	GO:0016235 aggresome	http://amigo.geneontology.org/amigo/term/GO:0016235	HSPA1B
1.77988e-10	8	27	50.2189	GO:0019774 proteasome core complex beta-subunit complex	http://amigo.geneontology.org/amigo/term/GO:0019774	PSMB8		8.90633e-05	5	90	28.8902	GO:0016234 inclusion body	http://amigo.geneontology.org/amigo/term/GO:0016234	HSPA1B
1.7034e-09	8	38	35.6819	GO:0005839 proteasome core complex	http://amigo.geneontology.org/amigo/term/GO:0005839	PSMB8		0.00042167	5	141	18.4405	GO:0072562 blood microparticle	http://amigo.geneontology.org/amigo/term/GO:0072562	HSPA1B
2.64395e-13	14	100	23.7284	GO:0042613 MHC class II protein complex	http://amigo.geneontology.org/amigo/term/GO:0042613	HLA-DQA1 HLA-DQA2		0.00042167	5	142	18.3107	GO:1904813 ficolin-1-rich granule lumen	http://amigo.geneontology.org/amigo/term/GO:1904813	HSPA1B
3.23747e-12	14	125	18.9828	GO:0042611 MHC protein complex	http://amigo.geneontology.org/amigo/term/GO:0042611	HLA-DQA1 HLA-DQA2		0.000853478	5	172	15.1169	GO:0005814 centriole	http://amigo.geneontology.org/amigo/term/GO:0005814	HSPA1B
2.12251e-10	12	114	17.8409	GO:0030669 clathrin-coated endocytic vesicle membrane	http://amigo.geneontology.org/amigo/term/GO:0030669	EREG HLA-DQA1 HLA-DQA2		0.0018423	14	2293	3.17502	GO:0030054 cell junction	http://amigo.geneontology.org/amigo/term/GO:0030054	HSPA1B RIMS1 SLC8A3 LIN7A AMOTL2 EPHA4 GAD1 LRFN5 PDE2A PCDH17
1.7034e-09	11	110	16.9489	GO:0071556 integral component of lumenal side of endoplasmic reticulum membrane	http://amigo.geneontology.org/amigo/term/GO:0071556	HLA-DQA1 HLA-DQA2		0.0018423	7	533	6.82957	GO:0098793 presynapse	http://amigo.geneontology.org/amigo/term/GO:0098793	RIMS1 GAD1 SLC8A3 LIN7A EPHA4 PCDH17 PDE2A
0.0298995	2	20	16.9489	GO:0032426 stereocilium tip	http://amigo.geneontology.org/amigo/term/GO:0032426	WHRN PKHD1L1		0.0018423	5	223	11.6597	GO:0101002 ficolin-1-rich granule	http://amigo.geneontology.org/amigo/term/GO:0101002	HSPA1B
6.5927e-07	8	84	16.1418	GO:0000502 proteasome complex	http://amigo.geneontology.org/amigo/term/GO:0000502	PSMB8		0.00227281	8	770	5.40283	GO:0048471 perinuclear region of cytoplasm	http://amigo.geneontology.org/amigo/term/GO:0048471	PDE2A TYR SLC8A3 HSPA1B
3.30612e-09	11	118	15.7998	GO:0098576 lumenal side of membrane	http://amigo.geneontology.org/amigo/term/GO:0098576	HLA-DQA1 HLA-DQA2		0.00227281	6	395	7.89908	GO:0097060 synaptic membrane	http://amigo.geneontology.org/amigo/term/GO:0097060	RIMS1 LRFN5 PDE2A LIN7A EPHA4 PCDH17
1.02176e-09	12	132	15.4081	GO:0045334 clathrin-coated endocytic vesicle	http://amigo.geneontology.org/amigo/term/GO:0045334	EREG HLA-DQA1 HLA-DQA2		0.00402988	4	151	13.7754	GO:0042734 presynaptic membrane	http://amigo.geneontology.org/amigo/term/GO:0042734	RIMS1 EPHA4 PCDH17 PDE2A
1.39817e-08	11	136	13.7087	GO:0012507 ER to Golgi transport vesicle membrane	http://amigo.geneontology.org/amigo/term/GO:0012507	HLA-DQA1 HLA-DQA2		0.00572977	6	489	6.38065	GO:0016607 nuclear speck	http://amigo.geneontology.org/amigo/term/GO:0016607	HSPA1B MEOX2
3.11716e-06	8	106	12.7916	GO:1905369 endopeptidase complex	http://amigo.geneontology.org/amigo/term/GO:1905369	PSMB8		0.00572977	8	926	4.49264	GO:0070161 anchoring junction	http://amigo.geneontology.org/amigo/term/GO:0070161	HSPA1B LIN7A AMOTL2 EPHA4
3.1413e-08	11	149	12.5126	GO:0032588 trans-Golgi network membrane	http://amigo.geneontology.org/amigo/term/GO:0032588	HLA-DQA1 HLA-DQA2		0.0116187	3	92	16.9573	GO:0098839 postsynaptic density membrane	http://amigo.geneontology.org/amigo/term/GO:0098839	LRFN5 LIN7A EPHA4
2.03908e-08	12	181	11.2368	GO:0030665 clathrin-coated vesicle membrane	http://amigo.geneontology.org/amigo/term/GO:0030665	EREG HLA-DQA1 HLA-DQA2		0.0130703	2	23	45.2194	GO:0031092 platelet alpha granule membrane	http://amigo.geneontology.org/amigo/term/GO:0031092	SYTL4 CD36
2.03206e-05	8	142	9.54867	GO:1905368 peptidase complex	http://amigo.geneontology.org/amigo/term/GO:1905368	PSMB8		0.0192913	6	672	4.64306	GO:0005813 centrosome	http://amigo.geneontology.org/amigo/term/GO:0005813	CCNJL HSPA1B
0.0211328	3	55	9.24485	GO:0032420 stereocilium	http://amigo.geneontology.org/amigo/term/GO:0032420	WHRN LOXHD1 PKHD1L1		0.0192913	5	475	5.47392	GO:0005925 focal adhesion	http://amigo.geneontology.org/amigo/term/GO:0005925	HSPA1B
0.00690629	4	79	8.58172	GO:0034704 calcium channel complex	http://amigo.geneontology.org/amigo/term/GO:0034704	CACNA2D4 TRPV6 CASQ2		0.0192913	13	2849	2.37287	GO:0031410 cytoplasmic vesicle	http://amigo.geneontology.org/amigo/term/GO:0031410	SYTL4 AMOTL2 RYR2 TYR EPHA4 GFRA1 GAD1 CD36 HSPA1B
0.0298995	3	63	8.0709	GO:0032421 stereocilium bundle	http://amigo.geneontology.org/amigo/term/GO:0032421	WHRN LOXHD1 PKHD1L1		0.0192913	3	117	13.3339	GO:0043679 axon terminus	http://amigo.geneontology.org/amigo/term/GO:0043679	SLC8A3 EPHA4 GAD1
1.07901e-06	12	266	7.64612	GO:0030136 clathrin-coated vesicle	http://amigo.geneontology.org/amigo/term/GO:0030136	EREG HLA-DQA1 HLA-DQA2		0.0192913	3	132	11.8187	GO:0044306 neuron projection terminus	http://amigo.geneontology.org/amigo/term/GO:0044306	SLC8A3 EPHA4 GAD1
1.75408e-06	12	281	7.23796	GO:0030662 coated vesicle membrane	http://amigo.geneontology.org/amigo/term/GO:0030662	EREG HLA-DQA1 HLA-DQA2		0.0192913	13	2851	2.3712	GO:0097708 intracellular vesicle	http://amigo.geneontology.org/amigo/term/GO:0097708	SYTL4 AMOTL2 RYR2 TYR EPHA4 GFRA1 GAD1 CD36 HSPA1B
1.75408e-06	12	281	7.23796	GO:0031227 intrinsic component of endoplasmic reticulum membrane	http://amigo.geneontology.org/amigo/term/GO:0031227	RNF180 HLA-DQA1 HLA-DQA2		0.0192913	3	128	12.188	GO:0098936 intrinsic component of postsynaptic membrane	http://amigo.geneontology.org/amigo/term/GO:0098936	LRFN5 EPHA4 PCDH17
6.55808e-07	13	305	7.22412	GO:0030658 transport vesicle membrane	http://amigo.geneontology.org/amigo/term/GO:0030658	MCTP2 SLC30A8 HLA-DQA1 HLA-DQA2		0.0192913	3	122	12.7874	GO:0099055 integral component of postsynaptic membrane	http://amigo.geneontology.org/amigo/term/GO:0099055	LRFN5 EPHA4 PCDH17
0.0418425	3	72	7.06204	GO:0005778 peroxisomal membrane	http://amigo.geneontology.org/amigo/term/GO:0005778	MPV17L ACSL6		0.0192913	3	120	13.0006	GO:0099634 postsynaptic specialization membrane	http://amigo.geneontology.org/amigo/term/GO:0099634	LRFN5 LIN7A EPHA4
0.0418425	3	72	7.06204	GO:0031903 microbody membrane	http://amigo.geneontology.org/amigo/term/GO:0031903	MPV17L ACSL6		0.0193194	5	484	5.37214	GO:0030055 cell-substrate junction	http://amigo.geneontology.org/amigo/term/GO:0030055	HSPA1B
2.71606e-06	12	294	6.91791	GO:0030666 endocytic vesicle membrane	http://amigo.geneontology.org/amigo/term/GO:0030666	EREG HLA-DQA1 HLA-DQA2		0.0193194	4	288	7.22254	GO:0045211 postsynaptic membrane	http://amigo.geneontology.org/amigo/term/GO:0045211	LRFN5 LIN7A EPHA4 PCDH17
2.27564e-05	11	312	5.97557	GO:0005802 trans-Golgi network	http://amigo.geneontology.org/amigo/term/GO:0005802	HLA-DQA1 HLA-DQA2		0.0210218	7	987	3.6881	GO:0030141 secretory granule	http://amigo.geneontology.org/amigo/term/GO:0030141	SYTL4 CD36 HSPA1B
0.0115494	5	154	5.50289	GO:0005777 peroxisome	http://amigo.geneontology.org/amigo/term/GO:0005777	EPHX2 ACOT4 MPV17L ACSL6		0.0273244	8	1332	3.12326	GO:0098590 plasma membrane region	http://amigo.geneontology.org/amigo/term/GO:0098590	RIMS1 LIN7A CD36 LRFN5 PDE2A EPHA4 PCDH17 KCNE4
0.0115494	5	154	5.50289	GO:0042579 microbody	http://amigo.geneontology.org/amigo/term/GO:0042579	EPHX2 ACOT4 MPV17L ACSL6		0.0273244	3	160	9.75043	GO:0099699 integral component of synaptic membrane	http://amigo.geneontology.org/amigo/term/GO:0099699	LRFN5 EPHA4 PCDH17
4.02564e-05	12	400	5.08467	GO:0030135 coated vesicle	http://amigo.geneontology.org/amigo/term/GO:0030135	EREG HLA-DQA1 HLA-DQA2		0.0295489	4	339	6.13596	GO:0014069 postsynaptic density	http://amigo.geneontology.org/amigo/term/GO:0014069	LRFN5 SLC8A3 LIN7A EPHA4
8.18424e-06	15	537	4.73433	GO:0005765 lysosomal membrane	http://amigo.geneontology.org/amigo/term/GO:0005765	ATP10B HLA-DQA1 HLA-DQA2		0.0303147	4	345	6.02925	GO:0032279 asymmetric synapse	http://amigo.geneontology.org/amigo/term/GO:0032279	LRFN5 SLC8A3 LIN7A EPHA4
8.18424e-06	15	537	4.73433	GO:0098852 lytic vacuole membrane	http://amigo.geneontology.org/amigo/term/GO:0098852	ATP10B HLA-DQA1 HLA-DQA2		0.0303147	3	172	9.07016	GO:0099240 intrinsic component of synaptic membrane	http://amigo.geneontology.org/amigo/term/GO:0099240	LRFN5 EPHA4 PCDH17
0.000115491	12	448	4.53988	GO:0030139 endocytic vesicle	http://amigo.geneontology.org/amigo/term/GO:0030139	EREG HLA-DQA1 HLA-DQA2		0.0338706	4	362	5.74611	GO:0099572 postsynaptic specialization	http://amigo.geneontology.org/amigo/term/GO:0099572	LRFN5 SLC8A3 LIN7A EPHA4
2.06579e-05	15	589	4.31636	GO:0005774 vacuolar membrane	http://amigo.geneontology.org/amigo/term/GO:0005774	ATP10B HLA-DQA1 HLA-DQA2		0.0348087	8	1435	2.89908	GO:0045202 synapse	http://amigo.geneontology.org/amigo/term/GO:0045202	RIMS1 SLC8A3 LIN7A EPHA4 GAD1 LRFN5 PDE2A PCDH17
0.000384346	11	436	4.2761	GO:0098791 Golgi apparatus subcompartment	http://amigo.geneontology.org/amigo/term/GO:0098791	HLA-DQA1 HLA-DQA2		0.0348087	4	371	5.60671	GO:0098984 neuron to neuron synapse	http://amigo.geneontology.org/amigo/term/GO:0098984	LRFN5 SLC8A3 LIN7A EPHA4
0.000107119	13	520	4.23722	GO:0030133 transport vesicle	http://amigo.geneontology.org/amigo/term/GO:0030133	MCTP2 SLC30A8 HLA-DQA1 HLA-DQA2		0.0391159	7	1165	3.1246	GO:0099503 secretory vesicle	http://amigo.geneontology.org/amigo/term/GO:0099503	SYTL4 CD36 HSPA1B
4.14099e-06	18	730	4.17918	GO:0098797 plasma membrane protein complex	http://amigo.geneontology.org/amigo/term/GO:0098797	CACNA2D4 SCN4B HLA-DQA1 HLA-DQA2 SKAP1		0.0392211	6	888	3.51367	GO:0005815 microtubule organizing center	http://amigo.geneontology.org/amigo/term/GO:0005815	CCNJL HSPA1B
0.00013686	13	535	4.11842	GO:0031300 intrinsic component of organelle membrane	http://amigo.geneontology.org/amigo/term/GO:0031300	RNF180 ATP10B HLA-DQA1 HLA-DQA2		0.0392211	16	4466	1.86305	GO:0031982 vesicle	http://amigo.geneontology.org/amigo/term/GO:0031982	LIN7A GFRA1 GNG2 HSPA1B SYTL4 AMOTL2 RYR2 LGR6 TYR EPHA4 GAD1 CD36
1.06406e-05	17	706	4.08118	GO:0010008 endosome membrane	http://amigo.geneontology.org/amigo/term/GO:0010008	ATP10B STEAP3 CD1C HLA-DQA1 HLA-DQA2		0.0424629	3	222	7.02733	GO:0005741 mitochondrial outer membrane	http://amigo.geneontology.org/amigo/term/GO:0005741	PDE2A SLC8A3 EPHA4
0.000327726	12	505	4.02746	GO:0031301 integral component of organelle membrane	http://amigo.geneontology.org/amigo/term/GO:0031301	ATP10B HLA-DQA1 HLA-DQA2		0.0424629	10	2262	2.29895	GO:0005783 endoplasmic reticulum	http://amigo.geneontology.org/amigo/term/GO:0005783	ERN2 RYR2 SLC8A3 EPHA4 PDE2A HSPA1B
2.22568e-05	17	757	3.80622	GO:0098552 side of membrane	http://amigo.geneontology.org/amigo/term/GO:0098552	CCR2 CD1C SCARA5 SAMD12 TRPM8 UMODL1 HLA-DQA1 HLA-DQA2		0.0424629	9	1894	2.47107	GO:0005887 integral component of plasma membrane	http://amigo.geneontology.org/amigo/term/GO:0005887	EPHA6 SLC8A3 EPHA4 PCDH17 LRFN5 GRM8 LGR4 LGR6 CD36
1.56576e-05	19	901	3.57413	GO:0000323 lytic vacuole	http://amigo.geneontology.org/amigo/term/GO:0000323	PRSS16 ATP10B CD1C HLA-DQA1 HLA-DQA2 CRHBP PADI2		0.0424629	6	952	3.27745	GO:0016604 nuclear body	http://amigo.geneontology.org/amigo/term/GO:0016604	HSPA1B MEOX2
1.56576e-05	19	901	3.57413	GO:0005764 lysosome	http://amigo.geneontology.org/amigo/term/GO:0005764	PRSS16 ATP10B CD1C HLA-DQA1 HLA-DQA2 CRHBP PADI2		0.0424629	2	75	13.8673	GO:0031594 neuromuscular junction	http://amigo.geneontology.org/amigo/term/GO:0031594	SLC8A3 EPHA4
1.98145e-05	20	1008	3.36287	GO:0005773 vacuole	http://amigo.geneontology.org/amigo/term/GO:0005773	PRSS16 ATP10B TRIM21 CD1C HLA-DQA1 HLA-DQA2 CRHBP PADI2		0.0424629	4	429	4.8487	GO:0043235 receptor complex	http://amigo.geneontology.org/amigo/term/GO:0043235	EPHA6 EPHA4 GFRA1 CD36
9.35536e-05	21	1232	2.88902	GO:0005768 endosome	http://amigo.geneontology.org/amigo/term/GO:0005768	PRSS16 STEAP3 ATP10B SLC30A10 CD1C HLA-DQA1 HLA-DQA2 C1orf210 CRHBP		0.0424629	1	5	104.005	GO:0071953 elastic fiber	http://amigo.geneontology.org/amigo/term/GO:0071953	MFAP4
0.00358853	13	763	2.88775	GO:0000139 Golgi membrane	http://amigo.geneontology.org/amigo/term/GO:0000139	ST6GALNAC2 A4GNT HLA-DQA1 HLA-DQA2		0.0424629	1	5	104.005	GO:0097025 MPP7-DLG1-LIN7 complex	http://amigo.geneontology.org/amigo/term/GO:0097025	LIN7A
0.000319843	21	1351	2.63454	GO:0005789 endoplasmic reticulum membrane	http://amigo.geneontology.org/amigo/term/GO:0005789	RNF180 SPTSSB CTAGE9 FMN1 PTGS1 FA2H ATP10B TRPM8 ACSL6 HLA-DQA1 HLA-DQA2 CASQ2		0.0424629	5	664	3.91583	GO:0098794 postsynapse	http://amigo.geneontology.org/amigo/term/GO:0098794	SLC8A3 EPHA4 LRFN5 LIN7A PCDH17
0.000325666	21	1355	2.62677	GO:0098827 endoplasmic reticulum subcompartment	http://amigo.geneontology.org/amigo/term/GO:0098827	RNF180 SPTSSB CTAGE9 FMN1 PTGS1 FA2H ATP10B TRPM8 ACSL6 HLA-DQA1 HLA-DQA2 CASQ2		0.0424629	2	77	13.5071	GO:0098982 GABA-ergic synapse	http://amigo.geneontology.org/amigo/term/GO:0098982	LRFN5 PCDH17
0.000375491	21	1373	2.59233	GO:0042175 nuclear outer membrane-endoplasmic reticulum membrane network	http://amigo.geneontology.org/amigo/term/GO:0042175	RNF180 SPTSSB CTAGE9 FMN1 PTGS1 FA2H ATP10B TRPM8 ACSL6 HLA-DQA1 HLA-DQA2 CASQ2		0.0424629	2	76	13.6848	GO:0099056 integral component of presynaptic membrane	http://amigo.geneontology.org/amigo/term/GO:0099056	EPHA4 PCDH17
0.00071189	21	1441	2.47	GO:0030659 cytoplasmic vesicle membrane	http://amigo.geneontology.org/amigo/term/GO:0030659	MCTP2 ATP10B STEAP3 EREG CD1C SLC30A8 HLA-DQA1 HLA-DQA2 CD44		0.0424629	1	4	130.006	GO:1990604 IRE1-TRAF2-ASK1 complex	http://amigo.geneontology.org/amigo/term/GO:1990604	ERN2
0.000774449	21	1452	2.45129	GO:0098796 membrane protein complex	http://amigo.geneontology.org/amigo/term/GO:0098796	CACNA2D4 SCN4B SPTSSB HLA-DQA1 HLA-DQA2 SKAP1 TRPV6 CASQ2		0.042674	2	78	13.3339	GO:0048786 presynaptic active zone	http://amigo.geneontology.org/amigo/term/GO:0048786	RIMS1 GAD1
0.000818204	21	1460	2.43785	GO:0012506 vesicle membrane	http://amigo.geneontology.org/amigo/term/GO:0012506	MCTP2 ATP10B STEAP3 EREG CD1C SLC30A8 HLA-DQA1 HLA-DQA2 CD44		0.0471415	2	83	12.5307	GO:0098889 intrinsic component of presynaptic membrane	http://amigo.geneontology.org/amigo/term/GO:0098889	EPHA4 PCDH17
0.0050899	21	1685	2.11232	GO:0031984 organelle subcompartment	http://amigo.geneontology.org/amigo/term/GO:0031984	RNF180 SPTSSB CTAGE9 FMN1 PTGS1 FA2H ATP10B TRPM8 ACSL6 HLA-DQA1 HLA-DQA2 CASQ2		0.048622	9	1978	2.36613	GO:0031226 intrinsic component of plasma membrane	http://amigo.geneontology.org/amigo/term/GO:0031226	EPHA6 SLC8A3 EPHA4 PCDH17 LRFN5 GRM8 LGR4 LGR6 CD36
0.0428922	13	1050	2.09843	GO:0009986 cell surface	http://amigo.geneontology.org/amigo/term/GO:0009986	TNFRSF10A CEACAM4 CCR2 CD1C SCARA5 UMODL1 PSG5 CD44 TREML1 SMIM1 H1-1 TRPM8		0.0500063	3	250	6.24027	GO:0031968 organelle outer membrane	http://amigo.geneontology.org/amigo/term/GO:0031968	PDE2A SLC8A3 EPHA4
0.00411126	23	1894	2.05821	GO:0005887 integral component of plasma membrane	http://amigo.geneontology.org/amigo/term/GO:0005887	IL22RA1 TRPM8 TRPV6 SCN4B GLP1R SCARA5 CD44 HLA-DQA1 HLA-DQA2 CEACAM4 CCR2 EREG CD1C		0.0500082	2	89	11.6859	GO:0016528 sarcoplasm	http://amigo.geneontology.org/amigo/term/GO:0016528	RYR2 SLC8A3
0.00326498	24	1978	2.05649	GO:0031226 intrinsic component of plasma membrane	http://amigo.geneontology.org/amigo/term/GO:0031226	IL22RA1 TRPM8 TRPV6 SCN4B GLP1R SCARA5 RGS7BP CD44 HLA-DQA1 HLA-DQA2 CEACAM4 CCR2 EREG CD1C		0.0500082	3	252	6.19075	GO:0019867 outer membrane	http://amigo.geneontology.org/amigo/term/GO:0019867	PDE2A SLC8A3 EPHA4
0.0168578	21	1878	1.89524	GO:0005794 Golgi apparatus	http://amigo.geneontology.org/amigo/term/GO:0005794	CD44 PTGS1 TNFRSF10A PLAGL1 CD1C TREML1 CCDC110 ST6GALNAC2 A4GNT SLC30A10 HLA-DQA1 HLA-DQA2		0.0516625	1	7	74.289	GO:0048788 cytoskeleton of presynaptic active zone	http://amigo.geneontology.org/amigo/term/GO:0048788	RIMS1
0.00579896	27	2452	1.86631	GO:0098588 bounding membrane of organelle	http://amigo.geneontology.org/amigo/term/GO:0098588	MCTP2 ATP10B ST6GALNAC2 STEAP3 A4GNT EREG MPV17L CD1C ACSL6 SLC30A8 HLA-DQA1 HLA-DQA2 CD44 CASQ2		0.0569879	1	8	65.0028	GO:0061200 clathrin-sculpted gamma-aminobutyric acid transport vesicle	http://amigo.geneontology.org/amigo/term/GO:0061200	GAD1
0.00015959	47	4466	1.78369	GO:0031982 vesicle	http://amigo.geneontology.org/amigo/term/GO:0031982	CD44 PTGS1 PADI2 EPHX2 JCHAIN HPGD VWA2 PRKCB GGT6 KRT2 FAM3B PSMB8 PRSS16 STEAP3 MCTP2 ATP10B CRHBP TREML1 CARTPT SLC30A8 SLC30A10 H1-1 EREG TRIM21 CD1C HLA-DQA1 HLA-DQA2 C1orf210		0.0569879	1	8	65.0028	GO:0061202 clathrin-sculpted gamma-aminobutyric acid transport vesicle membrane	http://amigo.geneontology.org/amigo/term/GO:0061202	GAD1
0.0115494	29	2849	1.72523	GO:0031410 cytoplasmic vesicle	http://amigo.geneontology.org/amigo/term/GO:0031410	PRSS16 STEAP3 MCTP2 ATP10B CRHBP TREML1 CARTPT SLC30A8 SLC30A10 EREG TRIM21 CD1C HLA-DQA1 HLA-DQA2 C1orf210 CD44 PADI2		0.058218	2	100	10.4005	GO:0031091 platelet alpha granule	http://amigo.geneontology.org/amigo/term/GO:0031091	SYTL4 CD36
0.0115494	29	2851	1.72402	GO:0097708 intracellular vesicle	http://amigo.geneontology.org/amigo/term/GO:0097708	PRSS16 STEAP3 MCTP2 ATP10B CRHBP TREML1 CARTPT SLC30A8 SLC30A10 EREG TRIM21 CD1C HLA-DQA1 HLA-DQA2 C1orf210 CD44 PADI2		0.0632897	3	286	5.45478	GO:0150034 distal axon	http://amigo.geneontology.org/amigo/term/GO:0150034	SLC8A3 EPHA4 GAD1
								0.0655466	1	10	52.0023	GO:0014701 junctional sarcoplasmic reticulum membrane	http://amigo.geneontology.org/amigo/term/GO:0014701	RYR2
								0.0655466	1	10	52.0023	GO:0099569 presynaptic cytoskeleton	http://amigo.geneontology.org/amigo/term/GO:0099569	RIMS1
								0.0655466	5	807	3.22195	GO:1990904 ribonucleoprotein complex	http://amigo.geneontology.org/amigo/term/GO:1990904	HSPA1B
								0.0740715	8	1830	2.27332	GO:0005739 mitochondrion	http://amigo.geneontology.org/amigo/term/GO:0005739	PDE2A SLC8A3 EPHA4 HSPA1B
								0.0749932	1	12	43.3352	GO:0001527 microfibril	http://amigo.geneontology.org/amigo/term/GO:0001527	MFAP4
								0.0749932	1	12	43.3352	GO:0060198 clathrin-sculpted vesicle	http://amigo.geneontology.org/amigo/term/GO:0060198	GAD1
								0.0850043	3	334	4.67086	GO:0019898 extrinsic component of membrane	http://amigo.geneontology.org/amigo/term/GO:0019898	GNG2 SYTL4 GFRA1
								0.0896805	3	343	4.5483	GO:0098978 glutamatergic synapse	http://amigo.geneontology.org/amigo/term/GO:0098978	LRFN5 EPHA4 PCDH17
								0.0898131	2	137	7.59157	GO:0005923 bicellular tight junction	http://amigo.geneontology.org/amigo/term/GO:0005923	AMOTL2 LIN7A
								0.0909427	2	139	7.48234	GO:0042383 sarcolemma	http://amigo.geneontology.org/amigo/term/GO:0042383	SLC8A3 RYR2
								0.0919918	2	142	7.32426	GO:0070160 tight junction	http://amigo.geneontology.org/amigo/term/GO:0070160	AMOTL2 LIN7A
								0.0919918	1	16	32.5014	GO:0098831 presynaptic active zone cytoplasmic component	http://amigo.geneontology.org/amigo/term/GO:0098831	RIMS1
								0.098613	1	18	28.8902	GO:0033162 melanosome membrane	http://amigo.geneontology.org/amigo/term/GO:0033162	TYR
								0.098613	1	18	28.8902	GO:0045009 chitosome	http://amigo.geneontology.org/amigo/term/GO:0045009	TYR
								0.098613	1	18	28.8902	GO:0090741 pigment granule membrane	http://amigo.geneontology.org/amigo/term/GO:0090741	TYR
								0.110717	2	163	6.38065	GO:0043204 perikaryon	http://amigo.geneontology.org/amigo/term/GO:0043204	SLC8A3 EPHA4
								0.110717	2	162	6.42003	GO:0043296 apical junction complex	http://amigo.geneontology.org/amigo/term/GO:0043296	AMOTL2 LIN7A
								0.112464	4	676	3.07706	GO:0030424 axon	http://amigo.geneontology.org/amigo/term/GO:0030424	SLC8A3 EPHA4 GAD1 GFRA1
								0.114073	1	22	23.6374	GO:0060077 inhibitory synapse	http://amigo.geneontology.org/amigo/term/GO:0060077	GAD1
								0.12767	1	25	20.8009	GO:0044295 axonal growth cone	http://amigo.geneontology.org/amigo/term/GO:0044295	EPHA4
								0.128426	2	182	5.71454	GO:0043197 dendritic spine	http://amigo.geneontology.org/amigo/term/GO:0043197	EPHA4 SLC8A3
								0.130638	2	185	5.62187	GO:0044309 neuron spine	http://amigo.geneontology.org/amigo/term/GO:0044309	EPHA4 SLC8A3
								0.135362	2	190	5.47392	GO:0005912 adherens junction	http://amigo.geneontology.org/amigo/term/GO:0005912	LIN7A EPHA4
								0.142269	6	1441	2.16526	GO:0015630 microtubule cytoskeleton	http://amigo.geneontology.org/amigo/term/GO:0015630	CCNJL HSPA1B
								0.142269	6	1441	2.16526	GO:0030659 cytoplasmic vesicle membrane	http://amigo.geneontology.org/amigo/term/GO:0030659	RYR2 TYR SYTL4 EPHA4 GAD1 CD36
								0.142269	1	30	17.3341	GO:0044322 endoplasmic reticulum quality control compartment	http://amigo.geneontology.org/amigo/term/GO:0044322	ERN2
								0.148118	6	1460	2.13708	GO:0012506 vesicle membrane	http://amigo.geneontology.org/amigo/term/GO:0012506	RYR2 TYR SYTL4 EPHA4 GAD1 CD36
								0.165612	1	36	14.4451	GO:0005790 smooth endoplasmic reticulum	http://amigo.geneontology.org/amigo/term/GO:0005790	RYR2
								0.168165	1	37	14.0547	GO:0005834 heterotrimeric G-protein complex	http://amigo.geneontology.org/amigo/term/GO:0005834	GNG2
								0.168775	1	41	12.6835	GO:0033017 sarcoplasmic reticulum membrane	http://amigo.geneontology.org/amigo/term/GO:0033017	RYR2
								0.168775	3	513	3.04107	GO:0043025 neuronal cell body	http://amigo.geneontology.org/amigo/term/GO:0043025	SLC8A3 EPHA4 GFRA1
								0.168775	1	40	13.0006	GO:0043198 dendritic shaft	http://amigo.geneontology.org/amigo/term/GO:0043198	EPHA4
								0.168775	8	2343	1.77558	GO:0043230 extracellular organelle	http://amigo.geneontology.org/amigo/term/GO:0043230	LIN7A GFRA1 GNG2 HSPA1B
								0.168775	8	2343	1.77558	GO:0065010 extracellular membrane-bounded organelle	http://amigo.geneontology.org/amigo/term/GO:0065010	LIN7A GFRA1 GNG2 HSPA1B
								0.168775	8	2316	1.79628	GO:0070062 extracellular exosome	http://amigo.geneontology.org/amigo/term/GO:0070062	LIN7A GFRA1 GNG2 HSPA1B
								0.168775	1	39	13.3339	GO:0099738 cell cortex region	http://amigo.geneontology.org/amigo/term/GO:0099738	RIMS1
								0.168775	8	2342	1.77634	GO:1903561 extracellular vesicle	http://amigo.geneontology.org/amigo/term/GO:1903561	LIN7A GFRA1 GNG2 HSPA1B
								0.168775	1	40	13.0006	GO:1905360 GTPase complex	http://amigo.geneontology.org/amigo/term/GO:1905360	GNG2
								0.182469	3	534	2.92148	GO:0005911 cell-cell junction	http://amigo.geneontology.org/amigo/term/GO:0005911	LIN7A AMOTL2 EPHA4

[truncated: 1 more sheets: K. MCPyV_GO_CC_Summary]
