# Supplementary material for: Investigating the cell of origin and novel molecular targets in Merkel cell carcinoma: a historic misnomer
Source: Mol Oncol. 2025 Aug 5;20(2):331–47. doi: 10.1002/1878-0261.70107 (PMC12936429; doi:10.1002/1878-0261.70107)
Supplement: Supplementary file 5 — Table S4. Overview of weighted gene correlation network analysis modules and pathway enrichment analysis thereof. [file MOL2-20-331-s003.xlsx]

## Sheet: A. WGCNA_modules_and_genes
WGCNA_Module	Gene_EntrezID	Gene_Name	Gene_Symbol	Gene_Alias
bisque4	293	solute carrier family 25 member 6	SLC25A6	AAC3, ANT, ANT 2, ANT 3, ANT3
bisque4	3488	insulin like growth factor binding protein 5	IGFBP5	IBP5
bisque4	3781	potassium calcium-activated channel subfamily N member 2	KCNN2	DYT34, KCa2.2, NEDMAB, SK2, SKCA2
bisque4	4610	MYCL proto-oncogene, bHLH transcription factor	MYCL	L-Myc, LMYC, MYCL1, bHLHe38
bisque4	6150	mitochondrial ribosomal protein L23	MRPL23	L23MRP, RPL23, RPL23L, uL23m
bisque4	9788	MTSS I-BAR domain containing 1	MTSS1	MIM, MIMA, MIMB
bisque4	23109	dendrin	DDN
bisque4	23317	DnaJ heat shock protein family (Hsp40) member C13	DNAJC13	PARK21, RME8
bisque4	28966	sorting nexin 24	SNX24	PRO1284, SBBI31
bisque4	30819	potassium voltage-gated channel interacting protein 2	KCNIP2	KCHIP2
bisque4	51621	KLF transcription factor 13	KLF13	BTEB3, FKLF2, NSLP1, RFLAT-1, RFLAT1
bisque4	57545	coiled-coil and C2 domain containing 2A	CC2D2A	COACH2, JBTS9, MKS6, RP93
bisque4	60312	actin filament associated protein 1	AFAP1	AFAP, AFAP-110, AFAP110
bisque4	64399	hedgehog interacting protein	HHIP	HIP
bisque4	79692	zinc finger protein 322	ZNF322	HCG12, ZNF322A, ZNF388, ZNF489
bisque4	84547	piggyBac transposable element derived 1	PGBD1	HUCEP-4, SCAND4, dJ874C20.4
bisque4	84740	AFAP1 antisense RNA 1	AFAP1-AS1	AFAP1-AS, AFAP1AS
bisque4	84947	serine active site containing 1	SERAC1
bisque4	85026	ARRDC1 antisense RNA 1	ARRDC1-AS1	C9orf37
bisque4	114905	C1q and TNF related 7	C1QTNF7	CTRP7, ZACRP7
bisque4	158160	hydroxysteroid 17-beta dehydrogenase 7 pseudogene 2	HSD17B7P2	HSD17B7, Hsd17b_2, bA291L22.1
bisque4	387328	zinc finger protein 322 pseudogene 1	ZNF322P1	ZNF322, ZNF322B
bisque4	391634	heat shock protein 90 alpha family class B member 2, pseudogene	HSP90AB2P	HSP90BB
bisque4	100289509	KCNIP2 antisense RNA 1	KCNIP2-AS1
bisque4	100505991
black	47	ATP citrate lyase	ACLY	ACL, ATPCL, CLATP
black	151	adrenoceptor alpha 2B	ADRA2B	ADRA2L1, ADRA2RL1, ADRARL1, ALPHA2BAR, FAME2
black	308	annexin A5	ANXA5	ANX5, CPB-I, ENX2, HEL-S-7, PP4
black	534	ATPase H+ transporting V1 subunit G2	ATP6V1G2	ATP6G, ATP6G2, NG38, VMA10
black	1032	cyclin dependent kinase inhibitor 2D	CDKN2D	INK4D, p19, p19-INK4D
black	1134	cholinergic receptor nicotinic alpha 1 subunit	CHRNA1	ACHRA, ACHRD, CHRNA, CMS1A, CMS1B
black	1203	CLN5 intracellular trafficking protein	CLN5
black	1271	ciliary neurotrophic factor receptor	CNTFR
black	1312	catechol-O-methyltransferase	COMT	HEL-S-98n
black	1387	CREB binding protein	CREBBP	CBP, KAT3A, MKHK1, RSTS, RSTS1
black	1412	crystallin beta A2	CRYBA2	CTRCT42
black	1783	dynein cytoplasmic 1 light intermediate chain 2	DYNC1LI2	DNCLI2, LIC2
black	1859	dual specificity tyrosine phosphorylation regulated kinase 1A	DYRK1A	DYRK, DYRK1, HP86, MNB, MNBH
black	2019	engrailed homeobox 1	EN1	ENDOVESLB
black	2036	erythrocyte membrane protein band 4.1 like 1	EPB41L1	4.1N, MRD11
black	2118	ETS variant transcription factor 4	ETV4	E1A-F, E1AF, PEA3, PEAS3
black	2119	ETS variant transcription factor 5	ETV5	ERM
black	2181	acyl-CoA synthetase long chain family member 3	ACSL3	ACS3, FACL3, LACS 3, LACS3, PRO2194
black	2242	FES proto-oncogene, tyrosine kinase	FES	FPS
black	2296	forkhead box C1	FOXC1	ARA, ASGD3, FKHL7, FREAC-3, FREAC3
black	2596	growth associated protein 43	GAP43	B-50, GAP-43, PP46
black	2696	gastric inhibitory polypeptide receptor	GIPR	PGQTL2
black	2898	glutamate ionotropic receptor kainate type subunit 2	GRIK2	EAA4, GLR6, GLUK6, GLUR6, GluK2
black	2937	glutathione synthetase	GSS	GSHS, HEL-S-64p, HEL-S-88n
black	3091	hypoxia inducible factor 1 subunit alpha	HIF1A	HIF-1-alpha, HIF-1A, HIF-1alpha, HIF1, HIF1-ALPHA
black	3321	immunoglobulin superfamily member 3	IGSF3	EWI-3, LCDD, V8
black	3398	inhibitor of DNA binding 2	ID2	GIG8, ID2A, ID2H, bHLHb26
black	3556	interleukin 1 receptor accessory protein	IL1RAP	C3orf13, IL-1RAcP, IL1R3
black	3737	potassium voltage-gated channel subfamily A member 2	KCNA2	DEE32, EIEE32, HBK5, HK4, HUKIV
black	4016	lysyl oxidase like 1	LOXL1	LOL, LOXL
black	4092	SMAD family member 7	SMAD7	CRCS3, MADH7, MADH8
black	4135	microtubule associated protein 6	MAP6	MAP6-N, MTAP6, N-STOP, STOP
black	4142	MAS1 proto-oncogene, G protein-coupled receptor	MAS1	MAS, MGRA
black	4291	myeloid leukemia factor 1	MLF1
black	4330	MN1 proto-oncogene, transcriptional regulator	MN1	CEBALID, MGCR, MGCR1, MGCR1-PEN, dJ353E16.2
black	4356	MAGUK p55 scaffold protein 3	MPP3	DLG3
black	4507	methylthioadenosine phosphorylase	MTAP	BDMF, DMSFH, DMSMFH, HEL-249, LGMBF
black	4613	MYCN proto-oncogene, bHLH transcription factor	MYCN	MODED, MYCNsORF, MYCNsPEP, N-myc, NMYC
black	4643	myosin IE	MYO1E	FSGS6, HuncM-IC, MYO1C
black	4731	NADH:ubiquinone oxidoreductase subunit V3	NDUFV3	CI-10k, CI-9KD
black	4898	nardilysin convertase	NRDC	NRD1, hNRD1, hNRD2
black	5045	furin, paired basic amino acid cleaving enzyme	FURIN	FUR, PACE, PCSK3, SPC1
black	5100	protocadherin 8	PCDH8	ARCADLIN, PAPC
black	5108	pericentriolar material 1	PCM1	PTC4, RET/PCM-1
black	5407	pancreatic lipase related protein 1	PNLIPRP1	PLRP1
black	5432	RNA polymerase II subunit C	POLR2C	RPB3, RPB31, hRPB33, hsRPB3
black	5453	POU class 3 homeobox 1	POU3F1	OCT6, OTF6, SCIP
black	5519	protein phosphatase 2 scaffold subunit Abeta	PPP2R1B	PP2A-Abeta, PR65B
black	5873	RAB27A, member RAS oncogene family	RAB27A	GS2, HsT18676, RAB27, RAM
black	6079	small nucleolar RNA, C/D box 15A	SNORD15A	RNU15A, SNORNA, U15A
black	6080	small nucleolar RNA, H/ACA box 73A	SNORA73A	E1, E1-7, E1b, RNE1, RNU17A
black	6655	SOS Ras/Rho guanine nucleotide exchange factor 2	SOS2	NS9, SOS-2
black	6861	synaptotagmin 5	SYT5
black	6899	T-box transcription factor 1	TBX1	CAFS, CATCH22, CTHM, DGCR, DGS
black	7090	TLE family member 3, transcriptional corepressor	TLE3	ESG, ESG3, GRG3, HsT18976
black	7425	VGF nerve growth factor inducible	VGF	SCG7, SgVII
black	7695	zinc finger protein 136	ZNF136	pHZ-20
black	7846	tubulin alpha 1a	TUBA1A	B-ALPHA-1, LIS3, TUBA3
black	8001	glycine receptor alpha 3	GLRA3
black	8128	ST8 alpha-N-acetyl-neuraminide alpha-2,8-sialyltransferase 2	ST8SIA2	HsT19690, SIAT8-B, SIAT8B, ST8SIA-II, ST8SiaII
black	8218	clathrin heavy chain like 1	CLTCL1	CHC22, CLH22, CLTCL, CLTD
black	8507	ectodermal-neural cortex 1	ENC1	CCL28, ENC-1, KLHL35, KLHL37, NRPB
black	8660	insulin receptor substrate 2	IRS2	IRS-2
black	8668	eukaryotic translation initiation factor 3 subunit I	EIF3I	EIF3S2, PRO2242, TRIP-1, TRIP1, eIF3-beta
black	8890	eukaryotic translation initiation factor 2B subunit delta	EIF2B4	EIF-2B, EIF2B, EIF2Bdelta, VWM4
black	8896	BUD31 homolog	BUD31	Cwc14, EDG-2, EDG2, G10, YCR063W
black	9108	myotubularin related protein 7	MTMR7
black	9230	RAB11B, member RAS oncogene family	RAB11B	H-YPT3, NDAGSCW
black	9240	PNMA family member 1	PNMA1	MA1
black	9276	COPI coat complex subunit beta 2	COPB2	MCPH19, OPDD, beta'-COP
black	9464	heart and neural crest derivatives expressed 2	HAND2	DHAND2, Hed, Thing2, bHLHa26, dHand
black	9481	solute carrier family 25 member 27	SLC25A27	UCP4
black	9498	solute carrier family 4 member 8	SLC4A8	NBC3, NDCBE
black	9644	SH3 and PX domains 2A	SH3PXD2A	FISH, SH3MD1, TKS5
black	9865	TLR4 interactor with leucine rich repeats	TRIL
black	9942	xylulokinase	XYLB
black	9985	REC8 meiotic recombination protein	REC8	HR21spB, REC8L1, Rec8p
black	9989	protein phosphatase 4 regulatory subunit 1	PPP4R1	MEG1, PP4(Rmeg), PP4R1
black	10297	APC regulator of WNT signaling pathway 2	APC2	APCL, MRT74
black	10388	synaptonemal complex protein 2	SYCP2	SCP-2, SCP2, SPGF1
black	10491	cartilage associated protein	CRTAP	CASP, LEPREL3, OI7, P3H5
black	10652	YKT6 v-SNARE homolog	YKT6
black	10678	UDP-GlcNAc:betaGal beta-1,3-N-acetylglucosaminyltransferase 2	B3GNT2	3-Gn-T1, 3-Gn-T2, B3GN-T2, B3GNT, B3GNT-2
black	10687	PNMA family member 2	PNMA2	MA2, MM2, RGAG2
black	11258	dynactin subunit 3	DCTN3	DCTN-22, DCTN22
black	22844	FERM and PDZ domain containing 1	FRMPD1	FRMD2
black	22883	calsyntenin 1	CLSTN1	ALC-ALPHA, CDHR12, CST-1, CSTN1, PIK3CD
black	22894	DIS3 homolog, exosome endoribonuclease and 3'-5' exoribonuclease	DIS3	2810028N01Rik, EXOSC11, KIAA1008, RRP44, dis3p
black	22924	microtubule associated protein RP/EB family member 3	MAPRE3	EB3, EBF3, EBF3-S, RP3
black	22955	Scm polycomb group protein homolog 1	SCMH1	Scml3
black	23139	microtubule associated serine/threonine kinase 2	MAST2	MAST205, MTSSK
black	23148	NAC alpha domain containing	NACAD
black	23160	WD repeat domain 43	WDR43	NET12, UTP5
black	23207	pleckstrin homology and RUN domain containing M2	PLEKHM2	SKIP
black	23321	tripartite motif containing 2	TRIM2	CMT2R, RNF86
black	23349	PHD finger protein 24	PHF24	GINIP
black	23357	angel homolog 1	ANGEL1	Ccr4e, KIAA0759
black	23556	phosphatidylinositol glycan anchor biosynthesis class N	PIGN	MCAHS, MCAHS1, MCD4, MDC4, PIG-N
black	25895	EEF1A lysine methyltransferase 3	EEF1AKMT3	FAM119B, METTL21B
black	26038	chromodomain helicase DNA binding protein 5	CHD5	CHD-5, PMNDS
black	26355	family with sequence similarity 162 member A	FAM162A	C3orf28, E2IG5, HGTD-P
black	26577	procollagen C-endopeptidase enhancer 2	PCOLCE2	PCPE2
black	26768	small nucleolar RNA, H/ACA box 73B	SNORA73B	105A, E1c, RNU105A, RNU17B, U17B
black	26772	small nucleolar RNA, C/D box 4B	SNORD4B	RNU101B, Z17B
black	27068	inorganic pyrophosphatase 2	PPA2	HSPC124, SCFAI, SCFI, SID6-306
black	27285	tektin 2	TEKT2	TEKTB1, TEKTIN-T, h-tektin-t
black	28986	MAGE family member H1	MAGEH1	APR-1, APR1, MAGEH
black	29018	FOXN3 antisense RNA 2	FOXN3-AS2	PRO1768
black	29797	POM121 transmembrane nucleoporin like 8, pseudogene	POM121L8P	DKFZp434K191
black	29993	protein kinase C and casein kinase substrate in neurons 1	PACSIN1	SDPI
black	50807	ArfGAP with SH3 domain, ankyrin repeat and PH domain 1	ASAP1	AMAP1, CENTB4, DDEF1, PAG2, PAP
black	51087	Y-box binding protein 2	YBX2	CONTRIN, CSDA3, DBPC, MSY2
black	51192	chemokine like factor	CKLF	C32, CKLF1, CKLF2, CKLF3, CKLF4
black	51208	claudin 18	CLDN18	SFTA5, SFTPJ
black	51271	ubiquitin associated protein 1	UBAP1	NAG20, SPG80, UAP, UBAP, UBAP-1
black	51308	receptor accessory protein 2	REEP2	C5orf19, SGC32445, SPG72, SPG72A, SPG72B
black	51611	diphthamide biosynthesis 5	DPH5	AD-018, CGI-30, HSPC143, NEDSFF, NPD015
black	51776	mitogen-activated protein kinase kinase kinase 20	MAP3K20	AZK, CNM6, MLK7, MLT, MLTK
black	53373	two pore segment channel 1	TPCN1	TPC1
black	54065	small integral membrane protein 11	SMIM11	C21orf51, FAM165B, SMIM11A, SMIM11B
black	54361	Wnt family member 4	WNT4	SERKAL, WNT-4
black	54491	OTU deubiquitinase with linear linkage specificity like	OTULINL	FAM105A, NET20
black	54549	sidekick cell adhesion molecule 2	SDK2
black	54751	filamin binding LIM protein 1	FBLIM1	CAL, FBLP-1, FBLP1
black	54756	interleukin 17 receptor D	IL17RD	HH18, IL-17RD, IL17RLM, SEF
black	54839	leucine rich repeat containing 49	LRRC49	CSTPP2, PGs4
black	54852	progestin and adipoQ receptor family member 5	PAQR5	MPRG
black	54936	ADP-ribosylserine hydrolase	ADPRS	ADPRHL2, ARH3, CONDSIAS
black	55002	transmembrane and coiled-coil domains 3	TMCO3	C13orf11
black	55108	BSD domain containing 1	BSDC1
black	55228	PNMA family member 8A	PNMA8A	PNMAL1
black	55319	translation machinery associated 16 homolog	TMA16	C4orf43
black	55556	enolase superfamily member 1	ENOSF1	FUCD, RTS, TYMSAS
black	55715	docking protein 4	DOK4	IRS-5, IRS5
black	55768	N-glycanase 1	NGLY1	CDDG, CDG1V, PNG-1, PNG1, PNGase
black	56155	testis expressed 14, intercellular bridge forming factor	TEX14	CT113, SPGF23, SgK307
black	56172	ANKH inorganic pyrophosphate transport regulator	ANKH	ANK, CCAL2, CMDJ, CPPDD, HANK
black	56917	Meis homeobox 3	MEIS3	MRG2
black	56986	DTW domain containing 1	DTWD1	MDS009
black	57156	transmembrane protein 63C	TMEM63C	C14orf171, CSC1, SPG87, hsCSC1
black	57190	selenoprotein N	SELENON	CFTD, CMYP3, MDRS1, RSMD1, RSS
black	57509	microtubule associated scaffold protein 1	MTUS1	ATBP, ATIP, ATIP3, ICIS, MP44
black	57540	dispatched RND transporter family member 3	DISP3	PTCHD2
black	57648	NHS like 3	NHSL3	KIAA1522
black	57818	glucose-6-phosphatase catalytic subunit 2	G6PC2	IGRP
black	59269	HIVEP zinc finger 3	HIVEP3	KBP-1, KBP1, KRC, SHN3, Schnurri-3
black	63875	mitochondrial ribosomal protein L17	MRPL17	L17mt, LIP2, MRP-L17, MRP-L26, RPL17L
black	64121	Ras related GTP binding C	RRAGC	GTR2, LNGOS, RAGC, TIB929
black	64207	interferon regulatory factor 2 binding protein like	IRF2BPL	C14orf4, EAP1, NEDAMSS
black	64210	MMS19 homolog, cytosolic iron-sulfur assembly component	MMS19	CIAO4, MET18, MMS19L, hMMS19
black	64792	intraflagellar transport 22	IFT22	CFAP9, FAP9, RABL5
black	64901	RAN binding protein 17	RANBP17
black	65080	mitochondrial ribosomal protein L44	MRPL44	COXPD16, L44MT, MRP-L44, mL44
black	65977	pleckstrin homology domain containing A3	PLEKHA3	FAPP1
black	78986	dual specificity phosphatase 26	DUSP26	DSP-4, DUSP24, LDP-4, LDP4, MKP-8
black	79007	dysbindin domain containing 1	DBNDD1
black	79411	galactosidase beta 1 like	GLB1L
black	79647	akirin 1	AKIRIN1	C1orf108, STRF2
black	79858	NIMA related kinase 11	NEK11
black	79870	BAALC binder of MAP3K1 and KLF4	BAALC
black	79912	pyridine nucleotide-disulphide oxidoreductase domain 1	PYROXD1	MFM8
black	79925	sperm flagellar 2	SPEF2	CT122, KPL2, SPGF43
black	79940	long intergenic non-protein coding RNA 472	LINC00472	C6orf155, P53RRA
black	80208	SPG11 vesicle trafficking associated, spatacsin	SPG11	ALS5, CMT2X, KIAA1840
black	83482	scratch family transcriptional repressor 1	SCRT1	SCRT, ZNF898
black	83693	hydroxysteroid dehydrogenase like 1	HSDL1	SDR12C3
black	83930	STARD3 N-terminal like	STARD3NL	MENTHO
black	84223	IQ motif containing G	IQCG	CFAP122, DRC9
black	84273	nitric oxide associated 1	NOA1	C4orf14, MTG3, hAtNOS1, hNOA1, mAtNOS1
black	84937	zinc and ring finger 1	ZNRF1	NIN283
black	84966	immunoglobin superfamily member 21	IGSF21
black	85352	shisa like 1	SHISAL1	KIAA1644
black	89782	leishmanolysin like peptidase	LMLN	GP63, INV, IX14, LMNL1, MSP
black	89853	multivesicular body subunit 12B	MVB12B	C9orf28, FAM125B
black	90007	midnolin	MIDN	Stx
black	90557	coiled-coil domain containing 74A	CCDC74A
black	90693	coiled-coil domain containing 126	CCDC126
black	91283	Myb/SANT DNA binding domain containing 3	MSANTD3	C9orf30, L8
black	91869	RFT1 homolog	RFT1	CDG1N
black	91875	tetratricopeptide repeat domain 5	TTC5	NEDCAFD, Strap
black	113452	transmembrane protein 54	TMEM54	BCLP, CAC-1, CAC1
black	114885	oxysterol binding protein like 11	OSBPL11	ORP-11, ORP11, OSBP12, TCCCIA00292
black	114908	transmembrane protein 123	TMEM123	KCT3, PORIMIN, PORMIN
black	117154	dachshund family transcription factor 2	DACH2
black	127544	ring finger protein 19B	RNF19B	IBRDC3, NKLAM
black	129285	protein phosphatase 1 regulatory subunit 21	PPP1R21	CCDC128, KLRAQ1, NEDHFBA
black	133060	otopetrin 1	OTOP1
black	135932	transmembrane protein 139	TMEM139
black	138716	ribonuclease P/MRP subunit p25 like	RPP25L	C9orf23, bA296L22.5
black	140730	regulating synaptic membrane exocytosis 4	RIMS4	C20orf190, RIM 4, RIM-4, RIM4, RIM4-gamma
black	145173	beta 3-glucosyltransferase	B3GLCT	B3GALTL, B3GTL, B3Glc-T, Gal-T, beta3Glc-T
black	148523	circadian associated repressor of transcription	CIART	C1orf51, CHRONO, GM129
black	157313	cell division cycle associated 2	CDCA2	PPP1R81, Repo-Man
black	157695	testis development related protein	TDRP	C8orf42, Inm01, TDRP1, TDRP2
black	167691	lebercilin LCA5	LCA5	C6orf152
black	192670	argonaute RISC component 4	AGO4	EIF2C4
black	203259	family with sequence similarity 219 member A	FAM219A	C9orf25
black	220992	zinc finger protein 485	ZNF485
black	221002	RasGEF domain family member 1A	RASGEF1A	CG4853
black	222950	neuronal tyrosine phosphorylated phosphoinositide-3-kinase adaptor 1	NYAP1	C7orf51
black	255031	long intergenic non-protein coding RNA 957	LINC00957
black	283537	solute carrier family 46 member 3	SLC46A3	FKSG16
black	284071	meiosis specific with coiled-coil domain	MEIOC	C17orf104
black	284942	ribosomal protein L23a pseudogene 82	RPL23AP82	RPL23A_43_1761
black	285267	zinc finger protein 619	ZNF619
black	285362	sulfatase modifying factor 1	SUMF1	AAPA3037, FGE, UNQ3037
black	339751	MAP3K20 antisense RNA 1	MAP3K20-AS1	MLK7-AS1
black	339977	leucine rich repeat containing 66	LRRC66
black	374860	ankyrin repeat domain 30B	ANKRD30B	NY-BR-1.1
black	378884	NHL repeat containing E3 ubiquitin protein ligase 1	NHLRC1	EPM2A, EPM2B, MALIN, bA204B7.2
black	387882	chromosome 12 open reading frame 75	C12orf75	AGD3, OCC-1, OCC1
black	387914	shisa family member 2	SHISA2	C13orf13, PRO28631, TMEM46, WGAR9166, bA398O19.2
black	388662	solute carrier family 6 member 17	SLC6A17	MRT48, NTT4
black	389432	sterile alpha motif domain containing 5	SAMD5	dJ875H10.1
black	389792	immediate early response 5 like	IER5L	bA247A12.2
black	392617	extracellular leucine rich repeat and fibronectin type III domain containing 1	ELFN1	PPP1R28
black	399947	chromosome 11 open reading frame 87	C11orf87	LOH11CR1A, NEURIM1
black	400236	FOXN3 antisense RNA 1	FOXN3-AS1
black	494143	ChaC glutathione specific gamma-glutamylcyclotransferase 2	CHAC2	GCG1
black	642366	ISL1 divergent transcript	ISL1-DT
black	643338	chromosome 15 open reading frame 62	C15orf62
black	645166	LSP1 pseudogene 5	LSP1P5
black	645811	coiled-coil domain containing 154	CCDC154	C16orf29
black	646396	arginine-glutamic acid dipeptide repeats pseudogene 3	REREP3
black	654342	LSP1 pseudogene 4	LSP1P4
black	692158	small nucleolar RNA, H/ACA box 57	SNORA57	U99
black	728145
black	728621	coiled-coil domain containing 30	CCDC30	PFD6L, PFDN6L
black	729956	shisa family member 7	SHISA7	CKAMP59
black	100128364
black	100133077	uncharacterized LOC100133077	LOC100133077
black	100190939	TPT1 antisense RNA 1	TPT1-AS1
black	100287569	long intergenic non-protein coding RNA 173	LINC00173	NCRNA00173
black	100287814	long intergenic non-protein coding RNA 582	LINC00582	SMILO
black	100422990	microRNA 3134	MIR3134
black	100499467	long intergenic non-protein coding RNA 673	LINC00673	ERRLR01, HI-LNC75, HILNC75, LUCAIR1, RASON
black	100505749
black	100506015
black	100506191
black	100506497	CPVL antisense RNA 2	CPVL-AS2
black	100506585	PTPRN2 antisense RNA 1	PTPRN2-AS1
black	100506588
black	100506603	VASH1 antisense RNA 1	VASH1-AS1
black	100506708
black	100507237
black	100507249	chromosome 8 putative open reading frame 17	C8orf17	MOST-1, MOST1
black	100507303	small nucleolar RNA host gene 19	SNHG19	SNORD60HG
black	100507516	long intergenic non-protein coding RNA 2984	LINC02984
blue	72	actin gamma 2, smooth muscle	ACTG2	ACT, ACTA3, ACTE, ACTL3, ACTSG
blue	94	activin A receptor like type 1	ACVRL1	ACVRLK1, ALK-1, ALK1, HHT, HHT2
blue	165	AE binding protein 1	AEBP1	ACLP
blue	196	aryl hydrocarbon receptor	AHR	RP85, bHLHe76
blue	249	alkaline phosphatase, biomineralization associated	ALPL	AP-TNAP, APTNAP, HOPS, HPPA, HPPC
blue	284	angiopoietin 1	ANGPT1	AGP1, AGPT, AGPT-1, ANG1, HAE5
blue	290	alanyl aminopeptidase, membrane	ANPEP	AP-M, AP-N, APN, CD13, GP150
blue	301	annexin A1	ANXA1	ANX1, LPC1
blue	302	annexin A2	ANXA2	ANX2, ANX2L4, CAL1H, HEL-S-270, LIP2
blue	316	aldehyde oxidase 1	AOX1	AO, AOH1
blue	602	BCL3 transcription coactivator	BCL3	BCL4, D19S37
blue	604	BCL6 transcription repressor	BCL6	BCL5, BCL6A, LAZ3, ZBTB27, ZNF51
blue	633	biglycan	BGN	DSPG1, MRLS, PG-S1, PGI, SEMDX
blue	652	bone morphogenetic protein 4	BMP4	BMP2B, BMP2B1, MCOPS6, OFC11, ZYME
blue	677	ZFP36 ring finger protein like 1	ZFP36L1	BRF1, Berg36, ERF-1, ERF1, RNF162B
blue	710	serpin family G member 1	SERPING1	C1IN, C1INH, C1NH, HAE1, HAE2
blue	715	complement C1r	C1R	EDS8, EDSPD1
blue	716	complement C1s	C1S	EDSPD2
blue	800	caldesmon 1	CALD1	CDM, H-CAD, HCAD, L-CAD, LCAD
blue	831	calpastatin	CAST	BS-17, PLACK
blue	857	caveolin 1	CAV1	BSCL3, CGL3, LCCNS, MSTP085, PPH3
blue	858	caveolin 2	CAV2	CAV
blue	860	RUNX family transcription factor 2	RUNX2	AML3, CBF-alpha-1, CBFA1, CCD, CCD1
blue	861	RUNX family transcription factor 1	RUNX1	AML1, AML1-EVI-1, AMLCR1, CBF2alpha, CBFA2
blue	947	CD34 molecule	CD34
blue	1038	cerebellar degeneration related 1	CDR1	CDR, CDR34, CDR62A
blue	1051	CCAAT enhancer binding protein beta	CEBPB	C/EBP-beta, IL6DBP, NF-IL6, TCF5
blue	1191	clusterin	CLU	AAG4, APO-J, APOJ, CLI, CLU1
blue	1238	atypical chemokine receptor 2	ACKR2	CCBP2, CCR10, CCR9, CMKBR9, D6
blue	1272	contactin 1	CNTN1	CMYP12, F3, GP135, MYPCN
blue	1277	collagen type I alpha 1 chain	COL1A1	CAFYD, EDSARTH1, EDSC, OI1, OI2
blue	1278	collagen type I alpha 2 chain	COL1A2	EDSARTH2, EDSCV, OI4
blue	1281	collagen type III alpha 1 chain	COL3A1	EDS4A, EDSVASC, PMGEDSV
blue	1289	collagen type V alpha 1 chain	COL5A1	EDSC, EDSCL1, FMDMF
blue	1290	collagen type V alpha 2 chain	COL5A2	EDSC, EDSCL2
blue	1291	collagen type VI alpha 1 chain	COL6A1	BTHLM1, OPLL, UCHMD1
blue	1292	collagen type VI alpha 2 chain	COL6A2	BTHLM1, PP3610, UCMD1
blue	1293	collagen type VI alpha 3 chain	COL6A3	BTHLM1, DYT27, UCMD1
blue	1296	collagen type VIII alpha 2 chain	COL8A2	FECD, FECD1, PPCD, PPCD2
blue	1301	collagen type XI alpha 1 chain	COL11A1	CO11A1, COLL6, DFNA37, STL2
blue	1303	collagen type XII alpha 1 chain	COL12A1	BA209D8.1, BTHLM2, COL12A1L, DJ234P15.1, EDSMYP
blue	1306	collagen type XV alpha 1 chain	COL15A1
blue	1307	collagen type XVI alpha 1 chain	COL16A1	447AA, FP1572
blue	1311	cartilage oligomeric matrix protein	COMP	CTS2, EDM1, EPD1, MED, PSACH
blue	1316	KLF transcription factor 6	KLF6	BCD1, CBA1, COPEB, CPBP, GBF
blue	1359	carboxypeptidase A3	CPA3	MC-CPA
blue	1368	carboxypeptidase M	CPM
blue	1462	versican	VCAN	CSPG2, ERVR, GHAP, PG-M, WGN
blue	1490	cellular communication network factor 2	CCN2	CTGF, HCS24, IBP-8, IGFBP8, NOV2
blue	1513	cathepsin K	CTSK	CTS02, CTSO, CTSO1, CTSO2, PKND
blue	1601	DAB adaptor protein 2	DAB2	DOC-2, DOC2
blue	1634	decorin	DCN	CSCD, DSPG2, PG40, PGII, PGS2
blue	1719	dihydrofolate reductase	DHFR	DHFR1, DHFRP1, DYR
blue	1730	diaphanous related formin 2	DIAPH2	DIA, DIA2, DRF2, POF, POF2
blue	1788	DNA methyltransferase 3 alpha	DNMT3A	DNMT3A2, HESJAS, M.HsaIIIA, TBRS
blue	1805	dermatopontin	DPT	TRAMP
blue	1820	AT-rich interaction domain 3A	ARID3A	BRIGHT, DRIL1, DRIL3, E2FBP1
blue	1843	dual specificity phosphatase 1	DUSP1	CL100, HVH1, MKP-1, MKP1, PTPN10
blue	1847	dual specificity phosphatase 5	DUSP5	DUSP, HVH3
blue	1902	lysophosphatidic acid receptor 1	LPAR1	EDG2, Gpcr26, LPA1, Mrec1.3, VZG1
blue	1906	endothelin 1	EDN1	ARCND3, ET1, HDLCQ7, PPET1, QME
blue	1910	endothelin receptor type B	EDNRB	ABCDS, ET-B, ET-BR, ETB, ETB1
blue	2006	elastin	ELN	ADCL1, SVAS, WBS, WS
blue	2012	epithelial membrane protein 1	EMP1	CL-20, EMP-1, TMP
blue	2034	endothelial PAS domain protein 1	EPAS1	ECYT4, HIF2A, HLF, MOP2, PASD2
blue	2131	exostosin glycosyltransferase 1	EXT1	EXT, LGCR, LGS, TRPS2, TTV
blue	2140	EYA transcriptional coactivator and phosphatase 3	EYA3
blue	2149	coagulation factor II thrombin receptor	F2R	CF2R, HTR, PAR-1, PAR1, TR
blue	2150	F2R like trypsin receptor 1	F2RL1	GPR11, PAR2
blue	2152	coagulation factor III, tissue factor	F3	CD142, TF, TFA
blue	2191	fibroblast activation protein alpha	FAP	DPPIV, FAPA, FAPalpha, SIMP
blue	2199	fibulin 2	FBLN2
blue	2200	fibrillin 1	FBN1	ACMICD, ECTOL1, FBN, GPHYSD2, MASS
blue	2202	EGF containing fibulin extracellular matrix protein 1	EFEMP1	DHRD, DRAD, FBLN3, FBNL, FIBL-3
blue	2252	fibroblast growth factor 7	FGF7	HBGF-7, KGF
blue	2259	fibroblast growth factor 14	FGF14	FGF-14, FHF-4, FHF4, NYS4, SCA27
blue	2308	forkhead box O1	FOXO1	FKH1, FKHR, FOXO1A
blue	2326	flavin containing dimethylaniline monoxygenase 1	FMO1
blue	2331	fibromodulin	FMOD	FM, SLRR2E
blue	2335	fibronectin 1	FN1	CIG, ED-B, FINC, FN, FNZ
blue	2353	Fos proto-oncogene, AP-1 transcription factor subunit	FOS	AP-1, C-FOS, p55
blue	2354	FosB proto-oncogene, AP-1 transcription factor subunit	FOSB	AP-1, G0S3, GOS3, GOSB
blue	2615	leucine rich repeat containing 32	LRRC32	CPPRDD, D11S833E, GARP
blue	2619	growth arrest specific 1	GAS1
blue	2669	GTP binding protein overexpressed in skeletal muscle	GEM	KIR
blue	2687	gamma-glutamyltransferase 5	GGT5	GGL, GGT 5, GGT-REL, GGTLA1
blue	2697	gap junction protein alpha 1	GJA1	AVSD3, CMDR, CX43, EKVP, EKVP3
blue	2737	GLI family zinc finger 3	GLI3	ACLS, GCPS, GLI3-190, GLI3FL, PAP-A
blue	2840	G protein-coupled receptor 17	GPR17
blue	2912	glutamate metabotropic receptor 2	GRM2	GLUR2, GPRC1B, MGLUR2, mGlu2
blue	3037	hyaluronan synthase 2	HAS2
blue	3075	complement factor H	CFH	AHUS1, AMBP1, ARMD4, ARMS1, CFHL3
blue	3090	HIC ZBTB transcriptional repressor 1	HIC1	ZBTB29, ZNF901, hic-1
blue	3176	histamine N-methyltransferase	HNMT	HMT, HNMT-S1, HNMT-S2, MRT51
blue	3371	tenascin C	TNC	150-225, DFNA56, GMEM, GP, HXB
blue	3459	interferon gamma receptor 1	IFNGR1	CD119, IFNGR, IMD27A, IMD27B
blue	3479	insulin like growth factor 1	IGF1	IGF, IGF-I, IGFI, MGF
blue	3481	insulin like growth factor 2	IGF2	C11orf43, GRDF, IGF-II, PP9974, SRS3
blue	3487	insulin like growth factor binding protein 4	IGFBP4	BP-4, HT29-IGFBP, IBP4, IGFBP-4
blue	3490	insulin like growth factor binding protein 7	IGFBP7	AGM, FSTL2, IBP-7, IGFBP-7, IGFBP-7v
blue	3491	cellular communication network factor 1	CCN1	CYR61, GIG1, IGFBP10
blue	3554	interleukin 1 receptor type 1	IL1R1	CD121A, CRMO3, D2S1473, IL-1R-alpha, IL-1RT1
blue	3566	interleukin 4 receptor	IL4R	CD124, IL-4RA, IL4RA
blue	3597	interleukin 13 receptor subunit alpha 1	IL13RA1	CD213A1, CT19, IL-13Ra, NR4
blue	3624	inhibin subunit beta A	INHBA	EDF, FRP
blue	3693	integrin subunit beta 5	ITGB5
blue	3759	potassium inwardly rectifying channel subfamily J member 2	KCNJ2	ATFB9, HHBIRK1, HHIRK1, IRK1, KIR2.1
blue	3820	killer cell lectin like receptor B1	KLRB1	CD161, CLEC5B, NKR, NKR-P1, NKR-P1A
blue	3908	laminin subunit alpha 2	LAMA2	LAMM, MDC1A
blue	3956	galectin 1	LGALS1	GAL1, GBP
blue	4015	lysyl oxidase	LOX	AAT10
blue	4026	LIM domain containing preferred translocation partner in lipoma	LPP
blue	4035	LDL receptor related protein 1	LRP1	A2MR, APOER, APR, CD91, IGFBP-3R
blue	4060	lumican	LUM	LDC, SLRR2D
blue	4134	microtubule associated protein 4	MAP4
blue	4267	CD99 molecule (Xg blood group)	CD99	HBA71, MIC2, MIC2X, MIC2Y, MSK5X
blue	4313	matrix metallopeptidase 2	MMP2	CLG4, CLG4A, MMP-2, MMP-II, MONA
blue	4320	matrix metallopeptidase 11	MMP11	SL-3, ST3, STMY3
blue	4327	matrix metallopeptidase 19	MMP19	CODA, MMP18, RASI-1
blue	4502	metallothionein 2A	MT2A	MT-2, MT-II, MT2
blue	4616	growth arrest and DNA damage inducible beta	GADD45B	GADD45BETA, MYD118
blue	4627	myosin heavy chain 9	MYH9	BDPLT6, DFNA17, EPSTS, FTNS, MATINS
blue	4629	myosin heavy chain 11	MYH11	AAT4, FAA4, SMHC, SMMHC, SMMS-1
blue	4739	neural precursor cell expressed, developmentally down-regulated 9	NEDD9	CAS-L, CAS2, CASL, CASS2, HEF1
blue	4783	nuclear factor, interleukin 3 regulated	NFIL3	E4BP4, IL3BP1, NF-IL3A, NFIL3A
blue	4811	nidogen 1	NID1	NID
blue	4837	nicotinamide N-methyltransferase	NNMT
blue	4853	notch receptor 2	NOTCH2	AGS2, HJCYS, hN2
blue	4856	cellular communication network factor 3	CCN3	IBP-9, IGFBP-9, IGFBP9, NOV, NOVh
blue	4862	neuronal PAS domain protein 2	NPAS2	MOP4, PASD4, bHLHe9
blue	4907	5'-nucleotidase ecto	NT5E	CALJA, CD73, E5NT, NT, NT5
blue	5054	serpin family E member 1	SERPINE1	PAI, PAI-1, PAI1, PLANH1
blue	5111	proliferating cell nuclear antigen	PCNA	ATLD2
blue	5118	procollagen C-endopeptidase enhancer	PCOLCE	PCPE, PCPE-1, PCPE1
blue	5156	platelet derived growth factor receptor alpha	PDGFRA	CD140A, PDGFR-2, PDGFR2
blue	5157	platelet derived growth factor receptor like	PDGFRL	PDGRL, PRLTS
blue	5159	platelet derived growth factor receptor beta	PDGFRB	CD140B, IBGC4, IMF1, JTK12, KOGS
blue	5167	ectonucleotide pyrophosphatase/phosphodiesterase 1	ENPP1	ARHR2, COLED, M6S1, NPP1, NPPS
blue	5175	platelet and endothelial cell adhesion molecule 1	PECAM1	CD31, CD31/EndoCAM, GPIIA', PECA1, PECAM-1
blue	5176	serpin family F member 1	SERPINF1	EPC-1, OI12, OI6, PEDF, PIG35
blue	5187	period circadian regulator 1	PER1	PER, RIGUI, hPER
blue	5244	ATP binding cassette subfamily B member 4	ABCB4	ABC21, GBD1, ICP3, MDR2, MDR2/3
blue	5270	serpin family E member 2	SERPINE2	GDN, GDNPF, PI-7, PI7, PN-1
blue	5320	phospholipase A2 group IIA	PLA2G2A	MOM1, PLA2, PLA2B, PLA2L, PLA2S
blue	5376	peripheral myelin protein 22	PMP22	CIDP, CMT1A, CMT1E, DSS, GAS-3
blue	5396	paired related homeobox 1	PRRX1	AGOTC, PHOX1, PMX1, PRX-1, PRX1
blue	5422	DNA polymerase alpha 1, catalytic subunit	POLA1	NSX, PDR, POLA, VEODS, p180
blue	5433	RNA polymerase II subunit D	POLR2D	HSRBP4, HSRPB4, RBP4, RPB16, RPB4
blue	5445	paraoxonase 2	PON2
blue	5592	protein kinase cGMP-dependent 1	PRKG1	AAT8, PKG, PKG1, PRKG1B, PRKGR1B
blue	5627	protein S	PROS1	PROS, PS21, PS22, PS23, PS24
blue	5654	HtrA serine peptidase 1	HTRA1	ARMD7, CADASIL2, CARASIL, HtrA, L56
blue	5723	phosphoserine phosphatase	PSPH	PSP, PSPHD
blue	5727	patched 1	PTCH1	BCNS, BCNS1, NBCCS, PTC, PTC1
blue	5733	prostaglandin E receptor 3	PTGER3	EP3, EP3-I, EP3-II, EP3-III, EP3-IV
blue	5737	prostaglandin F receptor	PTGFR	FP
blue	5783	protein tyrosine phosphatase non-receptor type 13	PTPN13	FAP-1, PNP1, PTP-BAS, PTP-BL, PTP1E
blue	5784	protein tyrosine phosphatase non-receptor type 14	PTPN14	CATLPH, PEZ, PTP36, PTPD2
blue	5866	RAB3A interacting protein like 1	RAB3IL1	GRAB
blue	5889	RAD51 paralog C	RAD51C	BROVCA3, FANCO, R51H3, RAD51L2
blue	5902	RAN binding protein 1	RANBP1	HTF9A
blue	5924	Ras protein specific guanine nucleotide releasing factor 2	RASGRF2	GRF2, RAS-GRF2
blue	5978	RE1 silencing transcription factor	REST	DFNA27, GINGF5, HGF5, NRSF, WT6
blue	6035	ribonuclease A family member 1, pancreatic	RNASE1	RAC1, RIB1, RNS1
blue	6146	ribosomal protein L22	RPL22	EAP, HBP15, HBP15/L22, L22, eL22
blue	6196	ribosomal protein S6 kinase A2	RPS6KA2	HU-2, MAPKAPK1C, RSK, RSK3, S6K-alpha
blue	6238	ribosome binding protein 1	RRBP1	ES/130, ES130, RRp, hES, p180
blue	6383	syndecan 2	SDC2	CD362, HSPG, HSPG1, SYND2
blue	6423	secreted frizzled related protein 2	SFRP2	FRP-2, SARP1, SDF-5
blue	6424	secreted frizzled related protein 4	SFRP4	FRP-4, FRPHE, FRZB-2, PYL, sFRP-4
blue	6431	serine and arginine rich splicing factor 6	SRSF6	B52, HEL-S-91, SFRS6, SRP55
blue	6446	serum/glucocorticoid regulated kinase 1	SGK1	SGK
blue	6509	solute carrier family 1 member 4	SLC1A4	ASCT1, SATT, SPATCCM
blue	6556	solute carrier family 11 member 1	SLC11A1	LSH, NRAMP, NRAMP1
blue	6586	slit guidance ligand 3	SLIT3	MEGF5, SLIL2, SLIT1, Slit-3, slit2
blue	6591	snail family transcriptional repressor 2	SNAI2	SLUG, SLUGH, SLUGH1, SNAIL2, WS2D
blue	6634	small nuclear ribonucleoprotein D3 polypeptide	SNRPD3	SMD3, Sm-D3
blue	6652	sorbitol dehydrogenase	SORD	HEL-S-95n, HMNR8, RDH, SDH, SORD1
blue	6678	secreted protein acidic and cysteine rich	SPARC	BM-40, OI17, ON, ONT
blue	6697	sepiapterin reductase	SPR	SDR38C1
blue	6780	staufen double-stranded RNA binding protein 1	STAU1	PPP1R150, STAU
blue	6913	T-box transcription factor 15	TBX15	TBX14
blue	7035	tissue factor pathway inhibitor	TFPI	EPI, LACI, TFI, TFPI1
blue	7042	transforming growth factor beta 2	TGFB2	G-TSF, LDS4, TGF-beta2
blue	7043	transforming growth factor beta 3	TGFB3	ARVD, ARVD1, LDS5, RNHF, TGF-beta3
blue	7048	transforming growth factor beta receptor 2	TGFBR2	AAT3, FAA3, LDS1B, LDS2, LDS2B
blue	7057	thrombospondin 1	THBS1	THBS, THBS-1, TSP, TSP-1, TSP1
blue	7058	thrombospondin 2	THBS2	TSP2
blue	7070	Thy-1 cell surface antigen	THY1	CD90, CDw90
blue	7078	TIMP metallopeptidase inhibitor 3	TIMP3	HSMRK222, K222, K222TA2, SFD
blue	7122	claudin 5	CLDN5	AWAL, BEC1, CPETRL1, TMDVCF, TMVCF
blue	7145	tensin 1	TNS1	MST091, MST122, MST127, MSTP091, MSTP122
blue	7146	tenascin XA (pseudogene)	TNXA	D6S103E, HXBL, TNX, XA
blue	7148	tenascin XB	TNXB	EDS3, EDSCLL, EDSCLL1, HXBL, TENX
blue	7162	trophoblast glycoprotein	TPBG	5T4, 5T4AG, M6P1, WAIF1
blue	7169	tropomyosin 2	TPM2	AMCD1, CMYP23, DA1, DA2B, DA2B4
blue	7177	tryptase alpha/beta 1	TPSAB1	TPS1, TPS2, TPSB1, TPSB2, Tryptase-2
blue	7292	TNF superfamily member 4	TNFSF4	CD134L, CD252, GP34, OX-40L, OX4OL
blue	7431	vimentin	VIM
blue	7499	Xg glycoprotein (Xg blood group)	XG	PBDX
blue	7538	ZFP36 ring finger protein	ZFP36	G0S24, GOS24, NUP475, RNF162A, TIS11
blue	7791	zyxin	ZYX	ESP-2, HED-2
blue	7884	stem-loop histone mRNA binding protein	SLBP	HBP
blue	8013	nuclear receptor subfamily 4 group A member 3	NR4A3	CHN, CSMF, MINOR, NOR1
blue	8038	ADAM metallopeptidase domain 12	ADAM12	ADAM12-OT1, CAR10, MCMP, MCMPMltna, MLTN
blue	8061	FOS like 1, AP-1 transcription factor subunit	FOSL1	FRA, FRA1, fra-1
blue	8076	microfibril associated protein 5	MFAP5	AAT9, MAGP-2, MAGP2, MFAP-5, MP25
blue	8322	frizzled class receptor 4	FZD4	CD344, EVR1, FEVR, FZD4S, Fz-4
blue	8396	phosphatidylinositol-5-phosphate 4-kinase type 2 beta	PIP4K2B	PI5P4KB, PIP5K2B, PIP5KIIB, PIP5KIIbeta, PIP5P4KB
blue	8404	SPARC like 1	SPARCL1	MAST 9, MAST9, PIG33, SC1
blue	8406	sushi repeat containing protein X-linked	SRPX	DRS, ETX1, HEL-S-83p, SRPX1
blue	8418	cytidine monophospho-N-acetylneuraminic acid hydroxylase, pseudogene	CMAHP	CMAH, CSAH
blue	8520	histone acetyltransferase 1	HAT1	KAT1
blue	8522	growth arrest specific 7	GAS7
blue	8613	phospholipid phosphatase 3	PLPP3	Dri42, LPP3, PAP2B, PPAP2B, VCIP
blue	8624	proteasome assembly chaperone 1	PSMG1	C21LRP, DSCR2, LRPC21, PAC-1, PAC1
blue	8639	amine oxidase copper containing 3	AOC3	HPAO, SSAO, VAP-1, VAP1
blue	8815	BAF nuclear assembly factor 1	BANF1	BAF, BCRP1, D14S1460, NGPS
blue	8839	cellular communication network factor 5	CCN5	CT58, CTGF-L, WISP2
blue	8840	cellular communication network factor 4	CCN4	WISP1, WISP1-OT1, WISP1-UT1, WISP1c, WISP1i
blue	8867	synaptojanin 1	SYNJ1	DEE53, EIEE53, INPP5G, PARK20
blue	9021	suppressor of cytokine signaling 3	SOCS3	ATOD4, CIS3, Cish3, SOCS-3, SSI-3
blue	9040	ubiquitin conjugating enzyme E2 M	UBE2M	UBC-RS2, UBC12, hUbc12
blue	9060	3'-phosphoadenosine 5'-phosphosulfate synthase 2	PAPSS2	ATPSK2, BCYM4, SK2
blue	9079	LIM domain binding 2	LDB2	CLIM1, LDB-2, LDB1
blue	9096	T-box transcription factor 18	TBX18	CAKUT2, PUJO
blue	9134	cyclin E2	CCNE2	CYCE2
blue	9180	oncostatin M receptor	OSMR	IL-31R-beta, IL-31RB, OSMRB, OSMRbeta, PLCA1
blue	9358	integrin subunit beta like 1	ITGBL1	OSCP, TIED
blue	9411	Rho GTPase activating protein 29	ARHGAP29	PARG1
blue	9509	ADAM metallopeptidase with thrombospondin type 1 motif 2	ADAMTS2	ADAM-TS2, ADAMTS-2, ADAMTS-3, EDSDERMS, NPI
blue	9510	ADAM metallopeptidase with thrombospondin type 1 motif 1	ADAMTS1	C3-C5, METH1
blue	9639	Rho guanine nucleotide exchange factor 10	ARHGEF10	GEF10, SNCV
blue	9659	phosphodiesterase 4D interacting protein	PDE4DIP	CMYA2, MMGL
blue	9674	KIAA0040	KIAA0040
blue	9837	GINS complex subunit 1	GINS1	IMD55, PSF1
blue	9843	hephaestin	HEPH	CPL
blue	9902	mannose receptor C type 2	MRC2	CD280, CLEC13E, ENDO180, UPARAP
blue	9945	glutamine-fructose-6-phosphate transaminase 2	GFPT2	GFAT, GFAT 2, GFAT2
blue	10046	mastermind like domain containing 1	MAMLD1	CG1, CXorf6, F18, HYSP2
blue	10157	aminoadipate-semialdehyde synthase	AASS	LKR/SDH, LKRSDH, LORSDH
blue	10186	LHFPL tetraspan subfamily member 6	LHFPL6	LHFP
blue	10245	translocase of inner mitochondrial membrane 17B	TIMM17B	DXS9822, JM3, TIM17B
blue	10252	sprouty RTK signaling antagonist 1	SPRY1	hSPRY1
blue	10253	sprouty RTK signaling antagonist 2	SPRY2	IGAN3, hSPRY2
blue	10280	sigma non-opioid intracellular receptor 1	SIGMAR1	ALS16, DSMA2, HMNR2, OPRS1, SIG-1R
blue	10335	inositol 1,4,5-triphosphate receptor associated 1	IRAG1	IRAG, JAW1L, MRVI1
blue	10370	Cbp/p300 interacting transactivator with Glu/Asp rich carboxy-terminal domain 2	CITED2	ASD8, MRG-1, MRG1, P35SRJ, VSD2
blue	10398	myosin light chain 9	MYL9	LC20, MLC-2C, MLC2, MMIHS4, MRLC1
blue	10404	carboxypeptidase Q	CPQ	LDP, PGCP
blue	10410	interferon induced transmembrane protein 3	IFITM3	1-8U, DSPA2b, IP15
blue	10411	Rap guanine nucleotide exchange factor 3	RAPGEF3	CAMP-GEFI, EPAC, EPAC1, HSU79275, bcm910
blue	10418	spondin 1	SPON1	VSGP/F-spondin, f-spondin
blue	10435	CDC42 effector protein 2	CDC42EP2	BORG1, CEP2
blue	10516	fibulin 5	FBLN5	ADCL2, ARCL1A, ARMD3, CMT1H, DANCE
blue	10631	periostin	POSTN	OSF-2, OSF2, PDLPOSTN, PN
blue	10699	corin, serine peptidase	CORIN	ATC2, CRN, Lrp4, PEE5, TMPRSS10
blue	10713	ubiquitin specific peptidase 39	USP39	65K, CGI-21, HSPC332, SAD1, SNRNP65
blue	10742	retinoic acid induced 2	RAI2
blue	10750	GRB2 related adaptor protein	GRAP	DFNB114
blue	11015	KDEL endoplasmic reticulum protein retention receptor 3	KDELR3	ERD23, ERD2L3
blue	11030	RNA binding protein, mRNA processing factor	RBPMS	HERMES
blue	11031	RAB31, member RAS oncogene family	RAB31	Rab22B
blue	11078	TRIO and F-actin binding protein	TRIOBP	DFNB28, HRIHFB2122, TAP68, TARA, dJ37E16.4
blue	11096	ADAM metallopeptidase with thrombospondin type 1 motif 5	ADAMTS5	ADAM-TS 11, ADAM-TS 5, ADAM-TS5, ADAMTS-11, ADAMTS-5
blue	11107	PR/SET domain 5	PRDM5	BCS2, PFM2
blue	11167	follistatin like 1	FSTL1	FRP, FSL1, MIR198, OCC-1, OCC1
blue	11169	WD repeat and HMG-box DNA binding protein 1	WDHD1	AND-1, AND1, CHTF4, CTF4
blue	11270	nurim	NRM	NRM29
blue	11315	Parkinsonism associated deglycase	PARK7	DJ-1, DJ1, GATD2, HEL-S-67p
blue	22795	nidogen 2	NID2	NID-2
blue	22801	integrin subunit alpha 11	ITGA11	HsT18964
blue	22846	vasohibin 1	VASH1	KIAA1036, TTCP 1
blue	22859	adhesion G protein-coupled receptor L1	ADGRL1	CIRL1, CL1, DEDBANP, LEC2, LPHN1
blue	22899	Rho guanine nucleotide exchange factor 15	ARHGEF15	ARGEF15, E5, Ephexin5, Vsm-RhoGEF
blue	22915	multimerin 1	MMRN1	ECM, EMILIN4, GPIa*, MMRN
blue	22925	phospholipase A2 receptor 1	PLA2R1	CLEC13C, PLA2-R, PLA2G1R, PLA2IR, PLA2R
blue	23022	palladin, cytoskeletal associated protein	PALLD	CGI-151, CGI151, MYN, PNCA1, SIH002
blue	23034	sterile alpha motif domain containing 4A	SAMD4A	SAMD4, SMAUG, SMAUG1, SMG, SMGA
blue	23049	SMG1 nonsense mediated mRNA decay associated PI3K related kinase	SMG1	61E3.4, ATX, LIP
blue	23111	spartin	SPART	SPG20, TAHCCP1
blue	23166	stabilin 1	STAB1	CLEVER-1, FEEL-1, FEEL1, FELE-1, FEX1
blue	23266	adhesion G protein-coupled receptor L2	ADGRL2	CIRL2, CL2, LEC1, LPHH1, LPHN2
blue	23384	sperm antigen with calponin homology and coiled-coil domains 1 like	SPECC1L	CYTSA, GBBB2, OBLFC1, TBHS, TBHS1
blue	23452	angiopoietin like 2	ANGPTL2	ARP2, HARP
blue	23460	ATP binding cassette subfamily A member 6	ABCA6	EST155051
blue	23704	potassium voltage-gated channel subfamily E regulatory subunit 4	KCNE4	MIRP3
blue	25780	RAS guanyl releasing protein 3	RASGRP3	GRP3
blue	25802	leiomodin 1	LMOD1	1D, 64kD, D1, MMIHS3, SM-LMOD
blue	25804	LSM4 homolog, U6 small nuclear RNA and mRNA degradation associated	LSM4	GRP, YER112W
blue	25832	NBPF member 14	NBPF14	AE5, DJ328E19.C1.1, NBPF
blue	25878	matrix remodeling associated 5	MXRA5
blue	25890	ABI family member 3 binding protein	ABI3BP	NESHBP, TARSH
blue	25903	olfactomedin like 2B	OLFML2B
blue	25925	zinc finger protein 521	ZNF521	EHZF, Evi3
blue	25937	WW domain containing transcription regulator 1	WWTR1	TAZ
blue	25992	sushi, nidogen and EGF like domains 1	SNED1	IRE-BP1, SST3, Snep
blue	26010	spermatogenesis associated serine rich 2 like	SPATS2L	DNAPTP6, SGNP
blue	26471	nuclear protein 1, transcriptional regulator	NUPR1	COM1, P8
blue	26509	myoferlin	MYOF	FER1L3, HAE7
blue	26524	large tumor suppressor kinase 2	LATS2	KPM
blue	27010	thiamin pyrophosphokinase 1	TPK1	HTPK1, PP20, THMD5
blue	27122	dickkopf WNT signaling pathway inhibitor 3	DKK3	CRRL, REIC, RIG
blue	27123	dickkopf WNT signaling pathway inhibitor 2	DKK2	DKK-2
blue	27145	filamin A interacting protein 1	FILIP1	FILIP
blue	27286	sushi repeat containing protein X-linked 2	SRPX2	BPP, CBPS, PMGX, RESDX, SRPUL
blue	29090	translocase of inner mitochondrial membrane 21	TIMM21	C18orf55, HSPC154, TIM21
blue	29117	bromodomain containing 7	BRD7	BP75, CELTIX1, NAG4, SMARCI1
blue	29774	POM121 transmembrane nucleoporin like 9, pseudogene	POM121L9P	DKFZP434P211, UNQ2565
blue	29931	long intergenic non-protein coding RNA 312	LINC00312	ERR-10, ERR10, LMCD1DN, LOH3CR2A, NAG-7
blue	29995	LIM and cysteine rich domains 1	LMCD1
blue	30008	EGF containing fibulin extracellular matrix protein 2	EFEMP2	ARCL1B, FBLN4, MBP1, UPH1
blue	30844	EH domain containing 4	EHD4	PAST4
blue	30846	EH domain containing 2	EHD2	PAST2
blue	50507	NADPH oxidase 4	NOX4	KOX, KOX-1, RENOX
blue	50509	collagen type V alpha 3 chain	COL5A3
blue	51088	kelch like family member 5	KLHL5
blue	51226	COPI coat complex subunit zeta 2	COPZ2	zeta2-COP
blue	51267	C-type lectin domain family 1 member A	CLEC1A	CLEC-1, CLEC1
blue	51313	golgi associated kinase 1B	GASK1B	AD021, AD036, C4orf18, ENED, FAM198B
blue	51334	proline rich 16	PRR16	DSC54, LARGEN
blue	51375	sorting nexin 7	SNX7
blue	51429	sorting nexin 9	SNX9	SDP1, SH3PX1, SH3PXD3A, WISP
blue	51435	scavenger receptor class A member 3	SCARA3	APC7, CSR, CSR1, MSLR1, MSRL1
blue	51554	atypical chemokine receptor 4	ACKR4	CC-CKR-11, CCBP2, CCR-11, CCR10, CCR11
blue	51605	tRNA methyltransferase 6 non-catalytic subunit	TRMT6	CGI-09, GCD10, Gcd10p
blue	51655	ras related dexamethasone induced 1	RASD1	AGS1, DEXRAS1, MGC:26290
blue	54507	ADAMTS like 4	ADAMTSL4	ADAMTSL-4, ECTOL2, TSRC1
blue	54707	GPN-loop GTPase 2	GPN2	ATPBD1B
blue	54827	neurexophilin and PC-esterase domain family member 4	NXPE4	C11orf33, FAM55D
blue	54838	WW domain binding protein 1 like	WBP1L	C10orf26, OPA1L, OPAL1
blue	55156	armadillo repeat containing 1	ARMC1	Arcp
blue	55170	protein arginine methyltransferase 6	PRMT6	HRMT1L6
blue	55568	polypeptide N-acetylgalactosaminyltransferase 10	GALNT10	GALNACT10, PPGALNACT10, PPGANTASE10
blue	55679	LIM zinc finger domain containing 2	LIMS2	LGMD2W, MDRCMTT, PINCH-2, PINCH2
blue	55830	glycosyltransferase 8 domain containing 1	GLT8D1	AD-017, MSTP139
blue	55901	thrombospondin type 1 domain containing 1	THSD1	ANIB12, LMPHM13, TMTSP, UNQ3010
blue	55959	sulfatase 2	SULF2	HSULF-2
blue	55970	G protein subunit gamma 12	GNG12	HG3A
blue	56898	3-hydroxybutyrate dehydrogenase 2	BDH2	DHRS6, EFA6R, PRO20933, SDR15C1, UCPA-OR
blue	56944	olfactomedin like 3	OLFML3	HNOEL-iso, OLF44
blue	57088	phospholipid scramblase 4	PLSCR4	TRA1
blue	57480	pleckstrin homology and RhoGEF domain containing G1	PLEKHG1	ARHGEF41
blue	57493	heart development protein with EGF like domains 1	HEG1	HEG, MST112, MSTP112
blue	59277	netrin 4	NTN4	PRO3091
blue	64218	semaphorin 4A	SEMA4A	CORD10, RP35, SEMAB, SEMB
blue	64403	cadherin 24	CDH24	CDH11L
blue	64499	tryptase beta 2	TPSB2	TPS2, tryptaseB, tryptaseC
blue	64778	fibronectin type III domain containing 3B	FNDC3B	FAD104, PRO4979, YVTM2421
blue	64798	DEP domain containing MTOR interacting protein	DEPTOR	DEP.6, DEPDC6, hDEPTOR
blue	65220	NAD kinase	NADK	NADK1, dJ283E3.1
blue	78988	mitochondrial ribosomal protein L57	MRPL57	MRP63, bMRP63, mL63
blue	79026	AHNAK nucleoprotein	AHNAK	AHNAK1, AHNAKRS, PM227
blue	79188	transmembrane protein 43	TMEM43	ARVC5, ARVD5, AUNA3, EDMD7, EDMD7; AUNA2
blue	79660	protein phosphatase 1 regulatory subunit 3B	PPP1R3B	GL, PPP1R4, PTG
blue	79689	STEAP4 metalloreductase	STEAP4	STAMP2, SchLAH, TIARP, TNFAIP9
blue	79783	succinyl-CoA:glutarate-CoA transferase	SUGCT	C7orf10, DERP13, GA3, ORF19
blue	79834	pseudopodium enriched atypical kinase 1	PEAK1	SGK269
blue	79846	cilia and flagella associated protein 69	CFAP69	C7orf63, FAP69, SPGF24
blue	79901	cytochrome b reductase 1	CYBRD1	CYB561A2, DCYTB, FRRS3
blue	79956	endoplasmic reticulum metallopeptidase 1	ERMP1	FXNA, KIAA1815, bA207C16.3
blue	79971	Wnt ligand secretion mediator	WLS	C1orf139, EVI, GPR177, MRP, ZKS
blue	80243	phosphatidylinositol-3,4,5-trisphosphate dependent Rac exchange factor 2	PREX2	DEP.2, DEPDC2, P-REX2, PPP1R129
blue	80332	ADAM metallopeptidase domain 33	ADAM33	C20orf153, DJ964F7.1
blue	80760	inter-alpha-trypsin inhibitor heavy chain 5	ITIH5	ITI-HC5, PP14776
blue	80853	lysine demethylase 7A	KDM7A	JHDM1D
blue	81031	solute carrier family 2 member 10	SLC2A10	ATORS, ATS, GLUT10
blue	81035	collectin subfamily member 12	COLEC12	CLP1, NSR2, SCARA4, SRCL
blue	81671	vacuole membrane protein 1	VMP1	EPG3, TANGO5, TMEM49
blue	81698	long intergenic non-protein coding RNA 597	LINC00597	C15orf5
blue	83478	Rho GTPase activating protein 24	ARHGAP24	FILGAP, RC-GAP72, RCGAP72, p73, p73RhoGAP
blue	83604	transmembrane protein 47	TMEM47	BCMP1, TM4SF10, VAB-9
blue	83716	cysteine rich secretory protein LCCL domain containing 2	CRISPLD2	CRISP11, LCRISP2, LGL1
blue	83857	transmembrane O-mannosyltransferase targeting cadherins 1	TMTC1	ARG99, OLF, TMTC1A
blue	83872	hemicentin 1	HMCN1	ARMD1, FBLN6, FIBL-6, FIBL6
blue	84070	family with sequence similarity 186 member B	FAM186B	C12orf25
blue	84168	ANTXR cell adhesion molecule 1	ANTXR1	ATR, GAPO, TEM8
blue	84179	solute carrier family 49 member 3	SLC49A3	LP2561, MFSD7
blue	84251	SH3GL interacting endocytic adaptor 1	SGIP1
blue	84441	mastermind like transcriptional coactivator 2	MAML2	MAM-3, MAM2, MAM3, MLL-MAML2
blue	84627	zinc finger protein 469	ZNF469	BCS, BCS1, Zfp469
blue	84674	caspase recruitment domain family member 6	CARD6	CINCIN1
blue	84726	proline rich coiled-coil 2B	PRRC2B	BAT2L, BAT2L1, KIAA0515, LQFBS-1
blue	84898	plexin domain containing 2	PLXDC2	PLXDC2-OT, TEM7R
blue	84935	mesenteric estrogen dependent adipogenesis	MEDAG	AWMS3, C13orf33, MEDA-4, MEDA4, hAWMS3
blue	84981	MIR22 host gene	MIR22HG	C17orf91
blue	89932	papilin, proteoglycan like sulfated glycoprotein	PAPLN	PPN
blue	90861	Jupiter microtubule associated homolog 2	JPT2	C16orf34, HN1L, L11
blue	90993	cAMP responsive element binding protein 3 like 1	CREB3L1	C16DELp11.2, DEL16p11.2, OASIS, OI16
blue	92689	family with sequence similarity 114 member A1	FAM114A1	Noxp20
blue	93649	myocardin	MYOCD	MGBL, MYCD
blue	93974	ATP synthase inhibitory factor subunit 1	ATP5IF1	ATPI, ATPIF1, ATPIP, IP
blue	94031	HtrA serine peptidase 3	HTRA3	Prsp, Tasp
blue	112464	caveolae associated protein 3	CAVIN3	HSRBC, PRKCDBP, SRBC, cavin-3
blue	114904	C1q and TNF related 6	C1QTNF6	CTFP6, CTRP6, ZACRP6
blue	114907	F-box protein 32	FBXO32	Fbx32, MAFbx
blue	115701	alpha kinase 2	ALPK2	HAK
blue	116835	heat shock protein family A (Hsp70) member 12B	HSPA12B	C20orf60
blue	119587	carboxypeptidase X, M14 family member 2	CPXM2	CPX2, UNQ676
blue	122953	Jun dimerization protein 2	JDP2	JUNDM2
blue	126374	WT1 interacting protein	WTIP
blue	127435	podocan	PODN	PCAN, SLRR5A
blue	131578	leucine rich repeat containing 15	LRRC15	LIB
blue	147015	dehydrogenase/reductase 13	DHRS13	SDR7C5
blue	148696	uncharacterized LOC148696	LOC148696
blue	149175	mannosidase endo-alpha like	MANEAL
blue	149837	long intergenic non-protein coding RNA 654	LINC00654
blue	151011	septin 10	SEPTIN10	SEPT10, Septin-10
blue	151516	aspartic peptidase retroviral like 1	ASPRV1	ADLI, MUNO, SASP, SASPase, Taps
blue	151887	coiled-coil domain containing 80	CCDC80	CL2, DRO1, LINC01279, SSG1, URB
blue	152273	FYVE, RhoGEF and PH domain containing 5	FGD5	ZFYVE23
blue	161198	C-type lectin domain containing 14A	CLEC14A	C14orf27, CEG1, EGFR-5
blue	162073	ITPRIP like 2	ITPRIPL2	D1C
blue	163175	leucine rich repeat LGI family member 4	LGI4	AMC1, AMCNMY, LGIL3
blue	167838	taxilin beta	TXLNB	C6orf198, LST001, MDP77, dJ522B19.2
blue	169792	GLIS family zinc finger 3	GLIS3	NDH, ZNF515
blue	191585	placenta enriched 4	PLAC4	C21orf115, PRED78
blue	200030	NBPF member 11	NBPF11	NBPF24
blue	202018	transmembrane anterior posterior transformation 1	TAPT1	CMVFR, OCLSBG
blue	219654	zinc finger CCHC-type containing 24	ZCCHC24	C10orf56, Z3CXXC8
blue	221749	PX domain containing 1	PXDC1	C6orf145
blue	253827	methionine sulfoxide reductase B3	MSRB3	DFNB74
blue	259308	SPATA31 subfamily F member 1	SPATA31F1	C9orf144B, FAM205A
blue	283120	H19 imprinted maternally expressed transcript	H19	ASM, ASM1, BWS, D11S813E, LINC00008
blue	283383	adhesion G protein-coupled receptor D1	ADGRD1	GPR133, PGR25
blue	284119	caveolae associated protein 1	CAVIN1	CAVIN, CGL4, FKSG13, PTRF, cavin-1
blue	284207	meteorin like, glial cell differentiation regulator	METRNL
blue	284339	transmembrane protein 145	TMEM145
blue	284565	NBPF member 15	NBPF15	AB14, AG3, NBPF16
blue	285847	uncharacterized LOC285847	LOC285847
blue	337876	chondroitin sulfate synthase 3	CHSY3	CHSY2, CSS3
blue	338773	transmembrane protein 119	TMEM119	OBIF
blue	339524	long intergenic non-protein coding RNA 1140	LINC01140
blue	343450	potassium sodium-activated channel subfamily T member 2	KCNT2	DEE57, EIEE57, KCa4.2, SLICK, SLO2.1
blue	374987	NEXN antisense RNA 1	NEXN-AS1	C1orf118
blue	375061	family with sequence similarity 89 member A	FAM89A	C1orf153
blue	375484	SUMO interacting motifs containing 1	SIMC1	C5orf25, OOMA1, PLEIAD
blue	387758	fin bud initiation factor homolog	FIBIN
blue	388677	notch 2 N-terminal like A	NOTCH2NLA	N2N, NOTCH2NL
blue	388815	mir-99a-let-7c cluster host gene	MIR99AHG	C21orf34, C21orf35, DILA1, LINC00478, MONC
blue	389136	vestigial like family member 3	VGLL3	VGL-3, VGL3
blue	389765	kinesin family member 27 pseudogene	LOC389765
blue	399959	mir-100-let-7a-2-mir-125b-1 cluster host gene	MIR100HG	AGD1, linc-NeD125, lncRNA-N2
blue	402176	ribosomal protein L21 pseudogene 44	RPL21P44	RPL21_17_477
blue	440278	CATSPER2 pseudogene 1	CATSPER2P1	CATSPER2B
blue	493869	glutathione peroxidase 8 (putative)	GPX8	EPLA847, GPx-8, GSHPx-8, UNQ847
blue	541471	MIR4435-2 host gene	MIR4435-2HG	AGD2, LINC00978, MIR4435-1HG, MORRBID, lncRNA-AWPPH
blue	727936	glucoside xylosyltransferase 2	GXYLT2	GLT8D4
blue	728936
blue	100127910
blue	100128130
blue	100128342
blue	100129940	HMGA2 antisense RNA 1	HMGA2-AS1
blue	100131117	ZBTB20 antisense RNA 1	ZBTB20-AS1
blue	100131541
blue	100505485
blue	100505573	InaF motif containing 2	INAFM2	LINC00984, OGU1
blue	100505770
blue	100506142	RHOQ antisense RNA 1	RHOQ-AS1
blue	100506528
blue	100506621
blue	100506735
blue	100506857
blue	100506939	PRKG1 antisense RNA 1	PRKG1-AS1
blue	100506961
blue	100507061
blue	100507156	LOXL2 antisense RNA 1	LOXL2-AS1
blue	100507286
blue	100507476
brown	204	adenylate kinase 2	AK2	ADK2
brown	332	baculoviral IAP repeat containing 5	BIRC5	API4, EPR-1
brown	333	amyloid beta precursor like protein 1	APLP1	APLP
brown	369	A-Raf proto-oncogene, serine/threonine kinase	ARAF	A-RAF, ARAF1, PKS2, RAFA1
brown	403	ADP ribosylation factor like GTPase 3	ARL3	ARFL3, JBTS35, RP83
brown	473	arginine-glutamic acid dipeptide repeats	RERE	ARG, ARP, ATN1L, DNB1, NEDBEH
brown	867	Cbl proto-oncogene	CBL	C-CBL, CBL2, FRA11B, NSLL, RNF55
brown	967	CD63 molecule	CD63	AD1, HOP-26, ME491, MLA1, OMA81H
brown	998	cell division cycle 42	CDC42	CDC42Hs, G25K, TKS
brown	1003	cadherin 5	CDH5	7B4, CD144
brown	1164	CDC28 protein kinase regulatory subunit 2	CKS2	CKSHS2
brown	1211	clathrin light chain A	CLTA	LCA
brown	1400	collapsin response mediator protein 1	CRMP1	CRMP-1, DPYSL1, DRP-1, DRP1, ULIP-3
brown	1633	deoxycytidine kinase	DCK
brown	1636	angiotensin I converting enzyme	ACE	ACE1, CD143, DCP, DCP1
brown	1676	DNA fragmentation factor subunit alpha	DFFA	DFF-45, DFF1, ICAD
brown	1716	deoxyguanosine kinase	DGUOK	MTDPS3, NCPH, NCPH1, PEOB4, dGK
brown	1870	E2F transcription factor 2	E2F2	E2F-2
brown	1912	polyhomeotic homolog 2	PHC2	EDR2, HPH2, PH2
brown	1982	eukaryotic translation initiation factor 4 gamma 2	EIF4G2	AAG1, DAP5, NAT1, P97
brown	2475	mechanistic target of rapamycin kinase	MTOR	FRAP, FRAP1, FRAP2, RAFT1, RAPT1
brown	2648	lysine acetyltransferase 2A	KAT2A	GCN5, GCN5L2, PCAF-b, hGCN5
brown	2782	G protein subunit beta 1	GNB1	HG2A, MDS, MRD42
brown	3141	holocarboxylase synthetase	HLCS	HCS
brown	3148	high mobility group box 2	HMGB2	HMG2
brown	3150	high mobility group nucleosome binding domain 1	HMGN1	HMG14
brown	3161	hyaluronan mediated motility receptor	HMMR	CD168, IHABP, RHAMM
brown	3190	heterogeneous nuclear ribonucleoprotein K	HNRNPK	AUKS, CSBP, HNRPK, TUNP
brown	3301	DnaJ heat shock protein family (Hsp40) member A1	DNAJA1	DJ-2, DjA1, HDJ2, HSDJ, HSJ-2
brown	3551	inhibitor of nuclear factor kappa B kinase subunit beta	IKBKB	IKK-2, IKK-beta, IKK2, IKKB, IMD15
brown	3622	inhibitor of growth family member 2	ING2	ING1L, p33ING2
brown	3925	stathmin 1	STMN1	C1orf215, LAP18, Lag, OP18, PP17
brown	4123	mannosidase alpha class 2C member 1	MAN2C1	CDDG2, MAN6A8, MANA, MANA1
brown	4288	marker of proliferation Ki-67	MKI67	KIA, MIB-, MIB-1, PPP1R105
brown	4430	myosin IB	MYO1B	MMI-alpha, MMIa, MYH-1c, myr1
brown	4686	nuclear cap binding protein subunit 1	NCBP1	CBP80, NCBP, Sto1
brown	4700	NADH:ubiquinone oxidoreductase subunit A6	NDUFA6	B14, CI-B14, LYRM6, MC1DN33, NADHB14
brown	4712	NADH:ubiquinone oxidoreductase subunit B6	NDUFB6	B17, CI
brown	4799	nuclear transcription factor, X-box binding 1	NFX1	NFX2, TEG-42, Tex42
brown	4802	nuclear transcription factor Y subunit gamma	NFYC	CBF-C, CBFC, H1TF2A, HAP5, HSM
brown	4957	outer dense fiber of sperm tails 2	ODF2	CT134, ODF2/1, ODF2/2, ODF84
brown	5090	PBX homeobox 3	PBX3
brown	5260	phosphorylase kinase catalytic subunit gamma 1	PHKG1	PHKG
brown	5511	protein phosphatase 1 regulatory subunit 8	PPP1R8	ARD-1, ARD1, NIPP-1, NIPP1, PRO2047
brown	5515	protein phosphatase 2 catalytic subunit alpha	PPP2CA	HJS3, NEDLBA, PP2Ac, PP2CA, PP2Calpha
brown	5570	cAMP-dependent protein kinase inhibitor beta	PKIB	PRKACN2
brown	5576	protein kinase cAMP-dependent type II regulatory subunit alpha	PRKAR2A	PKR2, PRKAR2
brown	5716	proteasome 26S subunit, non-ATPase 10	PSMD10	dJ889N15.2, p28, p28(GANK)
brown	5887	RAD23 homolog B, nucleotide excision repair protein	RAD23B	HHR23B, HR23B, P58
brown	5910	Rap1 GTPase-GDP dissociation stimulator 1	RAP1GDS1	GDS1, SmgGDS
brown	5928	RB binding protein 4, chromatin remodeling factor	RBBP4	NURF55, RBAP48, lin-53
brown	6018	RLF zinc finger	RLF	ZN-15L, ZNF292L
brown	6118	replication protein A2	RPA2	REPA2, RP-A p32, RP-A p34, RPA32
brown	6197	ribosomal protein S6 kinase A3	RPS6KA3	CLS, HU-3, ISPK-1, MAPKAPK1B, MRX19
brown	6241	ribonucleotide reductase regulatory subunit M2	RRM2	C2orf48, R2, RR2, RR2M
brown	6248	regulator of solute carriers 1	RSC1A1	RS1
brown	6340	sodium channel epithelial 1 subunit gamma	SCNN1G	BESC3, ENaCg, ENaCgamma, LDLS2, PHA1
brown	6418	SET nuclear proto-oncogene	SET	2PP2A, I2PP2A, IGAAD, IPP2A2, MRD58
brown	6429	serine and arginine rich splicing factor 4	SRSF4	SFRS4, SRP75
brown	6883	TATA-box binding protein associated factor 12	TAF12	TAF2J, TAFII20
brown	6924	elongin A	ELOA	ELOA1, SIII, SIII p110, TCEB3, TCEB3A
brown	7074	TIAM Rac1 associated GEF 1	TIAM1	NEDLDS, TIAM-1
brown	7155	DNA topoisomerase II beta	TOP2B	BILU, TOPIIB, top2beta
brown	7398	ubiquitin specific peptidase 1	USP1	UBP
brown	7407	valyl-tRNA synthetase 1	VARS1	G7A, NDMSCA, VARS, VARS2
brown	7411	VHL binding protein 1	VBP1	HIBBJ46, PFD3, PFDN3, VBP-1
brown	7465	WEE1 G2 checkpoint kinase	WEE1	WEE1A, WEE1hu
brown	7468	nuclear receptor binding SET domain protein 2	NSD2	KMT3F, KMT3G, MMSET, RAUST, REIIBP
brown	7514	exportin 1	XPO1	CRM-1, CRM1, emb, exp1
brown	7528	YY1 transcription factor	YY1	DELTA, GADEVS, INO80S, NF-E1, UCRBP
brown	7533	tyrosine 3-monooxygenase/tryptophan 5-monooxygenase activation protein eta	YWHAH	YWHA1
brown	7690	zinc finger protein 131	ZNF131	ZBTB35, pHZ-10
brown	7726	tripartite motif containing 26	TRIM26	AFP, RNF95, ZNF173
brown	7799	PR/SET domain 2	PRDM2	HUMHOXY1, KMT8, KMT8A, MTB-ZF, RIZ
brown	8019	bromodomain containing 3	BRD3	FSHRG2, ORFX, RING3L
brown	8073	protein tyrosine phosphatase 4A2	PTP4A2	HH13, HH7-2, HU-PP-1, OV-1, PRL-2
brown	8161	coilin	COIL	CLN80, p80-coilin
brown	8289	AT-rich interaction domain 1A	ARID1A	B120, BAF250, BAF250a, BM029, C1orf4
brown	8452	cullin 3	CUL3	CUL-3, NEDAUS, PHA2E
brown	8552	inactivation escape 1	INE1	NCRNA00010
brown	8560	delta 4-desaturase, sphingolipid 1	DEGS1	DEGS, DEGS-1, DES1, Des-1, FADS7
brown	8635	ribonuclease T2	RNASET2	RNASE6PL, bA514O12.3
brown	8649	late endosomal/lysosomal adaptor, MAPK and MTOR activator 3	LAMTOR3	MAP2K1IP1, MAPBP, MAPKSP1, MP1, PRO0633
brown	8771	TNF receptor superfamily member 6b	TNFRSF6B	DCR3, DJ583P15.1.1, M68, M68E, TR6
brown	8939	far upstream element binding protein 3	FUBP3	FBP3
brown	8975	ubiquitin specific peptidase 13	USP13	ISOT3, IsoT-3
brown	8999	cyclin dependent kinase like 2	CDKL2	KKIAMRE, P56
brown	9055	protein regulator of cytokinesis 1	PRC1	ASE1, MAP65
brown	9126	structural maintenance of chromosomes 3	SMC3	BAM, BMH, CDLS3, CSPG6, HCAP
brown	9133	cyclin B2	CCNB2	HsT17299
brown	9217	VAMP associated protein B and C	VAPB	ALS8, VAMP-B, VAP-B
brown	9355	LIM homeobox 2	LHX2	LH2, hLhx2
brown	9373	phospholipase A2 activating protein	PLAA	DOA1, NDMSBA, PLA2P, PLAP
brown	9410	small nuclear ribonucleoprotein U5 subunit 40	SNRNP40	40K, HPRP8BP, PRP8BP, PRPF8BP, SPF38
brown	9423	netrin 1	NTN1	MRMV4, NET1, NTN1L
brown	9527	golgi SNAP receptor complex member 1	GOSR1	GOLIM2, GOS-28, GOS28, GOS28/P28, GS28
brown	9604	ring finger protein 14	RNF14	ARA54, HFB30, HRIHFB2038, TRIAD2
brown	9698	pumilio RNA binding family member 1	PUM1	HSPUM, PUMH, PUMH1, PUML1, SCA47
brown	9818	nucleoporin 58	NUP58	NUP45, NUPL1, PRO2463
brown	9824	Rho GTPase activating protein 11A	ARHGAP11A	GAP (1-12)
brown	9836	leucine carboxyl methyltransferase 2	LCMT2	PPM2, TYW4
brown	9925	zinc finger and BTB domain containing 5	ZBTB5
brown	10156	RAS p21 protein activator 4	RASA4	CAPRI, GAPL
brown	10163	WASP family member 2	WASF2	IMD2, SCAR2, WASF4, WAVE2, dJ393P12.2
brown	10210	TOP1 binding arginine/serine rich protein, E3 ubiquitin ligase	TOPORS	LUN, P53BP3, RP31, TP53BPL
brown	10236	heterogeneous nuclear ribonucleoprotein R	HNRNPR	HNRPR, NEDDFSB, hnRNP-R
brown	10250	serine and arginine repetitive matrix 1	SRRM1	160-KD, POP101, SRM160
brown	10277	ubiquitination factor E4B	UBE4B	E4, HDNB1, UBOX3, UFD2, UFD2A
brown	10284	Sin3A associated protein 18	SAP18	2HOR0202, SAP18P
brown	10324	kelch like family member 41	KLHL41	KBTBD10, Krp1, SARCOSIN
brown	10541	acidic nuclear phosphoprotein 32 family member B	ANP32B	APRIL, PHAPI2, SSP29
brown	10558	serine palmitoyltransferase long chain base subunit 1	SPTLC1	ALS27, HSAN1, HSN1, LBC1, LCB1
brown	10640	exocyst complex component 5	EXOC5	HSEC10, PRO1912, SEC10, SEC10L1, SEC10P
brown	10657	KH RNA binding domain containing, signal transduction associated 1	KHDRBS1	Sam68, p62, p68
brown	10672	G protein subunit alpha 13	GNA13	G13, HG1N
brown	10691	glucocorticoid modulatory element binding protein 1	GMEB1	P96PIF, PIF96
brown	10733	polo like kinase 4	PLK4	MCCRP2, SAK, STK18
brown	10762	nucleoporin 50	NUP50	NPAP60, NPAP60L
brown	10766	transducer of ERBB2, 2	TOB2	APRO5, TOB4, TOBL, TROB2
brown	10772	serine and arginine rich splicing factor 10	SRSF10	FUSIP1, FUSIP2, NSSR, PPP1R149, SFRS13
brown	10773	zinc finger and BTB domain containing 6	ZBTB6	ZID, ZNF482
brown	10787	NCK associated protein 1	NCKAP1	HEM2, NAP1, NAP125, p125Nap1
brown	10814	complexin 2	CPLX2	921-L, CPX-2, CPX2, Hfb1
brown	10910	SGT1 homolog, MIS12 kinetochore complex assembly cochaperone	SUGT1	SGT1
brown	10927	spindlin 1	SPIN1	SPIN, TDRD24
brown	10946	splicing factor 3a subunit 3	SF3A3	PRP9, PRPF9, SAP61, SF3a60
brown	10951	chromobox 1	CBX1	CBX, HP1-BETA, HP1Hs-beta, HP1Hsbeta, Hp1beta
brown	11025	leukocyte immunoglobulin like receptor B3	LILRB3	CD85A, HL9, ILT-5, ILT5, LILRA6
brown	11079	retention in endoplasmic reticulum sorting receptor 1	RER1
brown	11168	PC4 and SRSF1 interacting protein 1	PSIP1	DFS70, LEDGF, PAIP, PSIP2, p52
brown	22809	activating transcription factor 5	ATF5	ATFX, HMFN0395
brown	22826	DnaJ heat shock protein family (Hsp40) member C8	DNAJC8	HSPC331, SPF31
brown	22869	zinc finger protein 510	ZNF510
brown	22898	DENN domain containing 3	DENND3
brown	23013	spen family transcriptional repressor	SPEN	HIAA0929, MINT, RATARS, RBM15C, SHARP
brown	23028	lysine demethylase 1A	KDM1A	AOF2, BHC110, CPRF, KDM1, LSD1
brown	23032	ubiquitin specific peptidase 33	USP33	VDU1
brown	23047	PDS5 cohesin associated factor B	PDS5B	APRIN, AS3, CG008
brown	23065	ER membrane protein complex subunit 1	EMC1	CAVIPMR, KIAA0090
brown	23095	kinesin family member 1B	KIF1B	CMT2, CMT2A, CMT2A1, HMSNII, KLP
brown	23186	REST corepressor 1	RCOR1	COREST, RCOR
brown	23197	Fas associated factor family member 2	FAF2	ETEA, UBXD8, UBXN3B
brown	23252	OTU deubiquitinase 3	OTUD3	DUBA4
brown	23284	adhesion G protein-coupled receptor L3	ADGRL3	CIRL3, CL3, LEC3, LPHN3
brown	23294	ankyrin repeat and sterile alpha motif domain containing 1A	ANKS1A	ANKS1
brown	23304	ubiquitin protein ligase E3 component n-recognin 2	UBR2	C6orf133, bA49A4.1, dJ242G1.1, dJ392M17.3
brown	23324	mannosidase alpha class 2B member 2	MAN2B2	EpMAN
brown	23421	integrin subunit beta 3 binding protein	ITGB3BP	CENP-R, CENPR, HSU37139, NRIF3, TAP20
brown	23435	TAR DNA binding protein	TARDBP	ALS10, TDP-43
brown	23446	solute carrier family 44 member 1	SLC44A1	CD92, CDW92, CHTL1, CONATOC, CTL1
brown	23463	isoprenylcysteine carboxyl methyltransferase	ICMT	HSTE14, MST098, MSTP098, PCCMT, PCMT
brown	23531	monocyte to macrophage differentiation associated	MMD	MMA, MMD1, PAQR11
brown	23633	karyopherin subunit alpha 6	KPNA6	IPOA7
brown	23673	syntaxin 12	STX12	STX13, STX14
brown	23731	transmembrane protein 245	TMEM245	C9orf5, CG-2, CG2
brown	25843	MOB family member 4, phocein	MOB4	2C4D, CGI-95, MOB1, MOB3, MOBKL3
brown	25853	DDB1 and CUL4 associated factor 12	DCAF12	CT102, KIAA1892, TCC52, WDR40A
brown	25898	ring finger and CHY zinc finger domain containing 1	RCHY1	ARNIP, CHIMP, PIRH2, PRO1996, RNF199
brown	25932	chloride intracellular channel 4	CLIC4	CLIC4L, H1, MTCLIC, huH1, p64H1
brown	25949	SYF2 pre-mRNA splicing factor	SYF2	CBPIN, NTC31, P29, fSAP29
brown	25960	adhesion G protein-coupled receptor A2	ADGRA2	GPR124, TEM5
brown	25981	dynein axonemal heavy chain 1	DNAH1	CILD37, DNAHC1, HDHC7, HL-11, HL11
brown	26039	SS18L1 subunit of BAF chromatin remodeling complex	SS18L1	CREST, LP2261, SMARCL2
brown	26099	SUZ RNA binding domain containing 1	SZRD1	C1orf144
brown	26137	zinc finger and BTB domain containing 20	ZBTB20	DPZF, HOF, ODA-8S, PRIMS, ZNF288
brown	26149	zinc finger protein 658	ZNF658
brown	26151	N-acetyltransferase 9 (putative)	NAT9	EBSP, hNATL
brown	26271	F-box protein 5	FBXO5	EMI1, FBX5, Fbxo31
brown	27095	trafficking protein particle complex subunit 3	TRAPPC3	BET3
brown	27258	LSM3 homolog, U6 small nuclear RNA and mRNA degradation associated	LSM3	SMX4, USS2, YLR438C
brown	27327	trinucleotide repeat containing adaptor 6A	TNRC6A	CAGH26, FAME6, GW1, GW182, TNRC6
brown	27348	torsin family 1 member B	TOR1B	DQ1
brown	29028	ATPase family AAA domain containing 2	ATAD2	ANCCA, CT137, PRO2000
brown	29058	transmembrane protein 230	TMEM230	C20orf30, HSPC274, dJ1116H23.2.1
brown	29101	SSU72 homolog, RNA polymerase II CTD phosphatase	SSU72	HSPC182, PNAS-120
brown	29889	G protein nucleolar 2	GNL2	HUMAUANTIG, NGP1, Ngp-1, Nog2, Nug2
brown	29914	UbiA prenyltransferase domain containing 1	UBIAD1	SCCD, TERE1
brown	50809	heterochromatin protein 1 binding protein 3	HP1BP3	HP1-BP74, HP1BP74
brown	50943	forkhead box P3	FOXP3	AIID, DIETER, IPEX, JM2, PIDX
brown	51060	thioredoxin domain containing 12	TXNDC12	AG1, AGR1, ERP16, ERP18, ERP19
brown	51099	abhydrolase domain containing 5, lysophosphatidic acid acyltransferase	ABHD5	CGI58, IECN2, NCIE2
brown	51118	UTP11 small subunit processome component	UTP11	CGI-94, CGI94, UTP11L
brown	51203	nucleolar and spindle associated protein 1	NUSAP1	ANKT, BM037, LNP, NUSAP, PRO0310p1
brown	51205	acid phosphatase 6, lysophosphatidic	ACP6	ACPL1, LPAP, PACPL1
brown	51209	RAB9B, member RAS oncogene family	RAB9B	RAB9L, Rab-9L
brown	51248	PDZ domain containing 11	PDZD11	AIPP1, PDZK11, PISP
brown	51251	5'-nucleotidase, cytosolic IIIA	NT5C3A	NT5C3, P5'N-1, P5N-1, PN-I, POMP
brown	51306	family with sequence similarity 13 member B	FAM13B	ARHGAP49, C5orf5, FAM13B1, KHCHP, N61
brown	51439	family with sequence similarity 8 member A1	FAM8A1	AHCP
brown	51441	YTH N6-methyladenosine RNA binding protein F2	YTHDF2	CAHL, DF2, HGRG8, NY-REN-2
brown	51510	charged multivesicular body protein 5	CHMP5	C9orf83, CGI-34, HSPC177, PNAS-2, SNF7DC2
brown	51538	zinc finger CCHC-type containing 17	ZCCHC17	HSPC251, PS1D, pNO40
brown	51552	RAB14, member RAS oncogene family	RAB14	FBP, RAB-14
brown	51622	CCZ1 homolog, vacuolar protein trafficking and biogenesis associated	CCZ1	C7orf28A, CCZ1A, CGI-43, H_DJ1163J12.2
brown	53820	ripply transcriptional repressor 3	RIPPLY3	DSCR6
brown	54455	F-box protein 42	FBXO42	Fbx42, JFK
brown	54532	ubiquitin specific peptidase 53	USP53	PFIC7
brown	54534	mitochondrial ribosomal protein L50	MRPL50	MRP-L50, mL50
brown	54758	kelch domain containing 4	KLHDC4
brown	54840	aprataxin	APTX	AOA, AOA1, AXA1, EAOH, EOAHA
brown	54884	retinol saturase	RETSAT
brown	54926	ubiquitin conjugating enzyme E2 R2	UBE2R2	CDC34B, E2-CDC34B, UBC3B
brown	55013	mitochondrial calcium uniporter dominant negative subunit beta	MCUB	CCDC109B
brown	55055	zwilch kinetochore protein	ZWILCH	KNTC1AP, hZwilch
brown	55062	WD repeat domain, phosphoinositide interacting 1	WIPI1	ATG18, ATG18A, WIPI49
brown	55071	chromosome 9 open reading frame 40	C9orf40
brown	55142	HAUS augmin like complex subunit 2	HAUS2	C15orf25, CEP27, HsT17025
brown	55193	polybromo 1	PBRM1	BAF180, PB1, RCC, SMARCH1
brown	55219	macoilin 1	MACO1	MACOILIN, TMEM57
brown	55234	SMU1 DNA replication regulator and spliceosomal factor	SMU1	BWD, SMU-1, fSAP57
brown	55247	nei like DNA glycosylase 3	NEIL3	FGP2, FPG2, NEI3, ZGRF3, hFPG2
brown	55266	transmembrane protein 19	TMEM19
brown	55322	chromosome 5 open reading frame 22	C5orf22
brown	55602	CDKN2A interacting protein	CDKN2AIP	CARF
brown	55629	proline rich nuclear receptor coactivator 2	PNRC2
brown	55650	phosphatidylinositol glycan anchor biosynthesis class V	PIGV	GPI-MT-II, HPMRS1, PIG-V
brown	55671	protein phosphatase 4 regulatory subunit 3A	PPP4R3A	FLFL1, KIAA2010, MSTP033, PP4R3, PP4R3A
brown	55728	NEDD4 binding protein 2	N4BP2	B3BP
brown	55833	ubiquitin associated protein 2	UBAP2	UBAP-2
brown	56255	thioredoxin related transmembrane protein 4	TMX4	DJ971N18.2, PDIA14, TXNDC13
brown	57092	PEST proteolytic signal containing nuclear protein	PCNP
brown	57095	PITH domain containing 1	PITHD1	C1orf128, HT014, TXNL1CL
brown	57099	apoptosis and caspase activation inhibitor	AVEN	PDCD12
brown	57171	dolichyldiphosphatase 1	DOLPP1	LSFR2
brown	57179	KIAA1191	KIAA1191	p33MONOX, p60MONOX
brown	57336	zinc finger protein 287	ZNF287	ZKSCAN13, ZSCAN45
brown	57547	zinc finger protein 624	ZNF624
brown	57560	intraflagellar transport 80	IFT80	ATD2, CFAP167, FAP167, SRTD2, WDR56
brown	57563	kelch like family member 8	KLHL8
brown	58493	INTS3 and NABP interacting protein	INIP	C9orf80, HSPC043, MISE, SOSSC, SSBIP1
brown	63939	family with sequence similarity 217 member B	FAM217B	C20orf177, dJ551D2.5
brown	63967	claspin	CLSPN
brown	64151	non-SMC condensin I complex subunit G	NCAPG	CAPG, CHCG, NY-MEL-3, YCG1
brown	64769	MYST/Esa1 associated factor 6	MEAF6	C1orf149, CENP-28, EAF6, NY-SAR-91
brown	64793	centrosomal protein 85	CEP85	CCDC21
brown	65243	ZFP69 zinc finger protein B	ZFP69B	ZKSCAN23B, ZNF643, ZSCAN54B
brown	65265	chromosome 8 open reading frame 33	C8orf33
brown	65979	phosphatase and actin regulator 4	PHACTR4	PPP1R124
brown	79109	MAPK associated protein 1	MAPKAP1	JC310, MIP1, SIN1, SIN1b, SIN1g
brown	79598	centrosomal protein 97	CEP97	2810403B08Rik, LRRIQ2
brown	79632	family with sequence similarity 184 member A	FAM184A	C6orf60
brown	79682	centromere protein U	CENPU	CENP50, CENPU50, KLIP1, MLF1IP, PBIP1
brown	79693	yrdC N6-threonylcarbamoyltransferase domain containing	YRDC	DRIP3, GAMOS10, IRIP, SUA5
brown	79753	Smad nuclear interacting protein 1	SNIP1	NEDHCS, PML1, PMRED
brown	79794	SREBF pathway regulator in golgi 1	SPRING1	C12orf49, LUR1, POST1, SPRING
brown	79947	dehydrodolichyl diphosphate synthase subunit	DHDDS	CIT, CPT, DEDSM, DS, HDS
brown	80010	RecQ mediated genome instability 1	RMI1	BLAP75, C9orf76, FAAP75
brown	80145	THO complex subunit 7	THOC7	NIF3L1BP1, fSAP24, hTREX30
brown	80318	G kinase anchoring protein 1	GKAP1	FKSG21, GKAP42
brown	80818	zinc finger protein 436	ZNF436	ZNF, Zfp46
brown	80823	G protein-coupled receptor associated sorting protein family member 3	GPRASP3	BHLHB9, GASP3, p60TRP
brown	84196	ubiquitin specific peptidase 48	USP48	DFNA85, RAP1GA1, USP31
brown	84280	BTB domain containing 10	BTBD10	GMRP-1, GMRP1
brown	84314	transmembrane protein 107	TMEM107	GRVS638, JBTS29, MKS13, PRO1268
brown	84328	leucine zipper and CTNNBIP1 domain containing	LZIC
brown	84612	par-6 family cell polarity regulator beta	PARD6B	PAR6B
brown	84641	major facilitator superfamily domain containing 14B	MFSD14B	HIATL1
brown	84904	Rho guanine nucleotide exchange factor 39	ARHGEF39	C9orf100
brown	84992	phosphatidylinositol glycan anchor biosynthesis class Y	PIGY	HPMRS6, PIG-Y
brown	85450	inositol 1,4,5-trisphosphate receptor interacting protein	ITPRIP	D1A, DANGER, KIAA1754, bA127L20, bA127L20.2
brown	89890	kelch repeat and BTB domain containing 6	KBTBD6
brown	92400	RNA binding motif protein 18	RBM18
brown	92483	lactate dehydrogenase A like 6B	LDHAL6B	LDH6B, LDHAL6, LDHL
brown	114928	G protein-coupled receptor associated sorting protein 2	GPRASP2	DFNX7, GASP2
brown	114932	Morf4 family associated protein 1 like 1	MRFAP1L1	PP784
brown	115416	mitochondrial assembly of ribosomal large subunit 1	MALSU1	C7orf30, mtRsfA
brown	121512	FYVE, RhoGEF and PH domain containing 4	FGD4	CMT4H, FRABP, ZFYVE6
brown	123606	NIPA magnesium transporter 1	NIPA1	FSP3, SLC57A1, SPG6
brown	130074	family with sequence similarity 168 member B	FAM168B	MANI
brown	135114	histidine triad nucleotide binding protein 3	HINT3	HINT4
brown	139886	spindlin family member 4	SPIN4	TDRD28
brown	146880	Rho GTPase activating protein 27 pseudogene 1	ARHGAP27P1
brown	147172	leucine rich repeat containing 37B pseudogene 1	LRRC37BP1	LRRC37B2
brown	147727	ILF3 divergent transcript	ILF3-DT	ILF3-AS1
brown	149076	zinc finger protein 362	ZNF362	RN, lin-29
brown	149420	PDLIM1 interacting kinase 1 like	PDIK1L	CLIK1L, STK35L2
brown	150763	glycerol-3-phosphate acyltransferase 2, mitochondrial	GPAT2	CT123
brown	151306	G protein-coupled bile acid receptor 1	GPBAR1	BG37, GPCR19, GPR131, M-BAR, TGR5
brown	152579	sec1 family domain containing 2	SCFD2	STXBP1L1
brown	152992	tRNA methyltransferase 44 homolog	TRMT44	C4orf23, METTL19, TRM44
brown	157657	cilia and flagella associated protein 418	CFAP418	BBS21, C8orf37, CORD16, FAP418, MOT25
brown	157922	calmodulin regulated spectrin associated protein 1	CAMSAP1	CDCBM12
brown	158234	tRNA methyltransferase 10B	TRMT10B	RG9MTD3, bA3J10.9
brown	165324	UBX domain protein 2A	UBXN2A	UBXD4
brown	165918	ring finger protein 168	RNF168	RIDL, hRNF168
brown	167465	zinc finger protein 366	ZNF366	DC-SCRIPT, DCSCRIPT
brown	192669	argonaute RISC catalytic component 3	AGO3	EIF2C3
brown	195828	zinc finger protein 367	ZNF367	AFF29, CDC14B, ZFF29
brown	199870	family with sequence similarity 76 member A	FAM76A
brown	200081	taxilin alpha	TXLNA	IL14, TXLN
brown	201965	RWD domain containing 4	RWDD4	FAM28A, RWDD4A
brown	220042	DNA damage induced apoptosis suppressor	DDIAS	C11orf82, noxin
brown	220134	spindle and kinetochore associated complex subunit 1	SKA1	C18orf24
brown	221960	CCZ1 homolog B, vacuolar protein trafficking and biogenesis associated	CCZ1B	C7orf28A, C7orf28B, CCZ1, H_NH0577018.2
brown	255394	t-complex 11 like 2	TCP11L2
brown	283635	family with sequence similarity 177 member A1	FAM177A1	C14orf24
brown	283970	PDXDC2P-NPIPB14P readthrough, transcribed pseudogene	PDXDC2P-NPIPB14P
brown	284611	EEIG family member 2	EEIG2	FAM102B, SYM-3B
brown	339448	chromosome 1 open reading frame 174	C1orf174
brown	339487	zinc finger and BTB domain containing 8 opposite strand	ZBTB8OS	ARCH, ARCH2
brown	339559	ZFP69 zinc finger protein	ZFP69	ZFP69A, ZKSCAN23A, ZNF642, ZSCAN54A
brown	339745	speckle type BTB/POZ protein like	SPOPL	BTBD33
brown	348235	spindle and kinetochore associated complex subunit 2	SKA2	FAM33A
brown	374969	small vasohibin binding protein	SVBP	CCDC23, NEDAHM
brown	375444	chromosome 5 open reading frame 34	C5orf34
brown	375748	ERCC excision repair 6 like 2	ERCC6L2	BMFS2, C9orf102, HEBO, RAD26L, SR278
brown	378708	centromere protein S	CENPS	APITD1, CENP-S, FAAP16, MHF1
brown	400657	ZNF407 antisense RNA 1	ZNF407-AS1	LINC00909
brown	401509	zinc finger protein 658B (pseudogene)	ZNF658B
brown	440574	mitochondrial contact site and cristae organizing system subunit 10	MICOS10	C1orf151, MINOS1, MIO10, Mic10
brown	441454	prothymosin alpha pseudogene 11	PTMAP11
brown	493856	CDGSH iron sulfur domain 2	CISD2	ERIS, Miner1, NAF-1, WFS2, ZCD2
brown	643314
brown	643837	long intergenic non-protein coding RNA 1128	LINC01128
brown	644961	actin gamma 1 pseudogene 20	ACTG1P20
brown	653121	zinc finger and BTB domain containing 8A	ZBTB8A	BOZF1, ZBTB8, ZNF916A
brown	653501
brown	654466	fibroblast growth factor 7 pseudogene 3	FGF7P3	KGFLP2
brown	727800	ring finger protein 208	RNF208
brown	728026	prothymosin alpha pseudogene 12	PTMAP12
brown	728734	nuclear pore complex interacting protein family member B8	NPIPB8
brown	728888	nuclear pore complex interacting protein family member B11	NPIPB11	NPIP
brown	729614	SPEN antisense RNA 1	SPEN-AS1
brown	730092	RRN3 pseudogene 1	RRN3P1
brown	100271927	RAS p21 protein activator 4B	RASA4B
brown	100272217	uncharacterized LOC100272217	LOC100272217
brown	100289105
brown	100379132	small nucleolar RNA, H/ACA box 70G	SNORA70G	U70G
brown	100499466	long intergenic non-protein coding RNA 674	LINC00674	CALA
brown	100505487
brown	100505681	NAPA antisense RNA 1	NAPA-AS1
brown	100505769
brown	100505856
brown	100505935
brown	100505937
brown	100506681	JARID2 antisense RNA 1	JARID2-AS1
brown	100506726
brown	100507137
brown	100507342
brown	100507659
brown4	3963	galectin 7	LGALS7	GAL7, LGALS7A
brown4	8445	dual specificity tyrosine phosphorylation regulated kinase 2	DYRK2
brown4	8777	multiple PDZ domain crumbs cell polarity complex component	MPDZ	HYC2, MUPP1
brown4	23769	fibronectin leucine rich transmembrane protein 1	FLRT1	SPG68
brown4	26260	F-box protein 25	FBXO25	FBX25
brown4	27005	ubiquitin specific peptidase 21	USP21	USP16, USP23
brown4	51477	inositol-3-phosphate synthase 1	ISYNA1	INO1, INOS, IPS, IPS 1, IPS-1
brown4	55971	BAR/IMD domain containing adaptor protein 2 like 1	BAIAP2L1	IRTKS
brown4	56964	WD repeat domain 93	WDR93	C1d-87, CFAP297, FAP297
brown4	57185	NIPA like domain containing 3	NIPAL3	DJ462O23.2, NPAL3, SLC57A5
brown4	57728	WD repeat domain 19	WDR19	ATD5, CED4, CFAP66, DYF-2, FAP66
brown4	64866	CUB domain containing protein 1	CDCP1	CD318, SIMA135, TRASK
brown4	81873	actin related protein 2/3 complex subunit 5 like	ARPC5L	ARC16-2
brown4	84224	NBPF member 3	NBPF3	AE2
brown4	90990	kinesin family member C2	KIFC2
brown4	149041	ring finger and CCCH-type domains 1	RC3H1	FHL6, IMDSHY, RNF198, ROQUIN
brown4	160857	coiled-coil domain containing 122	CCDC122
brown4	388730	transmembrane protein 81	TMEM81	HC3107, KVLA2788, UNQ2788
brown4	399665	estrogen-induced osteoclastogenesis regulator 1	EEIG1	C9orf132, FAM102A, SYM-3A, bA203J24.7
brown4	643699	golgin A8 family member N	GOLGA8N	GOLGA8R
brown4	653499	galectin 7B	LGALS7B	GAL7, Gal-7, HKL-14, LGALS7, PI7
brown4	653857	actin related protein 3C	ACTR3C	ARP11
brown4	727909	golgin A8 family member Q	GOLGA8Q
brown4	728047	golgin A8 family member O	GOLGA8O
brown4	100132356	uncharacterized LOC100132356	LOC100132356
brown4	100505680
cyan	865	core-binding factor subunit beta	CBFB	CLCD2, PEBP2B
cyan	908	chaperonin containing TCP1 subunit 6A	CCT6A	CCT-zeta, CCT-zeta-1, CCT6, Cctz, HTR3
cyan	1452	casein kinase 1 alpha 1	CSNK1A1	CK1, CK1a, CKIa, HEL-S-77p, HLCDGP1
cyan	1457	casein kinase 2 alpha 1	CSNK2A1	CK2A1, CKII, Cka1, Cka2, OCNDS
cyan	1810	down-regulator of transcription 1	DR1	NC2, NC2-BETA, NC2B, NCB2
cyan	1994	ELAV like RNA binding protein 1	ELAVL1	ELAV1, HUR, Hua, MelG
cyan	2932	glycogen synthase kinase 3 beta	GSK3B
cyan	2960	general transcription factor IIE subunit 1	GTF2E1	FE, TF2E1, TFIIE-A
cyan	3146	high mobility group box 1	HMGB1	HMG-1, HMG1, HMG3, SBP-1
cyan	3183	heterogeneous nuclear ribonucleoprotein C	HNRNPC	C1, C2, HNRNP, HNRPC, SNRPC
cyan	4839	NOP2 nucleolar protein	NOP2	NOL1, NOP120, NSUN1, p120
cyan	4947	ornithine decarboxylase antizyme 2	OAZ2	AZ2
cyan	4976	OPA1 mitochondrial dynamin like GTPase	OPA1	BERHS, MGM1, MTDPS14, NPG, NTG
cyan	5062	p21 (RAC1) activated kinase 2	PAK2	KNO2, PAK65, PAKgamma
cyan	5500	protein phosphatase 1 catalytic subunit beta	PPP1CB	HEL-S-80p, MP, NSLH2, PP-1B, PP1B
cyan	5527	protein phosphatase 2 regulatory subunit B'gamma	PPP2R5C	B56G, B56gamma, PR61G
cyan	5879	Rac family small GTPase 1	RAC1	MIG5, MRD48, Rac-1, TC-25, p21-Rac1
cyan	5898	RAS like proto-oncogene A	RALA	HINCONS, RAL
cyan	6433	splicing factor SWAP	SFSWAP	SFRS8, SWAP
cyan	6478	siah E3 ubiquitin protein ligase 2	SIAH2	hSiah2
cyan	6596	helicase like transcription factor	HLTF	HIP116, HIP116A, HLTF1, RNF80, SMARCA3
cyan	6605	SWI/SNF related, matrix associated, actin dependent regulator of chromatin, subfamily e, member 1	SMARCE1	BAF57, CSS5
cyan	6612	small ubiquitin like modifier 3	SUMO3	SMT3A, SMT3H1, SUMO-3, Smt3B
cyan	6683	spastin	SPAST	ADPSP, FSP2, SPG4
cyan	6818	sulfotransferase family 1A member 3	SULT1A3	HAST, HAST3, M-PST, ST1A3, ST1A3/ST1A4
cyan	7336	ubiquitin conjugating enzyme E2 V2	UBE2V2	DDVIT1, DDVit-1, EDAF-1, EDPF-1, EDPF1
cyan	7534	tyrosine 3-monooxygenase/tryptophan 5-monooxygenase activation protein zeta	YWHAZ	14-3-3-zeta, HEL-S-3, HEL-S-93, HEL4, KCIP-1
cyan	7555	CCHC-type zinc finger nucleic acid binding protein	CNBP	CNBP1, DM2, PROMM, RNF163, ZCCHC22
cyan	7707	zinc finger protein 148	ZNF148	BERF-1, BFCOL1, GDACCF, HT-BETA, ZBP-89
cyan	7874	ubiquitin specific peptidase 7	USP7	C16DELp13.2, DEL16P13.2, HAFOUS, HAUSP, TEF1
cyan	7942	transcription factor EB	TFEB	ALPHATFEB, BHLHE35, TCFEB
cyan	8760	CDP-diacylglycerol synthase 2	CDS2
cyan	8851	cyclin dependent kinase 5 regulatory subunit 1	CDK5R1	CDK5P35, CDK5R, NCK5A, p23, p25
cyan	9655	suppressor of cytokine signaling 5	SOCS5	CIS6, CISH6, Cish5, SOCS-5
cyan	10051	structural maintenance of chromosomes 4	SMC4	CAP-C, CAPC, SMC-4, SMC4L1
cyan	10054	ubiquitin like modifier activating enzyme 2	UBA2	ACCES, ARX, HRIHFB2115, SAE2
cyan	10542	late endosomal/lysosomal adaptor, MAPK and MTOR activator 5	LAMTOR5	HBXIP, XIP
cyan	10552	actin related protein 2/3 complex subunit 1A	ARPC1A	Arc40, HEL-68, HEL-S-307, SOP2Hs, SOP2L
cyan	10605	poly(A) binding protein interacting protein 1	PAIP1
cyan	10664	CCCTC-binding factor	CTCF	CFAP108, FAP108, MRD21
cyan	10768	adenosylhomocysteinase like 1	AHCYL1	DCAL, IRBIT, PPP1R78, PRO0233, XPVKONA
cyan	10914	poly(A) polymerase alpha	PAPOLA	PAP, PAP-alpha
cyan	11051	nudix hydrolase 21	NUDT21	CFIM25, CPSF5
cyan	11100	heterogeneous nuclear ribonucleoprotein U like 1	HNRNPUL1	E1B-AP5, E1BAP5, HNRPUL1
cyan	11335	chromobox 3	CBX3	HECH, HP1-GAMMA, HP1Hs-gamma, HP1gamma
cyan	22862	fibronectin type III domain containing 3A	FNDC3A	FNDC3, HUGO, bA203I16.1, bA203I16.5
cyan	22919	microtubule associated protein RP/EB family member 1	MAPRE1	EB1
cyan	23219	F-box protein 28	FBXO28	CENP-30, DEE100, Fbx28
cyan	23291	F-box and WD repeat domain containing 11	FBXW11	BTRC2, BTRCP2, FBW1B, FBXW1B, Fbw11
cyan	23527	ArfGAP with coiled-coil, ankyrin repeat and PH domains 2	ACAP2	CENTB2, CNT-B2
cyan	23658	LSM5 homolog, U6 small nuclear RNA and mRNA degradation associated	LSM5	YER146W
cyan	25814	ataxin 10	ATXN10	ATX10, E46L, HUMEEP, SCA10
cyan	25847	anaphase promoting complex subunit 13	ANAPC13	APC13, SWM1
cyan	26043	UBX domain protein 7	UBXN7	UBXD7
cyan	26065	LSM14A mRNA processing body assembly factor	LSM14A	C19orf13, FAM61A, RAP55, RAP55A
cyan	26190	F-box and WD repeat domain containing 2	FBXW2	FBW2, Fwd2, Md6
cyan	27102	eukaryotic translation initiation factor 2 alpha kinase 1	EIF2AK1	HCR, HRI, LEMSPAD, hHRI
cyan	27230	stress associated endoplasmic reticulum protein 1	SERP1	RAMP4
cyan	29079	mediator complex subunit 4	MED4	ARC36, DRIP36, HSPC126, TRAP36, VDRIP
cyan	29766	tropomodulin 3	TMOD3	UTMOD
cyan	30001	endoplasmic reticulum oxidoreductase 1 alpha	ERO1A	ERO1-L, ERO1-L-alpha, ERO1-alpha, ERO1L, ERO1LA
cyan	51077	FCF1 rRNA-processing protein	FCF1	Bka, C14orf111, CGI-35, UTP24
cyan	51193	zinc finger protein 639	ZNF639	ANC-2H01, ANC_2H01, ZASC1
cyan	51586	mediator complex subunit 15	MED15	ARC105, CAG7A, CTG7A, PCQAP, TIG-1
cyan	51592	tripartite motif containing 33	TRIM33	ECTO, PTC7, RFG7, TF1G, TIF1G
cyan	51727	cytidine/uridine monophosphate kinase 1	CMPK1	CK, CMK, CMPK, UMK, UMP-CMPK
cyan	54165	defective in cullin neddylation 1 domain containing 1	DCUN1D1	DCNL1, DCUN1L1, RP42, SCCRO, SCRO
cyan	54386	TERF2 interacting protein	TERF2IP	DRIP5, RAP1
cyan	55288	ras homolog family member T1	RHOT1	ARHT1, MIRO-1, MIRO1
cyan	55527	fem-1 homolog A	FEM1A	EPRAP
cyan	55706	NDC1 transmembrane nucleoporin	NDC1	NET3, TMEM48
cyan	56931	dihydrouridine synthase 3 like	DUS3L	DUS3
cyan	57148	Ral GTPase activating protein non-catalytic subunit beta	RALGAPB	KIAA1219, RalGAPbeta
cyan	64645	major facilitator superfamily domain containing 14A	MFSD14A	HAIT1, HIAT1
cyan	65980	bromodomain containing 9	BRD9	LAVS3040, PRO9856, SMARCI2
cyan	79269	DDB1 and CUL4 associated factor 10	DCAF10	WDR32
cyan	79596	ORC ubiquitin ligase 1	OBI1	C13orf7, RNF219
cyan	79621	ribonuclease H2 subunit B	RNASEH2B	AGS2, DLEU8
cyan	81689	iron-sulfur cluster assembly 1	ISCA1	HBLD2, ISA1, MMDS5, hIscA, hIscA1
cyan	84084	RAB6C, member RAS oncogene family	RAB6C	WTH3
cyan	84932	RAB2B, member RAS oncogene family	RAB2B
cyan	91408	basic transcription factor 3 like 4	BTF3L4
cyan	92140	metadherin	MTDH	3D3, AEG-1, AEG1, LYRIC, LYRIC/3D3
cyan	93380	membrane magnesium transporter 1	MMGT1	EMC5, TMEM32
cyan	94239	H2A.Z variant histone 2	H2AZ2	H2A.Z-2, H2AFV, H2AV
cyan	122553	trafficking protein particle complex subunit 6B	TRAPPC6B	NEDMEBA, TPC6
cyan	137886	UBX domain protein 2B	UBXN2B	p37
cyan	147179	WAS/WASL interacting protein family member 2	WIPF2	WICH, WIRE
cyan	150786	RAB6D, member RAS oncogene family	RAB6D	RAB6CL, WTH3DI
cyan	170506	DEAH-box helicase 36	DHX36	DDX36, G4R1, MLEL1, RHAU
cyan	171022	ABHD11 antisense RNA 1 (tail to tail)	ABHD11-AS1	LINC00035, NCRNA00035, WBSCR26
cyan	219771	cyclin Y	CCNY	C10orf9, CBCP1, CCNX, CFP1
cyan	257397	TGF-beta activated kinase 1 (MAP3K7) binding protein 3	TAB3	MAP3K7IP3, NAP1
cyan	283335	TNS2 antisense RNA 1	TNS2-AS1
cyan	284371	zinc finger protein 841	ZNF841
cyan	285282	RAB, member of RAS oncogene family like 3	RABL3	PNCA5
cyan	374986	mitoguardin 1	MIGA1	FAM73A
cyan	442898	microRNA 324	MIR324	MIRN324, hsa-mir-324, mir-324
cyan	445329	sulfotransferase family 1A member 4	SULT1A4	HAST3, M-PST, ST1A3, ST1A3/ST1A4, ST1A4
cyan	647979	non-coding RNA activated by DNA damage	NORAD	LINC00657
cyan	100129931	uncharacterized LOC100129931	LOC100129931
cyan	100288764
cyan	100506461
darkgreen	1796	docking protein 1	DOK1	P62DOK, pp62
darkgreen	2868	G protein-coupled receptor kinase 4	GRK4	GPRK2L, GPRK4, GRK4a, IT11
darkgreen	3783	potassium calcium-activated channel subfamily N member 4	KCNN4	DHS2, IK, IK1, IKCA1, KCA4
darkgreen	4004	LIM domain only 1	LMO1	RBTN1, RHOM1, TTG1
darkgreen	5310	polycystin 1, transient receptor potential channel interacting	PKD1	PBP, PC1, Pc-1, TRPP1
darkgreen	5428	DNA polymerase gamma, catalytic subunit	POLG	MDP1, MIRAS, MTDPS4A, MTDPS4B, PEO
darkgreen	6854	synapsin II	SYN2	SYNII
darkgreen	7079	TIMP metallopeptidase inhibitor 4	TIMP4	TIMP-4
darkgreen	7302	TYRO3P protein tyrosine kinase pseudogene	TYRO3P
darkgreen	7357	UDP-glucose ceramide glucosyltransferase	UGCG	GCS, GLCT1
darkgreen	7804	LDL receptor related protein 8	LRP8	APOER2, HSZ75190, LRP-8, MCI1
darkgreen	9284	nuclear pore complex interacting protein family member A1	NPIPA1	NPIP, NPIPA, morpheus
darkgreen	9298	small nucleolar RNA, C/D box 31	SNORD31	RNU31, SNORD31A, U31
darkgreen	9615	guanine deaminase	GDA	CYPIN, GAH, GUANASE, NEDASIN
darkgreen	10270	A-kinase anchoring protein 8	AKAP8	AKAP 95, AKAP-8, AKAP-95, AKAP95
darkgreen	10381	tubulin beta 3 class III	TUBB3	CDCBM, CDCBM1, CFEOM3, CFEOM3A, FEOM3
darkgreen	10498	coactivator associated arginine methyltransferase 1	CARM1	PRMT4
darkgreen	10641	NPR2 like, GATOR1 complex subunit	NPRL2	FFEVF2, NPR2, NPR2L, TUSC4
darkgreen	10900	RUN domain containing 3A	RUNDC3A	RAP2IP, RPIP-8, RPIP8
darkgreen	11142	cAMP-dependent protein kinase inhibitor gamma	PKIG	PKI-gamma
darkgreen	23098	sterile alpha and TIR motif containing 1	SARM1	HsTIR, MyD88-5, SAMD2, SARM, hSARM1
darkgreen	23162	mitogen-activated protein kinase 8 interacting protein 3	MAPK8IP3	JIP-3, JIP3, JSAP1, NEDBA, SYD2
darkgreen	23378	ribosomal RNA processing 8	RRP8	KIAA0409, NML
darkgreen	23410	sirtuin 3	SIRT3	SIR2L3
darkgreen	25837	RAB26, member RAS oncogene family	RAB26	V46133
darkgreen	51458	Rh family C glycoprotein	RHCG	C15orf6, PDRC2, RHGK, SLC42A3
darkgreen	51560	RAB6B, member RAS oncogene family	RAB6B
darkgreen	54949	succinate dehydrogenase complex assembly factor 2	SDHAF2	C11orf79, PGL2, PPGL2, SDH5, hSDH5
darkgreen	55839	centromere protein N	CENPN	BM039, C16orf60, CENP-N, ICEN32
darkgreen	57453	DS cell adhesion molecule like 1	DSCAML1	DSCAM2
darkgreen	57465	TBC1 domain family member 24	TBC1D24	DEE16, DFNA65, DFNB86, DOORS, EIEE16
darkgreen	63891	ring finger protein 123	RNF123	FP1477, KPC1
darkgreen	65249	zinc finger SWIM-type containing 4	ZSWIM4
darkgreen	84443	FERM and PDZ domain containing 3	FRMPD3
darkgreen	85300	ATCAY kinesin light chain interacting caytaxin	ATCAY	BNIP-H, CLAC
darkgreen	90864	splA/ryanodine receptor domain and SOCS box containing 3	SPSB3	C16orf31, SSB3
darkgreen	136895	sperm microtubule inner protein 4	SPMIP4	C7orf31
darkgreen	144404	transmembrane protein 120B	TMEM120B
darkgreen	161582	dynein axonemal assembly factor 4	DNAAF4	CILD25, DYX1, DYX1C1, DYXC1, EKN1
darkgreen	163051	zinc finger protein 709	ZNF709
darkgreen	164633	calcium binding protein 7	CABP7	CALN2
darkgreen	204851	homeodomain interacting protein kinase 1	HIPK1	Myak, Nbak2
darkgreen	283755	HERC2 pseudogene 3	HERC2P3	D15F37S4
darkgreen	339044	polycystin 1, transient receptor potential channel interacting pseudogene 1	PKD1P1	HG1, NPIP
darkgreen	399664	mex-3 RNA binding family member D	MEX3D	MEX-3D, MEX3, OK/SW-cl.4, RKHD1, RNF193
darkgreen	404217	cortexin 1	CTXN1	CTXN
darkgreen	408263	fibronectin type III domain containing 9	FNDC9	C5orf40
darkgreen	642778	nuclear pore complex interacting protein family member A3	NPIPA3
darkgreen	642799	nuclear pore complex interacting protein family member A2	NPIPA2	NPIP, NPIPA1
darkgreen	649946	ribosomal protein L23a pseudogene 64	RPL23AP64	RPL23A_25_1182
darkgreen	693163	microRNA 578	MIR578	MIRN578, hsa-mir-578
darkgreen	752014	cementum protein 1	CEMP1	CP-23, CP23
darkgreen	100129027	PCBP3 antisense RNA 1	PCBP3-AS1
darkgreen	100288332	nuclear pore complex interacting protein family member A5	NPIPA5	NPIP
darkgreen	100505792
darkgreen	100506074
darkgreen	100506193
darkgreen	100506250
darkgreen	100506362
darkgreen	100506918
darkgrey	1635	dCMP deaminase	DCTD
darkgrey	2139	EYA transcriptional coactivator and phosphatase 2	EYA2	EAB1
darkgrey	4800	nuclear transcription factor Y subunit alpha	NFYA	CBF-A, CBF-B, HAP2, NF-YA
darkgrey	5420	podocalyxin like	PODXL	Gp200, PC, PCLP, PCLP-1, PDX
darkgrey	6875	TATA-box binding protein associated factor 4b	TAF4B	SPGF13, TAF2C2, TAFII105
darkgrey	8503	phosphoinositide-3-kinase regulatory subunit 3	PIK3R3	p55, p55-GAMMA, p55PIK
darkgrey	8732	RNA guanylyltransferase and 5'-phosphatase	RNGTT	CAP1A, HCE, HCE1, hCAP
darkgrey	8986	ribosomal protein S6 kinase A4	RPS6KA4	MSK2, RSK-B, S6K-alpha-4
darkgrey	8997	kalirin RhoGEF kinase	KALRN	ARHGEF24, CHD5, CHDS5, DUET, DUO
darkgrey	9296	ATPase H+ transporting V1 subunit F	ATP6V1F	ATP6S14, VATF, Vma7
darkgrey	9962	solute carrier family 23 member 2	SLC23A2	NBTL1, SLC23A1, SVCT2, YSPL2
darkgrey	10048	RAN binding protein 9	RANBP9	BPM-L, BPM90, RANBPM, RanBP7
darkgrey	10135	nicotinamide phosphoribosyltransferase	NAMPT	1110035O14Rik, PBEF, PBEF1, VF, VISFATIN
darkgrey	10312	T cell immune regulator 1, ATPase H+ transporting V0 subunit a3	TCIRG1	ATP6N1C, ATP6V0A3, Atp6i, OC-116kDa, OC116
darkgrey	23327	NEDD4 like E3 ubiquitin protein ligase	NEDD4L	NEDD4-2, NEDD4.2, PVNH7, RSP5, hNEDD4-2
darkgrey	24149	zinc finger protein 318	ZNF318	HRIHFB2436, TZF, ZFP318
darkgrey	25758	KIAA1549 like	KIAA1549L	C11orf41, C11orf69, G2
darkgrey	25902	methylenetetrahydrofolate dehydrogenase (NADP+ dependent) 1 like	MTHFD1L	FTHFSDC1, MTC1THFS, dJ292B18.2
darkgrey	26507	cyclin and CBS domain divalent metal cation transport mediator 1	CNNM1	ACDP1, CLP-1
darkgrey	51422	protein kinase AMP-activated non-catalytic subunit gamma 2	PRKAG2	AAKG, AAKG2, CMH6, H91620p, WPWS
darkgrey	51645	peptidylprolyl isomerase like 1	PPIL1	CGI-124, CYPL1, PCH14, PPIase, hCyPX
darkgrey	54520	coiled-coil domain containing 93	CCDC93
darkgrey	55173	mitochondrial ribosomal protein S10	MRPS10	MRP-S10, PNAS-122, uS10m
darkgrey	56122	protocadherin beta 14	PCDHB14	PCDH-BETA14
darkgrey	56123	protocadherin beta 13	PCDHB13	PCDH-BETA13
darkgrey	56124	protocadherin beta 12	PCDHB12	PCDH-BETA12
darkgrey	56126	protocadherin beta 10	PCDHB10	PCDH-BETA10, PCHB10
darkgrey	56127	protocadherin beta 9	PCDHB9	PCDH-BETA9, PCDH3H
darkgrey	56128	protocadherin beta 8	PCDHB8	PCDH-BETA8, PCDH3I
darkgrey	56131	protocadherin beta 4	PCDHB4	PCDH-BETA4
darkgrey	56132	protocadherin beta 3	PCDHB3	PCDH-BETA3
darkgrey	56922	methylcrotonyl-CoA carboxylase subunit 1	MCCC1	MCC-B, MCCA, MCCCalpha
darkgrey	57717	protocadherin beta 16	PCDHB16	ME1, PCDH-BETA16, PCDH3X, PCDHB8a
darkgrey	63933	mitochondrial calcium uniporter regulator 1	MCUR1	C6orf79, CCDC90A, FMP32
darkgrey	63943	FKBP prolyl isomerase like	FKBPL	DIR1, NG7, WISP39
darkgrey	83667	sestrin 2	SESN2	HI95, SES2, SEST2
darkgrey	84085	F-box protein 30	FBXO30	Fbx30
darkgrey	84460	zinc finger matrin-type 1	ZMAT1
darkgrey	84514	GH3 domain containing	GHDC	D11LGP1, LGP1
darkgrey	84910	transmembrane protein 87B	TMEM87B
darkgrey	84976	dispatched RND transporter family member 1	DISP1	DISPA
darkgrey	90355	macrophage immunometabolism regulator	MACIR	C5orf30
darkgrey	90576	zinc finger protein 799	ZNF799	HIT-40, HIT40, ZNF842
darkgrey	115650	TNF receptor superfamily member 13C	TNFRSF13C	BAFF-R, BAFFR, BROMIX, CD268, CVID4
darkgrey	135295	serine and arginine rich splicing factor 12	SRSF12	SFRS13B, SFRS19, SRrp35
darkgrey	136853	scavenger receptor cysteine rich family member with 4 domains	SSC4D	S4D-SRCRB, SRCRB-S4D, SRCRB4D
darkgrey	153769	SH3 domain containing ring finger 2	SH3RF2	HEPP1, POSHER, PPP1R39, RNF158
darkgrey	201617	long intergenic non-protein coding RNA 870	LINC00870
darkgrey	202781	PAXIP1 divergent transcript	PAXIP1-DT	PAXIP1-AS1
darkgrey	221178	spermatogenesis associated 13	SPATA13	ARHGEF29, ASEF2
darkgrey	221504	zinc finger and BTB domain containing 9	ZBTB9	ZNF919
darkgrey	221687	ring finger protein 182	RNF182
darkgrey	317649	eukaryotic translation initiation factor 4E family member 3	EIF4E3	eIF-4E3, eIF4E-3
darkgrey	401577	CD99 molecule pseudogene 1	CD99P1	CD99L1, CXYorf12, MIC2R, NCRNA00103
darkgrey	100133124
darkgrey	100505560
darkgrey	100506075
darkmagenta	987	LPS responsive beige-like anchor protein	LRBA	BGL, CDC4L, CVID8, LAB300, LBA
darkmagenta	1267	2',3'-cyclic nucleotide 3' phosphodiesterase	CNP	CNP1, HLD20
darkmagenta	1909	endothelin receptor type A	EDNRA	ET-A, ETA, ETA-R, ETAR, ETRA
darkmagenta	3915	laminin subunit gamma 1	LAMC1	LAMB2
darkmagenta	4000	lamin A/C	LMNA	CDCD1, CDDC, CMD1A, CMT2B1, EMD2
darkmagenta	4733	developmentally regulated GTP binding protein 1	DRG1	NEDD3, TANALS
darkmagenta	5099	protocadherin 7	PCDH7	BH-Pcdh, BHPCDH, PPP1R120
darkmagenta	6038	ribonuclease A family member 4	RNASE4	RAB1, RNS4
darkmagenta	8434	reversion inducing cysteine rich protein with kazal motifs	RECK	ST15
darkmagenta	9590	A-kinase anchoring protein 12	AKAP12	AKAP250, SSeCKS
darkmagenta	10193	ring finger protein 41	RNF41	FLRF, NRDP1, SBBI03
darkmagenta	10413	Yes1 associated transcriptional regulator	YAP1	COB1, YAP, YAP-1, YAP2, YAP65
darkmagenta	10611	PDZ and LIM domain 5	PDLIM5	ENH, ENH1, L9, LIM
darkmagenta	10979	FERM domain containing kindlin 2	FERMT2	KIND2, MIG2, PLEKHC1, UNC112, UNC112B
darkmagenta	11228	Ras association domain family member 8	RASSF8	C12orf2, HOJ1
darkmagenta	23230	vacuolar protein sorting 13 homolog A	VPS13A	BLTP5A, CHAC, CHOREIN
darkmagenta	28951	tribbles pseudokinase 2	TRIB2	C5FW, GS3955, TRB2
darkmagenta	51004	coenzyme Q6, monooxygenase	COQ6	CGI-10, CGI10, COQ10D6
darkmagenta	51101	zinc finger C2HC-type containing 1A	ZC2HC1A	C8orf70, CGI-62, FAM164A
darkmagenta	51368	testis expressed 264, ER-phagy receptor	TEX264	ZSIG11
darkmagenta	53905	dual oxidase 1	DUOX1	LNOX1, NOXEF1, THOX1
darkmagenta	55075	uveal autoantigen with coiled-coil domains and ankyrin repeats	UACA	NUCLING
darkmagenta	55081	intraflagellar transport 57	IFT57	ESRRBL1, HIPPI, MHS4R2, OFD18
darkmagenta	55917	CTTNBP2 N-terminal like	CTTNBP2NL
darkmagenta	56895	1-acylglycerol-3-phosphate O-acyltransferase 4	AGPAT4	1-AGPAT4, LPAAT-delta, LPAAT4, LPLAT4, dJ473J16.2
darkmagenta	56907	spire type actin nucleation factor 1	SPIRE1	Spir-1
darkmagenta	63971	kinesin family member 13A	KIF13A	RBKIN, bA500C11.2
darkmagenta	79992	AGPAT4 intronic transcript 1	AGPAT4-IT1	C6orf59, NCRNA00241
darkmagenta	84271	DNA polymerase delta interacting protein 3	POLDIP3	PDIP3, PDIP46, SKAR
darkmagenta	124454	glutamyl-tRNA synthetase 2, mitochondrial	EARS2	COXPD12, MSE1, gluRS, mtGlnRS
darkmagenta	161742	sprouty related EVH1 domain containing 1	SPRED1	LGSS, NFLS, PPP1R147, hSpred1, spred-1
darkmagenta	201134	centrosomal protein 112	CEP112	CCDC46, MACOCO, SPGF44
darkmagenta	256586	LysM domain containing 2	LYSMD2
darkmagenta	353116	Rab interacting lysosomal protein like 1	RILPL1	GOSPEL, OPDM4, RLP1
darkmagenta	401068
darkmagenta	401827	mesothelin like	MSLNL	C16orf37, MPFL
darkmagenta	100506451	RASSF8 antisense RNA 1	RASSF8-AS1
darkmagenta	100506624
darkolivegreen	224	aldehyde dehydrogenase 3 family member A2	ALDH3A2	ALDH10, FALDH, SLS
darkolivegreen	516	ATP synthase membrane subunit c locus 1	ATP5MC1	ATP5A, ATP5G, ATP5G1
darkolivegreen	686	biotinidase	BTD
darkolivegreen	1545	cytochrome P450 family 1 subfamily B member 1	CYP1B1	ASGD6, CP1B, CYPIB1, GLC3A, P4501B1
darkolivegreen	2239	glypican 4	GPC4	K-glypican, KPTS
darkolivegreen	5140	phosphodiesterase 3B	PDE3B	HcGIP1, cGIPDE1
darkolivegreen	5166	pyruvate dehydrogenase kinase 4	PDK4
darkolivegreen	5586	protein kinase N2	PKN2	PAK2, PRK2, PRKCL2, PRO2042, Pak-2
darkolivegreen	6623	synuclein gamma	SNCG	BCSG1, SR
darkolivegreen	6817	sulfotransferase family 1A member 1	SULT1A1	HAST1/HAST2, P-PST, P-PST 1, PST, ST1A1
darkolivegreen	7026	nuclear receptor subfamily 2 group F member 2	NR2F2	ARP-1, ARP1, CHTD4, COUPTF2, COUPTFB
darkolivegreen	7050	TGFB induced factor homeobox 1	TGIF1	HPE4, TGIF
darkolivegreen	7076	TIMP metallopeptidase inhibitor 1	TIMP1	CLGI, EPA, EPO, HCI, TIMP
darkolivegreen	8650	NUMB endocytic adaptor protein	NUMB	C14orf41, S171, c14_5527
darkolivegreen	9588	peroxiredoxin 6	PRDX6	1-Cys, AOP2, HEL-S-128m, LPCAT-5, NSGPx
darkolivegreen	9672	syndecan 3	SDC3	SDCN, SYND3
darkolivegreen	9731	centrosomal protein 104	CEP104	CFAP256, GlyBP, JBTS25, KIAA0562, MRT77
darkolivegreen	10060	ATP binding cassette subfamily C member 9	ABCC9	ABC37, ATFB12, CANTU, CMD1O, IDMYS
darkolivegreen	10395	DLC1 Rho GTPase activating protein	DLC1	ARHGAP7, HP, STARD12, p122-RhoGAP
darkolivegreen	11213	interleukin 1 receptor associated kinase 3	IRAK3	ASRT5, IRAKM
darkolivegreen	11221	dual specificity phosphatase 10	DUSP10	MKP-5, MKP5
darkolivegreen	23194	F-box and leucine rich repeat protein 7	FBXL7	FBL6, FBL7
darkolivegreen	23504	RIMS binding protein 2	RIMBP2	PPP1R133, RBP2, RIM-BP2
darkolivegreen	28999	KLF transcription factor 15	KLF15	KKLF
darkolivegreen	54328	G protein-coupled receptor 173	GPR173	SREB3
darkolivegreen	55198	adaptor protein, phosphotyrosine interacting with PH domain and leucine zipper 2	APPL2	DIP13B
darkolivegreen	55686	melanoregulin	MREG	DSU, WDT2
darkolivegreen	55920	regulator of chromosome condensation 2	RCC2	TD-60
darkolivegreen	56181	mitochondrial fission regulator 1 like	MTFR1L	FAM54B, HYST1888, MST116, MSTP116
darkolivegreen	57470	leucine rich repeat containing 47	LRRC47
darkolivegreen	58504	Rho GTPase activating protein 22	ARHGAP22	RhoGAP2, RhoGap22
darkolivegreen	79134	transmembrane protein 185B	TMEM185B	FAM11B
darkolivegreen	83715	espin	ESPN	DFNB36, LP2654, USH1M
darkolivegreen	84065	transmembrane protein 222	TMEM222	C1orf160, NEDMOSBA
darkolivegreen	84624	fibronectin type III domain containing 1	FNDC1	AGS8, FNDC2, MEL4B3, bA243O10.1, dJ322A24.1
darkolivegreen	90139	tetraspanin 18	TSPAN18	TSPAN
darkolivegreen	94121	synaptotagmin like 4	SYTL4	SLP4
darkolivegreen	143689	piwi like RNA-mediated gene silencing 4	PIWIL4	HIWI2, MIWI2
darkolivegreen	147699	protein phosphatase, Mg2+/Mn2+ dependent 1N (putative)	PPM1N
darkolivegreen	340156	myosin light chain kinase family member 4	MYLK4	SgK085
darkolivegreen	379013	ring finger protein 138 pseudogene 1	RNF138P1
darkolivegreen	100505881	MAGI2 antisense RNA 3	MAGI2-AS3
darkorange	509	ATP synthase F1 subunit gamma	ATP5F1C	ATP5C, ATP5C1, ATP5CL1
darkorange	1355	cytochrome c oxidase assembly homolog COX15	COX15	CEMCOX2, MC4DN6
darkorange	1946	ephrin A5	EFNA5	AF1, EFL5, EPLG7, GLC1M, LERK7
darkorange	1979	eukaryotic translation initiation factor 4E binding protein 2	EIF4EBP2	4EBP2, PHASII
darkorange	2261	fibroblast growth factor receptor 3	FGFR3	ACH, CD333, CEK2, HSFGFR3EX, JTK4
darkorange	2339	farnesyltransferase, CAAX box, alpha	FNTA	FPTA, PGGT1A, PTAR2
darkorange	2665	GDP dissociation inhibitor 2	GDI2	HEL-S-46e, RABGDIB
darkorange	2769	G protein subunit alpha 15	GNA15	GNA16, HG1L
darkorange	2996	glycophorin E (MNS blood group)	GYPE	GPE, GYPA, MNS, MiIX
darkorange	3185	heterogeneous nuclear ribonucleoprotein F	HNRNPF	HNRPF, OK/SW-cl.23, mcs94-1
darkorange	3291	hydroxysteroid 11-beta dehydrogenase 2	HSD11B2	AME, AME1, HSD11K, HSD2, SDR9C3
darkorange	3911	laminin subunit alpha 5	LAMA5	BBDS2, NPHS26
darkorange	6857	synaptotagmin 1	SYT1	BAGOS, P65, SVP65, SYT
darkorange	7019	transcription factor A, mitochondrial	TFAM	MTDPS15, MTTF1, MTTFA, TCF6, TCF6L1
darkorange	7073	TIA1 cytotoxic granule associated RNA binding protein like 1	TIAL1	TCBP, TIAR
darkorange	7417	voltage dependent anion channel 2	VDAC2	POR
darkorange	7511	X-prolyl aminopeptidase 1	XPNPEP1	APP1, SAMP, XPNPEP, XPNPEPL, XPNPEPL1
darkorange	7994	lysine acetyltransferase 6A	KAT6A	ARTHS, MOZ, MRD32, MYST-3, MYST3
darkorange	8031	nuclear receptor coactivator 4	NCOA4	ARA70, ELE1, PTC3, RFG
darkorange	9188	DExD-box helicase 21	DDX21	GUA, GURDB, II/Gu, RH, RH II/Gu
darkorange	9221	nucleolar and coiled-body phosphoprotein 1	NOLC1	NOPP130, NOPP140, NS5ATP13, P130, Srp40
darkorange	9559	VPS26 retromer complex component A	VPS26A	HB58, Hbeta58, PEP8A, VPS26
darkorange	10529	nebulette	NEBL	C10orf113, LASP2, LNEBL, bA165O3.1
darkorange	10730	YME1 like 1 ATPase	YME1L1	FTSH, MEG4, OPA11, PAMP, YME1L
darkorange	10935	peroxiredoxin 3	PRDX3	AOP-1, AOP1, HBC189, MER5, PPPCD
darkorange	11101	arginyltransferase 1	ATE1
darkorange	23063	WAPL cohesin release factor	WAPL	FOE, KIAA0261, WAPAL
darkorange	23185	La ribonucleoprotein 4B	LARP4B	KIAA0217, LARP5
darkorange	23234	DnaJ heat shock protein family (Hsp40) member C9	DNAJC9	HDJC9, JDD1, SB73
darkorange	51021	mitochondrial ribosomal protein S16	MRPS16	CGI-132, COXPD2, MRP-S16, RPMS16, S16mt
darkorange	51322	WW domain containing adaptor with coiled-coil	WAC	BM-016, DESSH, PRO1741, Wwp4
darkorange	55149	mitochondrial poly(A) polymerase	MTPAP	PAPD1, SPAX4, TENT6
darkorange	55388	minichromosome maintenance 10 replication initiation factor	MCM10	CNA43, DNA43, IMD80, PRO2249
darkorange	55506	macroH2A.2 histone	MACROH2A2	H2AFY2
darkorange	56952	phosphoribosyl transferase domain containing 1	PRTFDC1	HHGP
darkorange	57678	glycerol-3-phosphate acyltransferase, mitochondrial	GPAM	GPAT, GPAT1
darkorange	64376	IKAROS family zinc finger 5	IKZF5	PEGASUS, THC7, ZNFN1A5
darkorange	79009	DExD-box helicase 50	DDX50	GU2, GUB, RH-II/GuB, mcdrh
darkorange	79741	coiled-coil domain containing 7	CCDC7	BIOT2, BioT2-A, BioT2-B, BioT2-C, C10orf68
darkorange	79892	minichromosome maintenance complex binding protein	MCMBP	C10orf119, MCM-BP
darkorange	80862	POLR1H antisense, pseudogene	POLR1HASP	C6orf12, HCG8, HCGVIII, HCGVIII-1, HTEX4
darkorange	84833	ATP synthase membrane subunit k	ATP5MK	AGP, ATP5MD, DAPIT, HCVFTP2, MC5DN6
darkorange	90187	elastin microfibril interfacer 3	EMILIN3	C20orf130, EMILIN5, dJ620E11.4
darkorange	91452	acyl-CoA binding domain containing 5	ACBD5	RDLKD
darkorange	119392	SWI5 dependent homologous recombination repair protein 1	SFR1	C10orf78, MEI5, MEIR5, bA373N18.1
darkorange	142940	TruB pseudouridine synthase family member 1	TRUB1	PUS4
darkorange	143384	CDK2 associated cullin domain 1	CACUL1	C10orf46, CAC1
darkorange	151525	WD repeat, sterile alpha motif and U-box domain containing 1	WDSUB1	UBOX6, WDSAM1
darkorange	221496	LEM domain nuclear envelope protein 2	LEMD2	CTRCT42, LEM2, MARUPS, NET25, dJ482C21.1
darkorange	282991	biogenesis of lysosomal organelles complex 1 subunit 2	BLOC1S2	BLOS2, BORCS2, CEAP, CEAP11
darkorange	731275	long intergenic non-protein coding RNA 1347	LINC01347
darkorange	100129233
darkorange2	7084	thymidine kinase 2	TK2	MTDPS2, MTTK, PEOB3, SCA31, TK2-EXT
darkorange2	23743	betaine--homocysteine S-methyltransferase 2	BHMT2
darkorange2	28968	solute carrier family 6 member 16	SLC6A16	NT5, NTT5
darkorange2	63901	FAM111 trypsin like peptidase A	FAM111A	GCLEB, KCS2
darkorange2	64091	popeye domain containing 2	POPDC2	POP2
darkorange2	64425	RNA polymerase I subunit E	POLR1E	A49, PAF53, PRAF1, RPA49
darkorange2	83607	AMMECR1 like	AMMECR1L
darkorange2	84197	protein O-mannose kinase	POMK	MDDGA12, MDDGC12, SGK196
darkorange2	93973	actin related protein 8	ACTR8	ARP8, INO80N, hArp8
darkorange2	152404	immunoglobulin superfamily member 11	IGSF11	BT-IgSF, BTIGSF, CT119, CXADRL1, Igsf13
darkorange2	374977	maestro heat like repeat family member 7	MROH7	C1orf175, HEATR8
darkorange2	388685	long intergenic non-protein coding RNA 1138	LINC01138	LINC00875
darkorange2	388692	long intergenic non-protein coding RNA 2591	LINC02591
darkorange2	642441
darkorange2	644075
darkorange2	653513	phosphodiesterase 4D interacting protein-like	LOC653513
darkorange2	728855	long intergenic non-protein coding RNA 623	LINC00623	CH17-118O6.2
darkorange2	728875
darkorange2	730256
darkorange2	100130000
darkorange2	100132057	PDE4DIP pseudogene 6	PDE4DIPP6
darkorange2	100132999
darkorange2	100286793
darkorange2	100287981
darkorange2	100505764
darkorange2	100505885
darkred	182	jagged canonical Notch ligand 1	JAG1	AGS, AGS1, AHD, AWS, CD339
darkred	498	ATP synthase F1 subunit alpha	ATP5F1A	ATP5A, ATP5A1, ATP5AL2, ATPM, COXPD22
darkred	746	transmembrane protein 258	TMEM258	C11orf10, Kud, Kuduk
darkred	1653	DEAD-box helicase 1	DDX1	DBP-RB, UKVH5d
darkred	1736	dyskerin pseudouridine synthase 1	DKC1	CBF5, CHINE1, DKC, DKCX, NAP57
darkred	1933	eukaryotic translation elongation factor 1 beta 2	EEF1B2	EEF1B, EEF1B1, EF1B
darkred	1968	eukaryotic translation initiation factor 2 subunit gamma	EIF2S3	EIF2, EIF2G, EIF2gamma, MEHMO, MRXSBRK
darkred	2055	CLN8 transmembrane ER and ERGIC protein	CLN8	C8orf61, EPMR, TLCD6
darkred	2064	erb-b2 receptor tyrosine kinase 2	ERBB2	CD340, HER-2, HER-2/neu, HER2, MLN 19
darkred	2550	gamma-aminobutyric acid type B receptor subunit 1	GABBR1	GABABR1, GABBR1-3, GB1, GPRC3A, NEDLC
darkred	2786	G protein subunit gamma 4	GNG4	HG3C
darkred	3329	heat shock protein family D (Hsp60) member 1	HSPD1	CPN60, GROEL, HLD4, HSP-60, HSP60
darkred	3751	potassium voltage-gated channel subfamily D member 2	KCND2	KV4.2, RK5
darkred	4752	NIMA related kinase 3	NEK3	HSPK36
darkred	5097	protocadherin 1	PCDH1	PC42, PCDH42
darkred	5793	protein tyrosine phosphatase receptor type G	PTPRG	HPTPG, PTPG, R-PTP-GAMMA, RPTPG
darkred	8747	ADAM metallopeptidase domain 21	ADAM21	ADAM 21, ADAM31
darkred	9914	ATPase secretory pathway Ca2+ transporting 2	ATP2C2	SPCA2
darkred	10160	FERM, ARH/RhoGEF and pleckstrin domain protein 1	FARP1	CDEP, FARP1-IT1, GLCC1, PLEKHC2, PPP1R75
darkred	10480	eukaryotic translation initiation factor 3 subunit M	EIF3M	B5, GA17, PCID1, TANGO7, hfl-B5
darkred	10527	importin 7	IPO7	Imp7, RANBP7
darkred	10983	cyclin I	CCNI	CCNI1, CYC1, CYI
darkred	23107	mitochondrial ribosomal protein S27	MRPS27	MRP-S27, S27mt, mS27
darkred	23564	DDAH family member 2, ADMA-independent	DDAH2	DDAH, DDAHII, G6a, HEL-S-277, NG30
darkred	27346	transmembrane protein 97	TMEM97	MAC30, sigma2R
darkred	51650	mitochondrial ribosomal protein S33	MRPS33	CGI-139, MRP-S33, PTD003, S33mt, mS33
darkred	51692	cleavage and polyadenylation specific factor 3	CPSF3	CPSF-73, CPSF73, NEDMHS, NEDMHSN
darkred	54529	asparagine synthetase domain containing 1	ASNSD1	NBLA00058, NS3TP1
darkred	54762	GRAM domain containing 1C	GRAMD1C
darkred	54883	CWC25 spliceosome associated protein homolog	CWC25	CCDC49
darkred	55272	IMP U3 small nucleolar ribonucleoprotein 3	IMP3	BRMS2, C15orf12, MRPS4
darkred	55504	TNF receptor superfamily member 19	TNFRSF19	TAJ, TAJ-alpha, TRADE, TROY
darkred	55701	Rho guanine nucleotide exchange factor 40	ARHGEF40	SOLO
darkred	55787	taxilin gamma	TXLNG	CXorf15, ELRG, FIAT, LSR5, TXLNGX
darkred	56984	proteasome assembly chaperone 2	PSMG2	CLAST3, HCCA3, HsT1707, MDS003, PAC2
darkred	57447	NDRG family member 2	NDRG2	SYLD
darkred	79664	interactor of little elongation complex ELL subunit 2	ICE2	BRCC1, NARG2
darkred	79954	nucleolar protein 10	NOL10	PQBP5
darkred	79979	tRNA methyltransferase 2 homolog B	TRMT2B	CXorf34, dJ341D10.3
darkred	80005	dedicator of cytokinesis 5	DOCK5
darkred	80273	GrpE like 1, mitochondrial	GRPEL1	GrpE, HMGE, mt-GrpE#1
darkred	84311	mitochondrial ribosomal protein L45	MRPL45	L45mt, MRP-L45, Mba1, mL45
darkred	84365	nucleolar protein interacting with the FHA domain of MKI67	NIFK	MKI67IP, Nopp34
darkred	84617	tubulin beta 6 class V	TUBB6	FPVEPD, HsT1601, TUBB-5
darkred	85461	tetratricopeptide repeat, ankyrin repeat and coiled-coil containing 1	TANC1	ROLSB, TANC
darkred	85465	selenoprotein I	SELENOI	EPT1, SELI, SEPI, SPG81
darkred	93166	PR/SET domain 6	PRDM6	KMT8C, PDA3, PRISM
darkred	133746	junction mediating and regulatory protein, p53 cofactor	JMY	WHAMM2, WHDC1L3
darkred	140432	ring finger protein 113B	RNF113B	RNF161, ZNF183L1, bA10G5.1
darkred	147650	sperm acrosome associated 6	SPACA6	LET7EH, LINC00085, NCRNA00085, SPACA6P
darkred	148229	ATPase phospholipid transporting 8B3	ATP8B3	ATPIK
darkred	201232	solute carrier family 16 member 13	SLC16A13	MCT13
darkred	253143	proline rich 14 like	PRR14L	C22orf30
darkred	286451	Yip1 domain family member 6	YIPF6	FinGER6, YIPFalpha3, Yip4
darkred	377677	carbonic anhydrase 13	CA13	CAXIII
darkred	400961	poly(A) binding protein interacting protein 2B	PAIP2B
darkred	100129046	BCAR3 antisense RNA 1	BCAR3-AS1	TP53LC19
darkred	100505501	TOX divergent transcript	TOX-DT
darkred	100505537
darkred	100505567
darkred	100505771	melanoma highly expressed competing endogenous lncRNA for miR-425 and miR-489	MHENCR
darkred	100506261
darkred	100507018
darkred	100507255
darkslateblue	389	ras homolog family member C	RHOC	ARH9, ARHC, H9, RHOH9
darkslateblue	1748	distal-less homeobox 4	DLX4	BP1, DLX7, DLX8, DLX9, OFC15
darkslateblue	1969	EPH receptor A2	EPHA2	ARCC2, CTPA, CTPP1, CTRCT6, ECK
darkslateblue	2828	G protein-coupled receptor 4	GPR4	GPR6C.l
darkslateblue	3274	histamine receptor H2	HRH2	H2R, HH2R
darkslateblue	7739	zinc finger protein 185 with LIM domain	ZNF185	SCELL
darkslateblue	9388	lipase G, endothelial type	LIPG	EDL, EL, PRO719
darkslateblue	9399	stomatin like 1	STOML1	SLP-1, STORP, hUNC-24
darkslateblue	10590	secretagogin, EF-hand calcium binding protein	SCGN	CALBL, DJ501N12.8, SECRET, SEGN, setagin
darkslateblue	25915	NADH:ubiquinone oxidoreductase complex assembly factor 3	NDUFAF3	2P1, C3orf60, E3-3, MC1DN18
darkslateblue	51399	trafficking protein particle complex subunit 4	TRAPPC4	CGI-104, HSPC172, NEDESBA, PTD009, SBDN
darkslateblue	54039	poly(rC) binding protein 3	PCBP3	ALPHA-CP3, PCBP3-OT1, PCBP3OT
darkslateblue	55128	tripartite motif containing 68	TRIM68	GC109, RNF137, SS-56, SS56
darkslateblue	79001	vitamin K epoxide reductase complex subunit 1	VKORC1	EDTP308, MST134, MST576, VKCFD2, VKOR
darkslateblue	80139	zinc finger protein 703	ZNF703	NLZ1, ZEPPO1, ZNF503L, ZPO1
darkslateblue	85414	solute carrier family 45 member 3	SLC45A3	IPCA-2, IPCA-6, IPCA-8, IPCA6, PCANAP2
darkslateblue	93624	transcriptional adaptor 2B	TADA2B	ADA2(beta), ADA2B
darkslateblue	130612	transmembrane protein 198	TMEM198	TMEM198A
darkslateblue	131583	family with sequence similarity 43 member A	FAM43A
darkslateblue	144535	cilia and flagella associated protein 54	CFAP54	C12orf55, C12orf63
darkslateblue	161835	fibrous sheath interacting protein 1	FSIP1	HSD10
darkslateblue	203859	anoctamin 5	ANO5	GDD1, LGMD2L, LGMDR12, TMEM16E
darkslateblue	266727	MAM domain containing glycosylphosphatidylinositol anchor 1	MDGA1	GPIM, MAMDC3
darkslateblue	643669	coiled-coil glutamate rich protein 2	CCER2
darkslateblue	100506660	DDX11 antisense RNA 1	DDX11-AS1	CONCR, SCAT4
darkturquoise	1956	epidermal growth factor receptor	EGFR	ERBB, ERBB1, ERRP, HER1, NISBD2
darkturquoise	2334	ALF transcription elongation factor 2	AFF2	FMR2, FMR2P, FRAXE, MRX2, OX19
darkturquoise	2672	growth factor independent 1 transcriptional repressor	GFI1	GFI-1, GFI1A, SCN2, ZNF163
darkturquoise	2967	general transcription factor IIH subunit 3	GTF2H3	BTF2, P34, TFB4, TFIIH
darkturquoise	3373	hyaluronidase 1	HYAL1	HYAL-1, LUCA1, MPS9, NAT6
darkturquoise	3732	CD82 molecule	CD82	4F9, C33, GR15, IA4, KAI1
darkturquoise	3909	laminin subunit alpha 3	LAMA3	BM600, E170, JEB2A, JEB2B, JEB2C
darkturquoise	4193	MDM2 proto-oncogene	MDM2	ACTFS, HDMX, LSKB, hdm2
darkturquoise	4292	mutL homolog 1	MLH1	COCA2, FCC2, HNPCC, HNPCC2, LYNCH2
darkturquoise	4919	receptor tyrosine kinase like orphan receptor 1	ROR1	NTRKR1, dJ537F10.1
darkturquoise	5023	purinergic receptor P2X 1	P2RX1	P2X1
darkturquoise	5356	pleiotropic regulator 1	PLRG1	Cwc1, PRL1, PRP46, PRPF46, TANGO4
darkturquoise	5781	protein tyrosine phosphatase non-receptor type 11	PTPN11	BPTP3, CFC, JMML, METCDS, NS1
darkturquoise	6627	small nuclear ribonucleoprotein polypeptide A'	SNRPA1	Lea1, U2A'
darkturquoise	6728	signal recognition particle 19	SRP19
darkturquoise	6996	thymine DNA glycosylase	TDG	hTDG
darkturquoise	8029	cubilin	CUBN	IFCR, IGS, IGS1, MGA1, gp280
darkturquoise	8089	YEATS domain containing 4	YEATS4	4930573H17Rik, B230215M10Rik, GAS41, NUBI-1, YAF9
darkturquoise	8099	cyclin dependent kinase 2 associated protein 1	CDK2AP1	DOC1, DORC1, ST19, doc-1, p12DOC-1
darkturquoise	8562	density regulated re-initiation and release factor	DENR	DRP, DRP1, SMAP-3
darkturquoise	10728	prostaglandin E synthase 3	PTGES3	P23, TEBP, cPGES
darkturquoise	11103	KRR1 small subunit processome component homolog	KRR1	HRB2, RIP-1
darkturquoise	23428	solute carrier family 7 member 8	SLC7A8	LAT2, LPI-PC1
darkturquoise	23592	LEM domain containing 3	LEMD3	MAN1
darkturquoise	23607	CD2 associated protein	CD2AP	CMS
darkturquoise	24141	lysosomal associated membrane protein family member 5	LAMP5	BAD-LAMP, BADLAMP, C20orf103, LAMP-5, UNC-46
darkturquoise	25825	beta-secretase 2	BACE2	AEPLC, ALP56, ASP1, ASP21, BAE2
darkturquoise	25874	mitochondrial pyruvate carrier 2	MPC2	BRP44, SLC54A2
darkturquoise	25966	C2 calcium dependent domain containing 2	C2CD2	C21orf25, C21orf258, TMEM24L
darkturquoise	28977	mitochondrial ribosomal protein L42	MRPL42	HSPC204, L31MT, L42MT, MRP-L31, MRP-L42
darkturquoise	29105	cilia and flagella associated protein 20	CFAP20	BUG22, C16orf80, EVORF, GTL3, fSAP23
darkturquoise	55034	molybdenum cofactor sulfurase	MOCOS	HMCS, MCS, MOS
darkturquoise	55203	leucine rich repeat LGI family member 2	LGI2	LGIL2
darkturquoise	55206	strawberry notch homolog 1	SBNO1	MOP3, Sno
darkturquoise	55832	cullin associated and neddylation dissociated 1	CAND1	TIP120, TIP120A
darkturquoise	55907	cytidine monophosphate N-acetylneuraminic acid synthetase	CMAS	CSS
darkturquoise	56616	diablo IAP-binding mitochondrial protein	DIABLO	DFNA64, SMAC
darkturquoise	57348	tweety family member 1	TTYH1
darkturquoise	57542	kelch like family member 42	KLHL42	Ctb9, KLHDC5
darkturquoise	58492	zinc finger protein 77	ZNF77	pT1
darkturquoise	64431	actin related protein 6	ACTR6	ARP6, CDA12, HSPC281, MSTP136, hARP6
darkturquoise	65008	mitochondrial ribosomal protein L1	MRPL1	BM022, L1MT, MRP-L1, uL1m
darkturquoise	65056	GC-rich promoter binding protein 1	GPBP1	GPBP, SSH6, VASCULIN
darkturquoise	79023	nucleoporin 37	NUP37	MCPH24, p37
darkturquoise	79602	adiponectin receptor 2	ADIPOR2	ACDCR2, PAQR2
darkturquoise	81691	RNA exonuclease 5	REXO5	NEF-sp
darkturquoise	83695	RAD9-HUS1-RAD1 interacting nuclear orphan 1	RHNO1	C12orf32, HKMT1188, RHINO
darkturquoise	90203	sorting nexin family member 21	SNX21	C20orf161, PP3993, SNX-L, SNXL, dJ337O18.4
darkturquoise	92745	solute carrier family 38 member 5	SLC38A5	JM24, SN2, SNAT5, pp7194
darkturquoise	121441	NEDD1 gamma-tubulin ring complex targeting factor	NEDD1	GCP-WD, TUBGCP7
darkturquoise	144348	zinc finger protein 664	ZNF664	ZFOC1, ZNF176
darkturquoise	144438
darkturquoise	158326	FRAS1 related extracellular matrix 1	FREM1	BNAR, C9orf143, C9orf145, C9orf154, MOTA
darkturquoise	253639	zinc finger protein 620	ZNF620
darkturquoise	286016	triosephosphate isomerase 1 pseudogene 2	TPI1P2
darkturquoise	391059	ferric chelate reductase 1	FRRS1	SDFR2, SDR2
darkturquoise	100422997	microRNA 4257	MIR4257
darkturquoise	100507455
darkturquoise	100507500	EGFR antisense RNA 1	EGFR-AS1
floralwhite	2068	ERCC excision repair 2, TFIIH core complex helicase subunit	ERCC2	COFS2, EM9, TFIIH, TTD, TTD1
floralwhite	5300	peptidylprolyl cis/trans isomerase, NIMA-interacting 1	PIN1	DOD, UBL5
floralwhite	8237	ubiquitin specific peptidase 11	USP11	UHX1
floralwhite	8607	RuvB like AAA ATPase 1	RUVBL1	ECP-54, ECP54, INO80H, NMP 238, NMP238
floralwhite	9187	solute carrier family 24 member 1	SLC24A1	CSNB1D, HsT17412, NCKX, NCKX1, RODX
floralwhite	9807	inositol hexakisphosphate kinase 1	IP6K1	IHPK1, PiUS
floralwhite	9919	SEC16 homolog A, endoplasmic reticulum export factor	SEC16A	KIAA0310, SEC16L, p250
floralwhite	22913	RALY heterogeneous nuclear ribonucleoprotein	RALY	HNRPCL2, P542
floralwhite	29998	BRD4 interacting chromatin remodeling complex associated protein	BICRA	CSS12, GLTSCR1, SMARCK1
floralwhite	54760	proprotein convertase subtilisin/kexin type 4	PCSK4	PC4, SPC5
floralwhite	54832	vacuolar protein sorting 13 homolog C	VPS13C	BLTP5C, PARK23
floralwhite	55016	membrane associated ring-CH-type finger 1	MARCHF1	MARCH-I, MARCH1, RNF171
floralwhite	60509	AGBL carboxypeptidase 5	AGBL5	CCP5, RP75
floralwhite	79724	zinc finger protein 768	ZNF768
floralwhite	147841	SPC24 component of NDC80 kinetochore complex	SPC24	SPBC24
floralwhite	400508	CRYM antisense RNA 1	CRYM-AS1	NCRNA00169
floralwhite	644873	SLC12A2 divergent transcript	SLC12A2-DT	LINC01184
floralwhite	100190986	uncharacterized LOC100190986	LOC100190986
floralwhite	100287164
floralwhite	100505736	uncharacterized LOC100505736	LOC100505736
floralwhite	100505915	uncharacterized LOC100505915	LOC100505915
floralwhite	100506351
floralwhite	100506395
floralwhite	100506520
floralwhite	100506541
floralwhite	100506758
floralwhite	100506875
floralwhite	100507564	MAGOH divergent transcript	MAGOH-DT
green	158	adenylosuccinate lyase	ADSL	AMPS, ASASE, ASL
green	191	adenosylhomocysteinase	AHCY	SAHH, adoHcyase
green	208	AKT serine/threonine kinase 2	AKT2	HIHGHH, PKBB, PKBBETA, PRKBB, RAC-BETA
green	490	ATPase plasma membrane Ca2+ transporting 1	ATP2B1	MRD66, PMCA1, PMCA1kb
green	514	ATP synthase F1 subunit epsilon	ATP5F1E	ATP5E, ATPE, MC5DN3
green	517	ATP synthase membrane subunit c locus 2	ATP5MC2	ATP5A, ATP5G2
green	634	CEA cell adhesion molecule 1	CEACAM1	BGP, BGP1, BGPI
green	689	basic transcription factor 3	BTF3	BETA-NAC, BTF3a, BTF3b, NACB
green	775	calcium voltage-gated channel subunit alpha1 C	CACNA1C	CACH2, CACN2, CACNA1C-IT2, CACNL1A1, CCHL1A1
green	1350	cytochrome c oxidase subunit 7C	COX7C
green	1407	cryptochrome circadian regulator 1	CRY1	DSPD, PHLL1
green	1802	diphthamide biosynthesis 2	DPH2	DEDSSH2, DPH2L2
green	1815	dopamine receptor D4	DRD4	D4DR
green	1915	eukaryotic translation elongation factor 1 alpha 1	EEF1A1	CCS-3, CCS3, EE1A1, EEF-1, EEF1A
green	1937	eukaryotic translation elongation factor 1 gamma	EEF1G	EF1G, GIG35
green	1938	eukaryotic translation elongation factor 2	EEF2	EEF-2, EF-2, EF2, SCA26
green	1975	eukaryotic translation initiation factor 4B	EIF4B	EIF-4B, PRO1843
green	2091	fibrillarin	FBL	FIB, FLRN, Nop1, RNU3IP1
green	2170	fatty acid binding protein 3	FABP3	FABP11, H-FABP, M-FABP, MDGI, O-FABP
green	2258	fibroblast growth factor 13	FGF13	DEE90, FGF-13, FGF2, FHF-2, FHF2
green	2272	fragile histidine triad diadenosine triphosphatase	FHIT	AP3Aase, FRA3B
green	2553	GA binding protein transcription factor subunit beta 1	GABPB1	BABPB2, E4TF1, E4TF1-47, E4TF1-53, E4TF1B
green	2897	glutamate ionotropic receptor kainate type subunit 1	GRIK1	EAA3, EEA3, GLR5, GLUR5, GluK1
green	2913	glutamate metabotropic receptor 3	GRM3	GLUR3, GPRC1C, MGLUR3, mGlu3
green	3007	H1.3 linker histone, cluster member	H1-3	H1.3, H1D, H1F3, H1s-2, HIST1H1D
green	3030	hydroxyacyl-CoA dehydrogenase trifunctional multienzyme complex subunit alpha	HADHA	ECHA, GBP, HADH, LCEH, LCHAD
green	3476	immunoglobulin binding protein 1	IGBP1	ALPHA-4, IBP1, MRXS28, alpha4
green	3646	eukaryotic translation initiation factor 3 subunit E	EIF3E	EIF3-P48, EIF3S6, INT6, eIF3-p46
green	3921	ribosomal protein SA	RPSA	37LRP, 67LR, ICAS, LAMBR, LAMR1
green	3945	lactate dehydrogenase B	LDHB	HEL-S-281, LDH-B, LDH-H, LDHBD, TRG-5
green	4149	MYC associated factor X	MAX	bHLHd4
green	4302	MLLT6, PHD finger containing	MLLT6	AF17
green	4329	aldehyde dehydrogenase 6 family member A1	ALDH6A1	MMSADHA, MMSDH
green	4669	N-acetyl-alpha-glucosaminidase	NAGLU	CMT2V, MPS-IIIB, MPS3B, NAG, UFHSD
green	4736	ribosomal protein L10a	RPL10A	CSA19, Csa-19, L10A, NEDD6, uL1
green	4804	nerve growth factor receptor	NGFR	CD271, Gp80-LNGFR, TNFRSF16, p75(NTR), p75NTR
green	5256	phosphorylase kinase regulatory subunit alpha 2	PHKA2	GSD9A, PHK, PYK, PYKL, XLG
green	5318	plakophilin 2	PKP2	ARVD9
green	5328	plasminogen activator, urokinase	PLAU	ATF, BDPLT5, QPD, UPA, URK
green	5334	phospholipase C like 1 (inactive)	PLCL1	PLCE, PLCL, PLDL1, PPP1R127, PRIP
green	5354	proteolipid protein 1	PLP1	GPM6C, HLD1, MMPL, PLP, PLP/DM20
green	5464	inorganic pyrophosphatase 1	PPA1	HEL-S-66p, IOPPP, PP, PP1, SID6-8061
green	5577	protein kinase cAMP-dependent type II regulatory subunit beta	PRKAR2B	PRKAR2, RII-BETA
green	5591	protein kinase, DNA-activated, catalytic subunit	PRKDC	DNA-PKC, DNA-PKcs, DNAPK, DNAPKc, DNPK1
green	5629	prospero homeobox 1	PROX1
green	5638	proline rich and Gla domain 1	PRRG1	PRGP1
green	5832	aldehyde dehydrogenase 18 family member A1	ALDH18A1	ADCL3, ARCL3A, GSAS, P5CS, PYCS
green	5859	glutaminyl-tRNA synthetase 1	QARS1	GLNRS, MSCCA, PRO2195, QARS
green	5899	RAS like proto-oncogene B	RALB
green	6023	RNA component of mitochondrial RNA processing endoribonuclease	RMRP	CHH, NME1, RMRPR, RRP2
green	6043	small nucleolar RNA, H/ACA box 63	SNORA63	E3, E3-2, RNE3, RNU107, SNORA63A
green	6102	RP2 activator of ARL3 GTPase	RP2	DELXp11.3, NM23-H10, NME10, TBCCD2, XRP2
green	6122	ribosomal protein L3	RPL3	ASC-1, L3, TARBP-B, uL3
green	6124	ribosomal protein L4	RPL4	L4, uL4
green	6125	ribosomal protein L5	RPL5	L5, MSTP030, PPP1R135, uL18
green	6128	ribosomal protein L6	RPL6	L6, SHUJUN-2, TAXREB107, TXREB1, eL6
green	6129	ribosomal protein L7	RPL7	L7, humL7-1, uL30
green	6130	ribosomal protein L7a	RPL7A	L7A, SURF3, TRUP, eL8
green	6132	ribosomal protein L8	RPL8	L8, uL2
green	6133	ribosomal protein L9	RPL9	L9, NPC-A-16, uL6
green	6134	ribosomal protein L10	RPL10	AUTSX5, DXS648, DXS648E, L10, MRXS35
green	6136	ribosomal protein L12	RPL12	L12, uL11
green	6137	ribosomal protein L13	RPL13	BBC1, D16S444E, D16S44E, L13, SEMDIST
green	6138	ribosomal protein L15	RPL15	DBA12, EC45, L15, RPL10, RPLY10
green	6139	ribosomal protein L17	RPL17	L17, PD-1, RPL23, uL22
green	6141	ribosomal protein L18	RPL18	DBA18, L18, eL18
green	6142	ribosomal protein L18a	RPL18A	L18A, eL20
green	6143	ribosomal protein L19	RPL19	L19, eL19
green	6144	ribosomal protein L21	RPL21	HYPT12, L21, eL21
green	6147	ribosomal protein L23a	RPL23A	L23A, MDA20, uL23
green	6152	ribosomal protein L24	RPL24	HEL-S-310, L24, eL24
green	6155	ribosomal protein L27	RPL27	DBA16, L27, eL27
green	6156	ribosomal protein L30	RPL30	L30, eL30
green	6157	ribosomal protein L27a	RPL27A	L27A, uL15
green	6158	ribosomal protein L28	RPL28	L28, eL28
green	6159	ribosomal protein L29	RPL29	HIP, HUMRPL29, L29, RPL29P10, RPL29_3_370
green	6160	ribosomal protein L31	RPL31	L31, eL31
green	6161	ribosomal protein L32	RPL32	L32, PP9932, eL32
green	6164	ribosomal protein L34	RPL34	L34, eL34
green	6165	ribosomal protein L35a	RPL35A	DBA5, L35A, eL33
green	6167	ribosomal protein L37	RPL37	L37, eL37
green	6168	ribosomal protein L37a	RPL37A	L37A, eL43
green	6169	ribosomal protein L38	RPL38	L38, eL38
green	6170	ribosomal protein L39	RPL39	L39, RPL39P42, RPL39_23_1806, eL39
green	6171	ribosomal protein L41	RPL41	L41, eL41
green	6173	ribosomal protein L36a	RPL36A	L36A, L44L, MIG6, RPL44, eL42
green	6175	ribosomal protein lateral stalk subunit P0	RPLP0	L10E, LP0, P0, PRLP0, RPP0
green	6176	ribosomal protein lateral stalk subunit P1	RPLP1	LP1, P1, RPP1
green	6181	ribosomal protein lateral stalk subunit P2	RPLP2	D11S2243E, LP2, P2, RPP2
green	6187	ribosomal protein S2	RPS2	LLREP3, S2, uS5
green	6188	ribosomal protein S3	RPS3	S3, uS3
green	6189	ribosomal protein S3A	RPS3A	FTE1, MFTL, S3A, eS1
green	6191	ribosomal protein S4 X-linked	RPS4X	CCG2, DXS306, RPS4, S4, SCAR
green	6193	ribosomal protein S5	RPS5	S5, uS7
green	6194	ribosomal protein S6	RPS6	S6, eS6
green	6201	ribosomal protein S7	RPS7	DBA8, S7, eS7
green	6202	ribosomal protein S8	RPS8	S8, eS8
green	6203	ribosomal protein S9	RPS9	S9, uS4
green	6204	ribosomal protein S10	RPS10	DBA9, S10, eS10
green	6205	ribosomal protein S11	RPS11	S11, uS17
green	6206	ribosomal protein S12	RPS12	S12, eS12
green	6207	ribosomal protein S13	RPS13	S13, uS15
green	6208	ribosomal protein S14	RPS14	EMTB, S14, uS11
green	6209	ribosomal protein S15	RPS15	RIG, S15, uS19
green	6210	ribosomal protein S15a	RPS15A	DBA20, S15a, uS8
green	6217	ribosomal protein S16	RPS16	S16, uS9
green	6218	ribosomal protein S17	RPS17	DBA4, RPS17L, RPS17L1, RPS17L2, S17
green	6222	ribosomal protein S18	RPS18	D6S218E, HKE3, KE-3, KE3, S18
green	6224	ribosomal protein S20	RPS20	S20, uS10
green	6227	ribosomal protein S21	RPS21	HLDF, S21, eS21
green	6229	ribosomal protein S24	RPS24	DBA3, S24, eS24
green	6230	ribosomal protein S25	RPS25	S25, eS25
green	6233	ribosomal protein S27a	RPS27A	CEP80, HEL112, S27A, UBA80, UBC
green	6234	ribosomal protein S28	RPS28	DBA15, S28, eS28
green	6235	ribosomal protein S29	RPS29	DBA13, S29, uS14
green	6328	sodium voltage-gated channel alpha subunit 3	SCN3A	DEE62, EIEE62, FFEVF4, NAC3, Nav1.3
green	6343	secretin	SCT
green	6519	solute carrier family 3 member 1	SLC3A1	ATR1, CSNU1, D2H, NBAT, RBAT
green	6599	SWI/SNF related, matrix associated, actin dependent regulator of chromatin subfamily c member 1	SMARCC1	BAF155, CRACC1, HYC5, Rsc8, SRG3
green	6709	spectrin alpha, non-erythrocytic 1	SPTAN1	DEE5, DEVEP, EIEE5, HMN11, HMND11
green	6748	signal sequence receptor subunit 4	SSR4	CDG1Y, TRAPD
green	6774	signal transducer and activator of transcription 3	STAT3	ADMIO, ADMIO1, APRF, HIES
green	7023	transcription factor AP-4	TFAP4	AP-4, bHLHc41
green	7086	transketolase	TKT	HEL-S-48, HEL107, SDDHD, TK, TKT1
green	7094	talin 1	TLN1	ILWEQ, TLN, talin-1
green	7178	tumor protein, translationally-controlled 1	TPT1	HRF, TCTP, p02, p23
green	7311	ubiquitin A-52 residue ribosomal protein fusion product 1	UBA52	CEP52, HUBCEP52, L40, RPL40
green	7626	zinc finger protein 75D	ZNF75D	D8C6, ZKSCAN24, ZNF75, ZNF82, ZSCAN28
green	7881	potassium voltage-gated channel subfamily A regulatory beta subunit 1	KCNAB1	AKR6A3, KCNA1B, KV-BETA-1, Kvb1.3, hKvBeta3
green	8361	H4 clustered histone 6	H4C6	H4, H4-16, H4/c, H4C1, H4C11
green	8665	eukaryotic translation initiation factor 3 subunit F	EIF3F	EIF3S5, MRT67, eIF3-p47
green	9045	ribosomal protein L14	RPL14	CAG-ISL-7, CTG-B33, L14, RL14, eL14
green	9238	transforming growth factor beta regulator 4	TBRG4	CPR2, FASTKD4
green	9244	cytokine receptor like factor 1	CRLF1	CISS, CISS1, CLF, CLF-1, NR6
green	9349	ribosomal protein L23	RPL23	L23, rpL17, uL14
green	9556	ATP synthase membrane subunit j	ATP5MJ	6.8PL, ATP5MPL, C14orf2, MLQ, MP68
green	9586	cAMP responsive element binding protein 5	CREB5	CRE-BPA, CREB-5, CREBPA
green	9662	centrosomal protein 135	CEP135	CEP4, KIAA0635, MCPH8
green	9791	phosphatidylserine synthase 1	PTDSS1	LMHD, PSS1, PSSA
green	9875	URB1 ribosome biogenesis homolog	URB1	C21orf108, NPA1
green	9935	MAF bZIP transcription factor B	MAFB	DURS3, KRML, MCTO
green	10044	SH2 domain containing 3C	SH2D3C	CHAT, NSP3, PRO34088, SHEP1
green	10105	peptidylprolyl isomerase F	PPIF	CYP3, CyP-M, Cyp-D, CypD
green	10130	protein disulfide isomerase family A member 6	PDIA6	ERP5, P5, TXNDC7
green	10195	ALG3 alpha-1,3- mannosyltransferase	ALG3	CDG1D, CDGS4, CDGS6, D16Ertd36e, NOT56L
green	10218	angiopoietin like 7	ANGPTL7	AngX, CDT6, dJ647M16.1
green	10399	receptor for activated C kinase 1	RACK1	GNB2L1, Gnb2-rs1, H12.3, HLC-7, PIG21
green	10488	cAMP responsive element binding protein 3	CREB3	LUMAN, LZIP, sLZIP
green	10634	growth arrest specific 2 like 1	GAS2L1	GAR22
green	10899	jumping translocation breakpoint	JTB	HJTB, HSPC222, PAR, hJT
green	11224	ribosomal protein L35	RPL35	DBA19, L35, uL29
green	22902	RUN and FYVE domain containing 3	RUFY3	RIPX, SINGAR1, ZFYVE30
green	23037	PDZ domain containing 2	PDZD2	AIPC, PAPIN, PDZK3, PIN1
green	23242	cordon-bleu WH2 repeat protein	COBL
green	23499	microtubule actin crosslinking factor 1	MACF1	ABP620, ACF7, KIAA0754, LIS9, Lnc-PMIF
green	23521	ribosomal protein L13a	RPL13A	L13A, TSTA1, uL13
green	23641	LDOC1 regulator of NFKB signaling	LDOC1	BCUR1, Mar7, Mart7, RTL7, SIRH7
green	25827	F-box and leucine rich repeat protein 2	FBXL2	FBL2, FBL3
green	25873	ribosomal protein L36	RPL36	L36, eL36
green	25945	nectin cell adhesion molecule 3	NECTIN3	CD113, CDW113, NECTIN-3, PPR3, PRR3
green	26015	RNA polymerase II associated protein 1	RPAP1
green	26776	small nucleolar RNA, H/ACA box 71B	SNORA71B	RNU71B, U71b
green	26855	RNA, U2 small nuclear 2, pseudogene	RNU2-2P	RNU2-2, RNU2B, U2
green	26986	poly(A) binding protein cytoplasmic 1	PABPC1	PAB1, PABP, PABP1, PABPC2, PABPL1
green	27090	ST6 N-acetylgalactosaminide alpha-2,6-sialyltransferase 4	ST6GALNAC4	IV, SIAT3-C, SIAT3C, SIAT7-D, SIAT7D
green	27166	PRELI domain containing 1	PRELID1	CGI-106, PRELI, PX19, SBBI12
green	27301	apurinic/apyrimidinic endodeoxyribonuclease 2	APEX2	APE2, APEXL2, XTH2, ZGRF2
green	29065	ASAP1 intronic transcript 1	ASAP1-IT1	ASAP1-IT, ASAP1IT, ASAP1IT1, DDEF1IT1, HSPC054
green	29997	NOP53 ribosome biogenesis factor	NOP53	GLTSCR2, PICT-1, PICT1
green	51065	ribosomal protein S27 like	RPS27L
green	51160	VPS28 subunit of ESCRT-I	VPS28
green	51170	hydroxysteroid 17-beta dehydrogenase 11	HSD17B11	17-BETA-HSD11, 17-BETA-HSDXI, 17BHSD11, DHRS8, PAN1B
green	51172	N-acetylglucosamine-1-phosphodiester alpha-N-acetylglucosaminidase	NAGPA	APAA, UCE
green	51253	mitochondrial ribosomal protein L37	MRPL37	L2mt, L37mt, MRP-L2, MRP-L37, MRPL2
green	51318	mitochondrial ribosomal protein L35	MRPL35	L35mt, MRP-L35, bL35m
green	51372	translation machinery associated 7 homolog	TMA7	CCDC72, HSPC016
green	51386	eukaryotic translation initiation factor 3 subunit L	EIF3L	EIF3EIP, EIF3S11, EIF3S6IP, HSPC021, HSPC025
green	51451	leucine carboxyl methyltransferase 1	LCMT1	CGI-68, LCMT, PPMT1
green	51465	ubiquitin conjugating enzyme E2 J1	UBE2J1	CGI-76, HSPC153, HSPC205, HSU93243, NCUBE-1
green	53841	cadherin related family member 5	CDHR5	MLPCDH, MU-PCDH, MUCDHL, MUPCDH
green	54475	notchless homolog 1	NLE1	NLE, Rsa4
green	54557	small glutamine rich tetratricopeptide repeat co-chaperone beta	SGTB	SGT2
green	54682	MANSC domain containing 1	MANSC1	9130403P13Rik, LOH12CR3
green	54859	elongator acetyltransferase complex subunit 6	ELP6	C3orf75, TMEM103
green	54942	actin binding transcription modulator	ABITRAM	C9orf6, CG-8, FAM206A, Simiate
green	54952	tRNA selenocysteine 1 associated protein 1	TRNAU1AP	PRO1902, SECP43, TRSPAP1
green	55012	protein phosphatase 2 regulatory subunit B''gamma	PPP2R3C	C14orf10, G4-1, G5pr, GDRM, MEGD
green	55106	schlafen family member 12	SLFN12	SLFN3
green	55269	paraspeckle component 1	PSPC1	PSP1
green	55508	solute carrier family 35 member E3	SLC35E3	BLOV1
green	55510	DEAD-box helicase 43	DDX43	CT13, HAGE
green	55565	zinc finger protein 821	ZNF821
green	55707	NECAP endocytosis associated 2	NECAP2
green	55732	FIGNL1 interacting regulator of recombination and mitosis	FIRRM	Apolo1, C1orf112, FLIP, MEICA1
green	55888	zinc finger with KRAB and SCAN domains 7	ZKSCAN7	ZFP, ZNF167, ZNF448, ZNF64, ZSCAN39
green	57134	mannosidase alpha class 1C member 1	MAN1C1	HMIC, MAN1A3, MAN1C, pp6318
green	57147	SCY1 like pseudokinase 3	SCYL3	PACE-1, PACE1
green	57211	adhesion G protein-coupled receptor G6	ADGRG6	APG1, DREG, GPR126, LCCS9, PR126
green	57216	VANGL planar cell polarity protein 2	VANGL2	LPP1, LTAP, STB1, STBM, STBM1
green	57506	mitochondrial antiviral signaling protein	MAVS	CARDIF, IPS-1, IPS1, VISA
green	57511	component of oligomeric golgi complex 6	COG6	CDG2L, COD2, SHNS
green	57577	coiled-coil domain containing 191	CCDC191	KIAA1407
green	57585	cramped chromatin regulator homolog 1	CRAMP1	CRAMP1L, HN1L, TCE4
green	60386	solute carrier family 25 member 19	SLC25A19	DNC, MCPHA, MTPPT, MUP1, THMD3
green	60401	ectodysplasin A2 receptor	EDA2R	EDA-A2R, EDAA2R, TNFRSF27, XEDAR
green	64172	O-sialoglycoprotein endopeptidase like 1	OSGEPL1	OSGEPL, Qri7
green	64359	nucleoredoxin	NXN	NRX, RRS2, TRG-4
green	64849	solute carrier family 13 member 3	SLC13A3	ARLIAK, NADC3, NaC3, SDCT2
green	64943	5'-nucleotidase domain containing 2	NT5DC2
green	65059	Ras association (RalGDS/AF-6) and pleckstrin homology domains 1	RAPH1	ALS2CR18, ALS2CR9, LPD, PREL-2, PREL2
green	79173	break repair meiotic recombinase recruitment factor 1	BRME1	C19orf57, MEIOK21
green	79776	zinc finger homeobox 4	ZFHX4	ZFH4, ZHF4
green	79864	junctional cadherin complex regulator	JHY	C11orf63
green	83939	eukaryotic translation initiation factor 2A	EIF2A	CDA02, EIF-2A, MST089, MSTP004, MSTP089
green	84071	armadillo repeat containing 2	ARMC2	SPGF38, bA787I22.1
green	84231	TNF receptor associated factor 7	TRAF7	CAFDADD, RFWD1, RNF119
green	84557	microtubule associated protein 1 light chain 3 alpha	MAP1LC3A	ATG8E, LC3, LC3A, MAP1ALC3, MAP1BLC3
green	84804	major facilitator superfamily domain containing 9	MFSD9
green	85495	ribonuclease P RNA component H1	RPPH1	H1RNA, RPPH1-1
green	89790	sialic acid binding Ig like lectin 10	SIGLEC10	PRO940, SIGLEC-10, SLG2
green	90416	coiled-coil domain containing 32	CCDC32	C15orf57, CFNDS
green	91607	schlafen family member 11	SLFN11	SLFN8/9
green	91947	arrestin domain containing 4	ARRDC4
green	93034	5'-nucleotidase, cytosolic IB	NT5C1B	AIRP, CN-IB, CN1B
green	93492	transmembrane phosphoinositide 3-phosphatase and tensin homolog 2	TPTE2	TPIP
green	94103	ORMDL sphingolipid biosynthesis regulator 3	ORMDL3
green	94162	small nucleolar RNA, C/D box 38A	SNORD38A	RNU38A, U38A
green	113829	solute carrier family 35 member A4	SLC35A4
green	114224	uncharacterized LOC114224	LOC114224	PRO2852
green	114599	small nucleolar RNA, C/D box 15B	SNORD15B	RNU15B, U15B
green	115004	cyclic GMP-AMP synthase	CGAS	C6orf150, D4, MB21D1, h-cGAS
green	116151	family with sequence similarity 210 member B	FAM210B	5A3, C20orf108, dJ1167H4.1
green	118738	zinc finger protein 488	ZNF488
green	125144	small nucleolar RNA host gene 29	SNHG29	C17orf45, C17orf76-AS1, FAM211A-AS1, LRRC75A-AS1, NCRNA00188
green	127495	leucine rich repeat containing 39	LRRC39
green	127670	transmembrane epididymal protein 1	TEDDM1	EDDM9, Epdd1, HE9, HEL-S-45e, TMEM45C
green	132321	chromosome 4 open reading frame 33	C4orf33
green	140606	selenoprotein M	SELENOM	SELM, SEPM
green	144100	pleckstrin homology domain containing A7	PLEKHA7
green	146771	testicular cell adhesion molecule 1, pseudogene	TCAM1P	TCAM1
green	146857	schlafen family member 13	SLFN13	SLFN10, hSLFN13
green	147463	ankyrin repeat domain 29	ANKRD29
green	147804	tropomyosin 3 pseudogene 9	TPM3P9
green	149069	doublecortin domain containing 2B	DCDC2B
green	150709	ankyrin and armadillo repeat containing	ANKAR
green	151195	cyclin Y like 1	CCNYL1
green	151534	LBX2 antisense RNA 1	LBX2-AS1
green	159091	PABIR family member 3	PABIR3	FAM122C
green	160065	prostate and testis expressed 1	PATE1	PATE
green	170958	zinc finger protein 525	ZNF525
green	253982	aspartate beta-hydroxylase domain containing 1	ASPHD1
green	254170	F-box protein 33	FBXO33	BMND12, Fbx33, c14_5247
green	255104	transmembrane and coiled-coil domains 4	TMCO4
green	284009	uncharacterized LOC284009	LOC284009
green	284018	chromosome 17 open reading frame 58	C17orf58
green	284836	long intergenic non-protein coding RNA 319	LINC00319	C21orf125, NCRNA00319, PRED49
green	338699	ankyrin repeat domain 42	ANKRD42	PPP1R79, SARP
green	339263	long intergenic non-protein coding RNA 2693	LINC02693	C17orf51
green	341883	leucine rich repeat containing 9	LRRC9
green	378938	metastasis associated lung adenocarcinoma transcript 1	MALAT1	HCN, LINC00047, NCRNA00047, NEAT2, PRO2853
green	387895	long intergenic non-protein coding RNA 944	LINC00944	DMDRMR
green	388524	ribosomal protein SA 2	RPSA2	37LRP, 67LR, LBP/p40, LRP/LR, LamR
green	388789	small integral membrane protein 26	SMIM26	LINC00493
green	390354	ribosomal protein L18a pseudogene 3	RPL18AP3	RPL18A_6_1273, bcm182
green	392275	sphingomyelin phosphodiesterase 5 (pseudogene)	SMPD5	MA-nSMase
green	399967	prostate and testis expressed 2	PATE2	C11orf38, PATE-M, UNQ3112
green	399968	prostate and testis expressed 4	PATE4	PATE-B
green	400590
green	441032	eukaryotic translation elongation factor 1 alpha 1 pseudogene 9	EEF1A1P9	EEF1AL7
green	619505	small nucleolar RNA, H/ACA box 21	SNORA21	ACA21
green	653162	ribosomal protein SA pseudogene 9	RPSAP9	LAMR1P9, RPSA_20_986
green	654322	small nucleolar RNA, H/ACA box 13	SNORA13	ACA13
green	677775	small Cajal body-specific RNA 5	SCARNA5	U87
green	677777	small Cajal body-specific RNA 12	SCARNA12	U89
green	677808	small nucleolar RNA, H/ACA box 23	SNORA23	ACA23
green	677841	small nucleolar RNA, H/ACA box 74B	SNORA74B	U19-2
green	677847	small nucleolar RNA, H/ACA box 81	SNORA81	HBI-61
green	692212	small nucleolar RNA, C/D box 99	SNORD99	HBII-420
green	693198	microRNA 613	MIR613	MIRN613, hsa-mir-613
green	728554	THO complex 3 pseudogene	LOC728554
green	728613	PDCD6 pseudogene 1	PDCD6P1
green	728658	ribosomal protein L13a pseudogene 5	RPL13AP5	RPL13A_8_1086, bA196N24.2
green	100124539	small nucleolar RNA, H/ACA box 11B	SNORA11B
green	100128731	oligosaccharyltransferase complex subunit 4, non-catalytic	OST4
green	100128881	VPS9D1 antisense RNA 1	VPS9D1-AS1	MYU
green	100130771	EF-hand calcium binding domain 10	EFCAB10
green	100169851	prostate and testis expressed 3	PATE3	HEL-127, PATE-DJ
green	100192378	ZFHX4 antisense RNA 1	ZFHX4-AS1
green	100287580
green	100287803
green	100289455
green	100290566
green	100505503
green	100505661
green	100506168
green	100507013
green	100507206	long intergenic non-protein coding RNA 943	LINC00943
green	100507246	small nucleolar RNA host gene 16	SNHG16	ELNAT1, Nbla10727, Nbla12061, ncRAN
green	100507370
green	100507402
green	100507457
green	100507604
greenyellow	223	aldehyde dehydrogenase 9 family member A1	ALDH9A1	ALDH4, ALDH7, ALDH9, E3, TMABA-DH
greenyellow	493	ATPase plasma membrane Ca2+ transporting 4	ATP2B4	ATP2B2, MXRA1, PMCA4, PMCA4b, PMCA4x
greenyellow	994	cell division cycle 25B	CDC25B
greenyellow	995	cell division cycle 25C	CDC25C	CDC25, PPP1R60
greenyellow	1063	centromere protein F	CENPF	CENF, CILD31, PRO1779, STROMS, hcp-1
greenyellow	1122	CHM like Rab escort protein	CHML	REP2
greenyellow	1163	CDC28 protein kinase regulatory subunit 1B	CKS1B	CKS1, PNAS-16, PNAS-18, ckshs1
greenyellow	1386	activating transcription factor 2	ATF2	CRE-BP1, CREB-2, CREB2, HB16, TREB7
greenyellow	2029	endosulfine alpha	ENSA	ARPP-19e
greenyellow	2058	glutamyl-prolyl-tRNA synthetase 1	EPRS1	EARS, EPRS, GLUPRORS, HLD15, PARS
greenyellow	2271	fumarate hydratase	FH	FMRD, HLRCC, HsFH, LRCC, MCL
greenyellow	2491	centromere protein I	CENPI	CENP-I, FSHPRH1, LRPR1
greenyellow	2562	gamma-aminobutyric acid type A receptor subunit beta3	GABRB3	DEE43, ECA5, EIEE43
greenyellow	3192	heterogeneous nuclear ribonucleoprotein U	HNRNPU	DEE54, EIEE54, GRIP120, HNRNPU-AS1, HNRPU
greenyellow	3955	LFNG O-fucosylpeptide 3-beta-N-acetylglucosaminyltransferase	LFNG	SCDO3
greenyellow	3992	fatty acid desaturase 1	FADS1	D5D, FADS6, FADSD5, LLCDL1, TU12
greenyellow	4885	neuronal pentraxin 2	NPTX2	NARP, NP-II, NP2
greenyellow	4953	ornithine decarboxylase 1	ODC1	BABS, NEDBA, NEDBIA, ODC
greenyellow	5025	purinergic receptor P2X 4	P2RX4	P2X4, P2X4R
greenyellow	5202	prefoldin subunit 2	PFDN2	PFD2
greenyellow	5819	nectin cell adhesion molecule 2	NECTIN2	CD112, HVEB, PRR2, PVRL2, PVRR2
greenyellow	5867	RAB4A, member RAS oncogene family	RAB4A	HRES-1, HRES-1/RAB4, HRES1, RAB4
greenyellow	5929	RB binding protein 5, histone lysine methyltransferase complex subunit	RBBP5	RBQ3, SWD1
greenyellow	6045	ring finger protein 2	RNF2	BAP-1, BAP1, DING, HIPI3, LUSYAM
greenyellow	6566	solute carrier family 16 member 1	SLC16A1	HHF7, MCT, MCT1, MCT1D
greenyellow	6635	small nuclear ribonucleoprotein polypeptide E	SNRPE	HYPT11, SME, Sm-E, snRNP-E
greenyellow	6809	syntaxin 3	STX3	DIAR12, MVID2, RDMVID, STX3A
greenyellow	6944	vacuolar protein sorting 72 homolog	VPS72	CFL1, Swc2, TCFL1, YL-1, YL1
greenyellow	7569	zinc finger protein 182	ZNF182	HHZ150, KOX14, ZNF21, Zfp182
greenyellow	7678	zinc finger protein 124	ZNF124	HZF-16, HZF16, ZK7
greenyellow	8481	OFD1 centriole and centriolar satellite protein	OFD1	71-7A, CXorf5, JBTS10, RP23, SGBS2
greenyellow	8572	PDZ and LIM domain 4	PDLIM4	RIL
greenyellow	9156	exonuclease 1	EXO1	HEX1, hExoI
greenyellow	9453	geranylgeranyl diphosphate synthase 1	GGPS1	GGPPS, GGPPS1, MDHLO, MUDHLOV
greenyellow	9557	chromodomain helicase DNA binding protein 1 like	CHD1L	ALC1, CHDL
[truncated: 15,532 more rows]

## Sheet: B. GO_BP_enrichment_by_module
WGCNA_module	Enrichment FDR	nGenes	Pathway Genes	Fold Enrichment	Pathway	URL	Genes
bisque4	0.0492497	2	23	108.359	Membrane repolarization during cardiac muscle cell action potential	http://amigo.geneontology.org/amigo/term/GO:0086013	KCNN2 KCNIP2
bisque4	0.0492497	2	26	91.25	Membrane repolarization during action potential	http://amigo.geneontology.org/amigo/term/GO:0086011	KCNN2 KCNIP2
blue	2.88142e-05	4	5	33.4217	Glomerulus vasculature morphogenesis	http://amigo.geneontology.org/amigo/term/GO:0072103	PDGFRB BMP4 NOTCH2 PDGFRA
blue	2.88142e-05	4	5	33.4217	Glomerular capillary formation	http://amigo.geneontology.org/amigo/term/GO:0072104	PDGFRB BMP4 NOTCH2 PDGFRA
blue	0.00908526	2	3	33.4217	Glycolate metabolic process	http://amigo.geneontology.org/amigo/term/GO:0009441	IGF1 PARK7
blue	0.00908526	2	4	33.4217	Vein smooth muscle contraction	http://amigo.geneontology.org/amigo/term/GO:0014826	EDN1 EDNRB
blue	0.00908526	2	4	33.4217	Negative regulation of neurotrophin TRK receptor signaling pathway	http://amigo.geneontology.org/amigo/term/GO:0051387	SPRY2 SPRY1
blue	0.00908526	2	3	33.4217	Glomerular endothelium development	http://amigo.geneontology.org/amigo/term/GO:0072011	CD34 PECAM1
blue	0.00908526	2	3	33.4217	Metanephric glomerulus morphogenesis	http://amigo.geneontology.org/amigo/term/GO:0072275	PDGFRB PDGFRA
blue	0.00908526	2	3	33.4217	Metanephric glomerulus vasculature morphogenesis	http://amigo.geneontology.org/amigo/term/GO:0072276	PDGFRB PDGFRA
blue	0.00908526	2	3	33.4217	Metanephric glomerular capillary formation	http://amigo.geneontology.org/amigo/term/GO:0072277	PDGFRB PDGFRA
blue	0.00908526	2	3	33.4217	Regulation of renin secretion into blood stream	http://amigo.geneontology.org/amigo/term/GO:1900133	F2RL1 F2R
blue	0.00908526	2	3	33.4217	Regulation of odontoblast differentiation	http://amigo.geneontology.org/amigo/term/GO:1901329	SERPINE1 CEBPB
blue	0.00908526	2	3	33.4217	Regulation of intracellular mRNA localization	http://amigo.geneontology.org/amigo/term/GO:1904580	ZFP36 ZFP36L1
blue	0.00908526	2	3	33.4217	Positive regulation of intracellular mRNA localization	http://amigo.geneontology.org/amigo/term/GO:1904582	ZFP36 ZFP36L1
blue	0.000111654	4	7	26.7373	Tendon development	http://amigo.geneontology.org/amigo/term/GO:0035989	COL11A1 COMP BMP4 COL5A1
blue	0.00175405	3	6	25.0663	Lung growth	http://amigo.geneontology.org/amigo/term/GO:0060437	PDGFRB SPRY2 FGF7
blue	0.000292364	4	7	22.2811	Renal system vasculature morphogenesis	http://amigo.geneontology.org/amigo/term/GO:0061438	PDGFRB BMP4 NOTCH2 PDGFRA
blue	0.000292364	4	7	22.2811	Kidney vasculature morphogenesis	http://amigo.geneontology.org/amigo/term/GO:0061439	PDGFRB BMP4 NOTCH2 PDGFRA
blue	0.0202664	2	5	22.2811	Renal response to blood flow involved in circulatory renin-angiotensin regulation of systemic arterial blood pressure	http://amigo.geneontology.org/amigo/term/GO:0001999	F2RL1 F2R
blue	0.0202664	2	5	22.2811	Renin secretion into blood stream	http://amigo.geneontology.org/amigo/term/GO:0002001	F2RL1 F2R
blue	0.0202664	2	4	22.2811	Endocardial cushion fusion	http://amigo.geneontology.org/amigo/term/GO:0003274	TGFB2 TGFBR2
blue	0.0202664	2	4	22.2811	Blood coagulation, extrinsic pathway	http://amigo.geneontology.org/amigo/term/GO:0007598	TFPI F3
blue	0.0202664	2	6	22.2811	Exocrine pancreas development	http://amigo.geneontology.org/amigo/term/GO:0031017	WLS IGF2
blue	0.0202664	2	4	22.2811	Negative regulation of aldosterone metabolic process	http://amigo.geneontology.org/amigo/term/GO:0032345	DKK3 REST
blue	0.0202664	2	4	22.2811	Negative regulation of aldosterone biosynthetic process	http://amigo.geneontology.org/amigo/term/GO:0032348	DKK3 REST
blue	0.0202664	2	3	22.2811	VEGF-activated platelet-derived growth factor receptor signaling pathway	http://amigo.geneontology.org/amigo/term/GO:0038086	PDGFRB PDGFRA
blue	0.0202664	2	3	22.2811	Positive regulation of cell proliferation by VEGF-activated platelet derived growth factor receptor signaling pathway	http://amigo.geneontology.org/amigo/term/GO:0038091	PDGFRB PDGFRA
blue	0.0202664	2	4	22.2811	Progesterone secretion	http://amigo.geneontology.org/amigo/term/GO:0042701	INHBA FZD4
blue	0.0202664	2	6	22.2811	Integrin biosynthetic process	http://amigo.geneontology.org/amigo/term/GO:0045112	TGFB2 COL5A1
blue	0.0202664	2	3	22.2811	Negative regulation of T-helper 1 cell differentiation	http://amigo.geneontology.org/amigo/term/GO:0045626	IL4R TNFSF4
blue	0.0202664	2	8	22.2811	Positive regulation of cell adhesion molecule production	http://amigo.geneontology.org/amigo/term/GO:0060355	CAV1 COLEC12
blue	0.0202664	2	3	22.2811	Frontal suture morphogenesis	http://amigo.geneontology.org/amigo/term/GO:0060364	GLI3 TGFB3
blue	0.0202664	2	7	22.2811	Regulation of branching involved in salivary gland morphogenesis	http://amigo.geneontology.org/amigo/term/GO:0060693	NTN4 FGF7
blue	0.0202664	2	4	22.2811	Response to prostaglandin D	http://amigo.geneontology.org/amigo/term/GO:0071798	TNC PTGFR
blue	0.0202664	2	4	22.2811	Cellular response to prostaglandin D stimulus	http://amigo.geneontology.org/amigo/term/GO:0071799	TNC PTGFR
blue	0.0202664	2	5	22.2811	Odontoblast differentiation	http://amigo.geneontology.org/amigo/term/GO:0071895	SERPINE1 CEBPB
blue	0.0202664	2	4	22.2811	Metanephric comma-shaped body morphogenesis	http://amigo.geneontology.org/amigo/term/GO:0072278	PDGFRB BMP4
blue	0.0202664	2	3	22.2811	Regulation of monocyte aggregation	http://amigo.geneontology.org/amigo/term/GO:1900623	NR4A3 HAS2
blue	0.0202664	2	3	22.2811	Positive regulation of monocyte aggregation	http://amigo.geneontology.org/amigo/term/GO:1900625	NR4A3 HAS2
blue	0.0202664	2	3	22.2811	Positive regulation of bone development	http://amigo.geneontology.org/amigo/term/GO:1903012	TAPT1 TMEM119
blue	0.0202664	2	4	22.2811	Regulation of TRAIL-activated apoptotic signaling pathway	http://amigo.geneontology.org/amigo/term/GO:1903121	TIMP3 PARK7
blue	0.0202664	2	3	22.2811	Negative regulation of endodermal cell differentiation	http://amigo.geneontology.org/amigo/term/GO:1903225	COL5A1 COL5A2
blue	0.0202664	2	7	22.2811	Positive regulation of fear response	http://amigo.geneontology.org/amigo/term/GO:1903367	GJA1 NPAS2
blue	0.0202664	2	4	22.2811	Bone regeneration	http://amigo.geneontology.org/amigo/term/GO:1990523	POSTN CCN3
blue	0.0202664	2	4	22.2811	Negative regulation of cortisol biosynthetic process	http://amigo.geneontology.org/amigo/term/GO:2000065	DKK3 REST
blue	0.0202664	2	4	22.2811	Regulation of blood coagulation, extrinsic pathway	http://amigo.geneontology.org/amigo/term/GO:2000263	TFPI F3
blue	0.0202664	2	4	22.2811	Negative regulation of blood coagulation, extrinsic pathway	http://amigo.geneontology.org/amigo/term/GO:2000264	TFPI F3
blue	0.0202664	2	7	22.2811	Positive regulation of behavioral fear response	http://amigo.geneontology.org/amigo/term/GO:2000987	GJA1 NPAS2
blue	0.00356561	3	7	20.053	Membranous septum morphogenesis	http://amigo.geneontology.org/amigo/term/GO:0003149	TGFB2 BMP4 TGFBR2
blue	0.00356561	3	7	20.053	Negative regulation of plasminogen activation	http://amigo.geneontology.org/amigo/term/GO:0010757	SERPINE1 SERPINE2 THBS1
blue	0.00356561	3	17	20.053	Regulation of cell adhesion molecule production	http://amigo.geneontology.org/amigo/term/GO:0060353	CAV1 MYOCD COLEC12
blue	0.00356561	3	8	20.053	Metanephric glomerulus vasculature development	http://amigo.geneontology.org/amigo/term/GO:0072239	PDGFRB PDGFRA CD34
blue	0.00356561	3	6	20.053	Keratinocyte apoptotic process	http://amigo.geneontology.org/amigo/term/GO:0097283	SFRP4 ZFP36 ZFP36L1
blue	0.00356561	3	6	20.053	Regulation of keratinocyte apoptotic process	http://amigo.geneontology.org/amigo/term/GO:1902172	SFRP4 ZFP36 ZFP36L1
blue	0.000566785	4	8	19.0981	Glomerulus morphogenesis	http://amigo.geneontology.org/amigo/term/GO:0072102	PDGFRB BMP4 NOTCH2 PDGFRA
blue	0.000566785	4	7	19.0981	Regulation of bone development	http://amigo.geneontology.org/amigo/term/GO:1903010	GLI3 LOX TAPT1 TMEM119
blue	0.00597873	3	9	16.7108	Response to gravity	http://amigo.geneontology.org/amigo/term/GO:0009629	SPARC FOS FOSL1
blue	0.00597873	3	7	16.7108	Bud elongation involved in lung branching	http://amigo.geneontology.org/amigo/term/GO:0060449	BMP4 SPRY2 SPRY1
blue	0.00597873	3	10	16.7108	Regulation of protein activation cascade	http://amigo.geneontology.org/amigo/term/GO:2000257	TFPI F3 SERPING1
blue	0.00597873	3	9	16.7108	Negative regulation of protein activation cascade	http://amigo.geneontology.org/amigo/term/GO:2000258	TFPI F3 SERPING1
blue	0.00597873	3	7	16.7108	Regulation of neutrophil extravasation	http://amigo.geneontology.org/amigo/term/GO:2000389	CD99 IL1R1 XG
blue	0.00597873	3	6	16.7108	Positive regulation of neutrophil extravasation	http://amigo.geneontology.org/amigo/term/GO:2000391	CD99 IL1R1 XG
blue	0.0330765	2	4	16.7108	Positive regulation of glomerular filtration	http://amigo.geneontology.org/amigo/term/GO:0003104	GJA1 F2RL1
blue	0.0330765	2	5	16.7108	Apoptotic process involved in heart morphogenesis	http://amigo.geneontology.org/amigo/term/GO:0003278	TGFB2 CCN1
blue	0.0330765	2	4	16.7108	Leading strand elongation	http://amigo.geneontology.org/amigo/term/GO:0006272	POLA1 PCNA
blue	0.0330765	2	4	16.7108	Negative regulation of macrophage cytokine production	http://amigo.geneontology.org/amigo/term/GO:0010936	TGFB2 TGFB3
blue	0.0330765	2	7	16.7108	Regulation of phosphate transport	http://amigo.geneontology.org/amigo/term/GO:0010966	SFRP4 CEBPB
blue	0.0330765	2	6	16.7108	Peptide cross-linking via chondroitin 4-sulfate glycosaminoglycan	http://amigo.geneontology.org/amigo/term/GO:0019800	DCN BGN
blue	0.0330765	2	5	16.7108	Negative regulation of glucocorticoid metabolic process	http://amigo.geneontology.org/amigo/term/GO:0031944	DKK3 REST
blue	0.0330765	2	5	16.7108	Negative regulation of glucocorticoid biosynthetic process	http://amigo.geneontology.org/amigo/term/GO:0031947	DKK3 REST
blue	0.0330765	2	4	16.7108	Extracellular matrix-cell signaling	http://amigo.geneontology.org/amigo/term/GO:0035426	NTN4 FZD4
blue	0.0330765	2	9	16.7108	Plasma membrane raft assembly	http://amigo.geneontology.org/amigo/term/GO:0044854	CAV2 CAV1
blue	0.0330765	2	4	16.7108	Negative regulation of T-helper 2 cell differentiation	http://amigo.geneontology.org/amigo/term/GO:0045629	BCL6 ANXA1
blue	0.0330765	2	4	16.7108	Negative regulation of cell proliferation involved in contact inhibition	http://amigo.geneontology.org/amigo/term/GO:0060244	FAP SRPX
blue	0.0330765	2	5	16.7108	Positive regulation of epithelial cell proliferation involved in lung morphogenesis	http://amigo.geneontology.org/amigo/term/GO:0060501	SRSF6 FGF7
blue	0.0330765	2	5	16.7108	Cell adhesion involved in heart morphogenesis	http://amigo.geneontology.org/amigo/term/GO:0061343	TGFB2 TGFBR2
blue	0.0330765	2	4	16.7108	Caveola assembly	http://amigo.geneontology.org/amigo/term/GO:0070836	CAV2 CAV1
blue	0.0330765	2	7	16.7108	Comma-shaped body morphogenesis	http://amigo.geneontology.org/amigo/term/GO:0072049	PDGFRB BMP4
blue	0.0330765	2	5	16.7108	Metanephric glomerular mesangium development	http://amigo.geneontology.org/amigo/term/GO:0072223	PDGFRB CD34
blue	0.0330765	2	6	16.7108	Metanephric S-shaped body morphogenesis	http://amigo.geneontology.org/amigo/term/GO:0072284	PDGFRB BMP4
blue	0.0330765	2	5	16.7108	Negative regulation of steroid hormone biosynthetic process	http://amigo.geneontology.org/amigo/term/GO:0090032	DKK3 REST
blue	0.0330765	2	6	16.7108	Dentinogenesis	http://amigo.geneontology.org/amigo/term/GO:0097187	SERPINE1 HTRA1
blue	0.0330765	2	4	16.7108	Cell-cell junction disassembly	http://amigo.geneontology.org/amigo/term/GO:0150147	SNAI2 TGFB3
blue	0.0330765	2	4	16.7108	Negative regulation of phospholipase A2 activity	http://amigo.geneontology.org/amigo/term/GO:1900138	ANXA1 PLA2R1
blue	0.0330765	2	5	16.7108	Response to fluoride	http://amigo.geneontology.org/amigo/term/GO:1902617	COL1A1 FOXO1
blue	0.0330765	2	5	16.7108	Regulation of endodermal cell differentiation	http://amigo.geneontology.org/amigo/term/GO:1903224	COL5A1 COL5A2
blue	0.0330765	2	6	16.7108	Regulation of mesodermal cell differentiation	http://amigo.geneontology.org/amigo/term/GO:1905770	SFRP2 GJA1
blue	0.0330765	2	5	16.7108	Response to odorant	http://amigo.geneontology.org/amigo/term/GO:1990834	IL4R CFAP69
blue	0.0330765	2	4	16.7108	Regulation of smooth muscle cell-matrix adhesion	http://amigo.geneontology.org/amigo/term/GO:2000097	SERPINE1 EFEMP2
blue	0.0330765	2	5	16.7108	Regulation of sodium-dependent phosphate transport	http://amigo.geneontology.org/amigo/term/GO:2000118	SFRP4 CEBPB
blue	0.0330765	2	5	16.7108	Regulation of Rho-dependent protein serine/threonine kinase activity	http://amigo.geneontology.org/amigo/term/GO:2000298	THY1 HEG1
blue	0.0330765	2	4	16.7108	Negative regulation of platelet-derived growth factor receptor-beta signaling pathway	http://amigo.geneontology.org/amigo/term/GO:2000587	LRP1 MYOCD
blue	0.0330765	2	6	16.7108	Negative regulation of type B pancreatic cell apoptotic process	http://amigo.geneontology.org/amigo/term/GO:2000675	SRSF6 CAST
blue	0.00886022	3	7	14.3236	Intramembranous ossification	http://amigo.geneontology.org/amigo/term/GO:0001957	MMP2 COL1A1 CTSK
blue	0.00886022	3	7	14.3236	Direct ossification	http://amigo.geneontology.org/amigo/term/GO:0036072	MMP2 COL1A1 CTSK
blue	0.00886022	3	9	14.3236	Cranial suture morphogenesis	http://amigo.geneontology.org/amigo/term/GO:0060363	GLI3 TGFB3 BMP4
blue	0.000373963	5	15	13.9257	T-helper 2 cell differentiation	http://amigo.geneontology.org/amigo/term/GO:0045064	BCL3 IL4R BCL6 TNFSF4 ANXA1
blue	0.00225466	4	14	13.3687	Regulation of plasminogen activation	http://amigo.geneontology.org/amigo/term/GO:0010755	SERPINE1 SERPINE2 THBS1 RUNX1
blue	0.00225466	4	17	13.3687	Regulation of odontogenesis	http://amigo.geneontology.org/amigo/term/GO:0042481	EDN1 RUNX2 BMP4 CD34
blue	0.00225466	4	11	13.3687	Regulation of T-helper 2 cell differentiation	http://amigo.geneontology.org/amigo/term/GO:0045628	IL4R BCL6 TNFSF4 ANXA1
blue	0.00225466	4	14	13.3687	Neutrophil extravasation	http://amigo.geneontology.org/amigo/term/GO:0072672	CD99 IL1R1 XG PECAM1
blue	0.0468548	2	6	13.3687	Connective tissue replacement involved in inflammatory response wound healing	http://amigo.geneontology.org/amigo/term/GO:0002248	ABI3BP F2R
blue	0.0468548	2	7	13.3687	Negative regulation of T-helper 1 type immune response	http://amigo.geneontology.org/amigo/term/GO:0002826	IL4R TNFSF4
blue	0.0468548	2	5	13.3687	Common-partner SMAD protein phosphorylation	http://amigo.geneontology.org/amigo/term/GO:0007182	BMP4 TGFBR2
blue	0.0468548	2	8	13.3687	Negative regulation of gonadotropin secretion	http://amigo.geneontology.org/amigo/term/GO:0032277	INHBA GJA1
blue	0.0468548	2	5	13.3687	Mast cell cytokine production	http://amigo.geneontology.org/amigo/term/GO:0032762	BCL6 NR4A3
blue	0.0468548	2	5	13.3687	Regulation of mast cell cytokine production	http://amigo.geneontology.org/amigo/term/GO:0032763	BCL6 NR4A3
blue	0.0468548	2	8	13.3687	Negative regulation of smooth muscle cell apoptotic process	http://amigo.geneontology.org/amigo/term/GO:0034392	IGF1 EDN1
blue	0.0468548	2	5	13.3687	Ascending aorta development	http://amigo.geneontology.org/amigo/term/GO:0035905	TGFB2 LOX
blue	0.0468548	2	6	13.3687	Neuron death in response to hydrogen peroxide	http://amigo.geneontology.org/amigo/term/GO:0036476	PARK7 NR4A3
blue	0.0468548	2	7	13.3687	Oncostatin-M-mediated signaling pathway	http://amigo.geneontology.org/amigo/term/GO:0038165	IL13RA1 OSMR
blue	0.0468548	2	11	13.3687	Dopamine biosynthetic process	http://amigo.geneontology.org/amigo/term/GO:0042416	TGFB2 PARK7
blue	0.0468548	2	7	13.3687	Sodium-dependent phosphate transport	http://amigo.geneontology.org/amigo/term/GO:0044341	SFRP4 CEBPB
blue	0.0468548	2	5	13.3687	Response to cortisol	http://amigo.geneontology.org/amigo/term/GO:0051414	IGFBP7 SLIT3
blue	0.0468548	2	7	13.3687	Mesenchymal-epithelial cell signaling	http://amigo.geneontology.org/amigo/term/GO:0060638	TNC FGF7
blue	0.0468548	2	7	13.3687	Chorio-allantoic fusion	http://amigo.geneontology.org/amigo/term/GO:0060710	CCN1 ZFP36L1
blue	0.0468548	2	8	13.3687	Pulmonary artery morphogenesis	http://amigo.geneontology.org/amigo/term/GO:0061156	BMP4 CITED2
blue	0.0468548	2	10	13.3687	Smooth muscle cell-matrix adhesion	http://amigo.geneontology.org/amigo/term/GO:0061302	SERPINE1 EFEMP2
blue	0.0468548	2	5	13.3687	Monocyte aggregation	http://amigo.geneontology.org/amigo/term/GO:0070487	NR4A3 HAS2
blue	0.0468548	2	9	13.3687	S-shaped body morphogenesis	http://amigo.geneontology.org/amigo/term/GO:0072050	PDGFRB BMP4
blue	0.0468548	2	8	13.3687	Negative regulation of monocyte chemotaxis	http://amigo.geneontology.org/amigo/term/GO:0090027	DUSP1 CCN3
blue	0.000122449	6	27	12.5331	Fibrinolysis	http://amigo.geneontology.org/amigo/term/GO:0042730	FAP SERPINE1 THBS1 SERPING1 ANXA2 PROS1
blue	0.0123554	3	10	12.5331	Luteinization	http://amigo.geneontology.org/amigo/term/GO:0001553	INHBA PDGFRA FZD4
blue	0.0123554	3	15	12.5331	Positive regulation of keratinocyte proliferation	http://amigo.geneontology.org/amigo/term/GO:0010838	NOTCH2 FGF7 HAS2
blue	0.0123554	3	15	12.5331	Regulation of fibrinolysis	http://amigo.geneontology.org/amigo/term/GO:0051917	FAP SERPINE1 THBS1
blue	0.0123554	3	20	12.5331	Cell adhesion molecule production	http://amigo.geneontology.org/amigo/term/GO:0060352	CAV1 MYOCD COLEC12
blue	0.0123554	3	9	12.5331	Epithelial cell proliferation involved in lung morphogenesis	http://amigo.geneontology.org/amigo/term/GO:0060502	SRSF6 BMP4 FGF7
blue	0.0123554	3	8	12.5331	Regulation of platelet-derived growth factor receptor-beta signaling pathway	http://amigo.geneontology.org/amigo/term/GO:2000586	LOX LRP1 MYOCD
blue	6.27067e-06	8	27	12.1533	Positive regulation of collagen biosynthetic process	http://amigo.geneontology.org/amigo/term/GO:0032967	VIM PDGFRB CCN2 TGFB3 BMP4 CREB3L1 RUNX1 F2R
blue	0.00320856	4	19	12.1533	Positive regulation of cardiocyte differentiation	http://amigo.geneontology.org/amigo/term/GO:1905209	TGFB2 BMP4 MYOCD ABI3BP
blue	3.98807e-05	7	24	11.6976	Glomerulus vasculature development	http://amigo.geneontology.org/amigo/term/GO:0072012	PDGFRB BMP4 NOTCH2 PDGFRA ANGPT1 CD34 PECAM1
blue	8.84479e-06	8	28	11.6249	Positive regulation of collagen metabolic process	http://amigo.geneontology.org/amigo/term/GO:0010714	VIM PDGFRB CCN2 TGFB3 BMP4 CREB3L1 RUNX1 F2R
blue	7.6378e-10	14	57	11.4123	Negative regulation of hemostasis	http://amigo.geneontology.org/amigo/term/GO:1900047	TFPI FAP EDN1 COMP SERPINE1 F3 PDGFRA SERPINE2 THBS1 SERPING1 CD34 ANXA2 PROS1 PRKG1
blue	0.00105118	5	15	11.1406	Platelet-derived growth factor receptor-beta signaling pathway	http://amigo.geneontology.org/amigo/term/GO:0035791	PDGFRL LOX PDGFRB LRP1 MYOCD
blue	0.0167142	3	14	11.1406	Membrane raft assembly	http://amigo.geneontology.org/amigo/term/GO:0001765	CAV2 CAV1 ANXA2
blue	0.0167142	3	13	11.1406	Regulation of phospholipase A2 activity	http://amigo.geneontology.org/amigo/term/GO:0032429	LRP1 ANXA1 PLA2R1
blue	0.0167142	3	14	11.1406	Positive regulation of urine volume	http://amigo.geneontology.org/amigo/term/GO:0035810	EDN1 EDNRB HAS2
blue	0.0167142	3	10	11.1406	Regulation of T-helper 1 cell differentiation	http://amigo.geneontology.org/amigo/term/GO:0045625	IL4R TNFSF4 ANXA1
blue	0.0167142	3	14	11.1406	Elastic fiber assembly	http://amigo.geneontology.org/amigo/term/GO:0048251	LOX FBLN5 EFEMP2
blue	0.0167142	3	14	11.1406	Embryonic skeletal joint development	http://amigo.geneontology.org/amigo/term/GO:0072498	BMP4 EXT1 SLC2A10
blue	0.0167142	3	11	11.1406	Connective tissue replacement	http://amigo.geneontology.org/amigo/term/GO:0097709	ABI3BP RUNX1 F2R
blue	6.90746e-09	13	56	10.862	Negative regulation of blood coagulation	http://amigo.geneontology.org/amigo/term/GO:0030195	TFPI FAP EDN1 SERPINE1 F3 PDGFRA SERPINE2 THBS1 SERPING1 CD34 ANXA2 PROS1 PRKG1
blue	7.44073e-05	7	26	10.6342	Renal system vasculature development	http://amigo.geneontology.org/amigo/term/GO:0061437	PDGFRB BMP4 NOTCH2 PDGFRA ANGPT1 CD34 PECAM1
blue	7.44073e-05	7	26	10.6342	Kidney vasculature development	http://amigo.geneontology.org/amigo/term/GO:0061440	PDGFRB BMP4 NOTCH2 PDGFRA ANGPT1 CD34 PECAM1
blue	2.7616e-11	17	73	10.5216	Regulation of hemostasis	http://amigo.geneontology.org/amigo/term/GO:1900046	TFPI FAP EDN1 COMP CAV1 SERPINE1 F3 PDGFRA SERPINE2 THBS1 SERPING1 F2RL1 CD34 F2R ANXA2 PROS1 PRKG1
blue	0.00139625	5	16	10.4443	Retina vasculature development in camera-type eye	http://amigo.geneontology.org/amigo/term/GO:0061298	PDGFRB PDGFRA ACVRL1 FZD4 ARHGEF15
blue	1.7239e-10	16	71	10.2836	Regulation of blood coagulation	http://amigo.geneontology.org/amigo/term/GO:0030193	TFPI FAP EDN1 CAV1 SERPINE1 F3 PDGFRA SERPINE2 THBS1 SERPING1 F2RL1 CD34 F2R ANXA2 PROS1 PRKG1
blue	0.00561092	4	28	10.2836	Positive regulation of behavior	http://amigo.geneontology.org/amigo/term/GO:0048520	SGIP1 NR4A3 GJA1 NPAS2
blue	0.00561092	4	23	10.2836	Regulation of amyloid-beta clearance	http://amigo.geneontology.org/amigo/term/GO:1900221	IFNGR1 CLU LRP1 MYOCD
blue	0.000433949	6	26	10.0265	Negative regulation of alpha-beta T cell differentiation	http://amigo.geneontology.org/amigo/term/GO:0046639	IL4R GLI3 BCL6 TNFSF4 ANXA1 RUNX1
blue	0.0207276	3	19	10.0265	Regulation of systemic arterial blood pressure by circulatory renin-angiotensin	http://amigo.geneontology.org/amigo/term/GO:0001991	CPA3 F2RL1 F2R
blue	0.0207276	3	14	10.0265	Negative regulation of myotube differentiation	http://amigo.geneontology.org/amigo/term/GO:0010832	CCN3 MYOCD TMEM119
blue	0.0207276	3	10	10.0265	Bleb assembly	http://amigo.geneontology.org/amigo/term/GO:0032060	PMP22 EMP1 LPAR1
blue	0.0207276	3	11	10.0265	Glomerular basement membrane development	http://amigo.geneontology.org/amigo/term/GO:0032836	NID1 EXT1 SULF2
blue	0.0207276	3	13	10.0265	Primary alcohol biosynthetic process	http://amigo.geneontology.org/amigo/term/GO:0034309	DKK3 REST PARK7
blue	0.0207276	3	14	10.0265	Negative regulation of cardiac muscle cell proliferation	http://amigo.geneontology.org/amigo/term/GO:0060044	GJA1 TGFBR2 CITED2
blue	0.0207276	3	15	10.0265	Metanephric glomerulus development	http://amigo.geneontology.org/amigo/term/GO:0072224	PDGFRB PDGFRA CD34
blue	2.32386e-08	13	60	9.87459	Negative regulation of coagulation	http://amigo.geneontology.org/amigo/term/GO:0050819	TFPI FAP EDN1 SERPINE1 F3 PDGFRA SERPINE2 THBS1 SERPING1 CD34 ANXA2 PROS1 PRKG1
blue	0.00179223	5	18	9.82991	Negative regulation of fibroblast growth factor receptor signaling pathway	http://amigo.geneontology.org/amigo/term/GO:0040037	SPRY2 THBS1 CREB3L1 SPRY1 SULF2
blue	0.00179223	5	31	9.82991	Negative regulation of cartilage development	http://amigo.geneontology.org/amigo/term/GO:0061037	SNAI2 CCN4 EFEMP1 BMP4 CTSK
blue	0.00012824	7	33	9.74799	Regulation of SMAD protein signal transduction	http://amigo.geneontology.org/amigo/term/GO:0060390	WWTR1 TGFB3 BMP4 CCN3 DAB2 RBPMS SLC2A10
blue	0.0070663	4	21	9.54905	Positive regulation of cellular extravasation	http://amigo.geneontology.org/amigo/term/GO:0002693	CD99 IL1R1 XG THY1
blue	0.0070663	4	39	9.54905	Negative regulation of cytokine production involved in immune response	http://amigo.geneontology.org/amigo/term/GO:0002719	TGFB2 BCL6 TGFB3 ANGPT1
blue	0.0070663	4	27	9.54905	Regulation of systemic arterial blood pressure by renin-angiotensin	http://amigo.geneontology.org/amigo/term/GO:0003081	RPS6KA2 CPA3 F2RL1 F2R
blue	0.0070663	4	25	9.54905	Plasminogen activation	http://amigo.geneontology.org/amigo/term/GO:0031639	SERPINE1 SERPINE2 THBS1 RUNX1
blue	0.0070663	4	25	9.54905	Negative regulation of chondrocyte differentiation	http://amigo.geneontology.org/amigo/term/GO:0032331	SNAI2 CCN4 EFEMP1 BMP4
blue	0.0070663	4	18	9.54905	Negative regulation of T-helper cell differentiation	http://amigo.geneontology.org/amigo/term/GO:0045623	IL4R BCL6 TNFSF4 ANXA1
blue	0.0070663	4	21	9.54905	Positive regulation of SMAD protein signal transduction	http://amigo.geneontology.org/amigo/term/GO:0060391	TGFB3 BMP4 DAB2 RBPMS
blue	0.0070663	4	19	9.54905	Branch elongation of an epithelium	http://amigo.geneontology.org/amigo/term/GO:0060602	TNC BMP4 SPRY2 SPRY1
blue	0.0070663	4	28	9.54905	Protein activation cascade	http://amigo.geneontology.org/amigo/term/GO:0072376	TFPI FN1 F3 SERPING1
blue	0.0070663	4	28	9.54905	Blood coagulation, fibrin clot formation	http://amigo.geneontology.org/amigo/term/GO:0072378	TFPI FN1 F3 SERPING1
blue	7.27732e-10	16	76	9.38153	Regulation of coagulation	http://amigo.geneontology.org/amigo/term/GO:0050818	TFPI FAP EDN1 CAV1 SERPINE1 F3 PDGFRA SERPINE2 THBS1 SERPING1 F2RL1 CD34 F2R ANXA2 PROS1 PRKG1
blue	0.00227254	5	22	9.2838	Negative regulation of CD4-positive, alpha-beta T cell differentiation	http://amigo.geneontology.org/amigo/term/GO:0043371	IL4R BCL6 TNFSF4 ANXA1 RUNX1
blue	0.000707175	6	41	9.11501	Peptide cross-linking	http://amigo.geneontology.org/amigo/term/GO:0018149	DCN FN1 ANXA1 THBS1 COL3A1 BGN
blue	0.0264747	3	11	9.11501	Regulation of glomerular filtration	http://amigo.geneontology.org/amigo/term/GO:0003093	GJA1 F2RL1 F2R
blue	0.0264747	3	13	9.11501	Dermatan sulfate biosynthetic process	http://amigo.geneontology.org/amigo/term/GO:0030208	DCN VCAN BGN
blue	0.0264747	3	14	9.11501	Spongiotrophoblast layer development	http://amigo.geneontology.org/amigo/term/GO:0060712	IGF2 SOCS3 ZFP36L1
blue	4.45265e-06	10	46	9.03289	Positive regulation of smooth muscle cell migration	http://amigo.geneontology.org/amigo/term/GO:0014911	IGF1 NOX4 CCN4 PDGFRB NR4A3 LRP1 POSTN ADAMTS1 HAS2 LPAR1
blue	0.000218258	7	36	8.99815	Regulation of keratinocyte proliferation	http://amigo.geneontology.org/amigo/term/GO:0010837	SNAI2 SRSF6 ZFP36 NOTCH2 FGF7 HAS2 ZFP36L1
blue	6.73179e-15	25	121	8.98432	Collagen fibril organization	http://amigo.geneontology.org/amigo/term/GO:0030199	COL11A1 COL5A3 COL16A1 TGFB2 COMP AEBP1 COL1A1 COL12A1 LOX FMOD COL5A1 LUM COL6A1 COL6A2 DPT SFRP2 COL6A3 COL1A2 COL3A1 COL8A2 EFEMP2 EXT1 ANXA2 COL5A2 COL15A1
blue	0.00286517	5	31	8.79518	Regulation of T-helper 1 type immune response	http://amigo.geneontology.org/amigo/term/GO:0002825	SLC11A1 IL4R IL1R1 TNFSF4 ANXA1
blue	0.000883579	6	41	8.7187	Regulation of systemic arterial blood pressure by hormone	http://amigo.geneontology.org/amigo/term/GO:0001990	RPS6KA2 EDN1 CORIN CPA3 F2RL1 F2R
blue	8.02642e-05	8	39	8.62495	Regulation of collagen biosynthetic process	http://amigo.geneontology.org/amigo/term/GO:0032965	VIM PDGFRB CCN2 TGFB3 BMP4 CREB3L1 RUNX1 F2R
blue	2.0974e-06	11	62	8.54973	Endoderm formation	http://amigo.geneontology.org/amigo/term/GO:0001706	COL11A1 ITGB5 MMP2 COL12A1 FN1 DUSP1 INHBA COL5A1 DUSP5 COL6A1 COL5A2
blue	8.79889e-06	10	48	8.35542	Collagen biosynthetic process	http://amigo.geneontology.org/amigo/term/GO:0032964	VIM COL1A1 PDGFRB CCN2 TGFB3 BMP4 COL5A1 CREB3L1 RUNX1 F2R
blue	2.93348e-05	9	44	8.35542	Regulation of collagen metabolic process	http://amigo.geneontology.org/amigo/term/GO:0010712	VIM FAP PDGFRB CCN2 TGFB3 BMP4 CREB3L1 RUNX1 F2R
blue	9.98319e-05	8	47	8.35542	Keratinocyte proliferation	http://amigo.geneontology.org/amigo/term/GO:0043616	SNAI2 SRSF6 ZFP36 NOTCH2 FGF7 HAS2 ZFP36L1 PTCH1
blue	0.00112131	6	32	8.35542	Face morphogenesis	http://amigo.geneontology.org/amigo/term/GO:0060325	MMP2 CRISPLD2 COL1A1 TGFB3 PDGFRA CLDN5
blue	0.00356561	5	35	8.35542	Epithelial tube branching involved in lung morphogenesis	http://amigo.geneontology.org/amigo/term/GO:0060441	TNC BMP4 SPRY2 SPRY1 EXT1
blue	0.0105289	4	17	8.35542	Lymphangiogenesis	http://amigo.geneontology.org/amigo/term/GO:0001946	VASH1 ACVRL1 PTPN14 CLEC14A
blue	0.0325163	3	16	8.35542	Renal system process involved in regulation of blood volume	http://amigo.geneontology.org/amigo/term/GO:0001977	GJA1 F2RL1 F2R
blue	0.0325163	3	22	8.35542	Cardioblast differentiation	http://amigo.geneontology.org/amigo/term/GO:0010002	REST TGFB2 MYOCD
blue	0.0325163	3	15	8.35542	Dermatan sulfate metabolic process	http://amigo.geneontology.org/amigo/term/GO:0030205	DCN VCAN BGN
blue	0.0325163	3	21	8.35542	Regulation of renal sodium excretion	http://amigo.geneontology.org/amigo/term/GO:0035813	EDN1 EDNRB CORIN
blue	0.0325163	3	18	8.35542	Estrous cycle	http://amigo.geneontology.org/amigo/term/GO:0044849	PCNA ANXA1 HAS2
blue	0.0325163	3	16	8.35542	Atrial septum morphogenesis	http://amigo.geneontology.org/amigo/term/GO:0060413	TGFB2 NOTCH2 CCN1
blue	0.0325163	3	25	8.35542	Protein trimerization	http://amigo.geneontology.org/amigo/term/GO:0070206	STEAP4 SIGMAR1 COL1A2
blue	6.88168e-08	14	87	8.20884	Negative regulation of wound healing	http://amigo.geneontology.org/amigo/term/GO:0061045	TFPI FAP EDN1 SERPINE1 F3 PDGFRA SERPINE2 THBS1 SERPING1 GJA1 CD34 ANXA2 PROS1 PRKG1
blue	0.00136007	6	27	8.0212	Endochondral ossification	http://amigo.geneontology.org/amigo/term/GO:0001958	COL1A1 RUNX2 BMP4 ALPL EXT1 TMEM119
blue	0.00136007	6	31	8.0212	Chondrocyte development	http://amigo.geneontology.org/amigo/term/GO:0002063	COL11A1 COMP RUNX2 SFRP2 TGFBR2 SULF2
blue	0.00136007	6	27	8.0212	Replacement ossification	http://amigo.geneontology.org/amigo/term/GO:0036075	COL1A1 RUNX2 BMP4 ALPL EXT1 TMEM119
blue	0.00136007	6	35	8.0212	Regulation of renal system process	http://amigo.geneontology.org/amigo/term/GO:0098801	EDN1 EDNRB CORIN GJA1 F2RL1 F2R
blue	0.00430428	5	22	7.95754	Glomerular filtration	http://amigo.geneontology.org/amigo/term/GO:0003094	GJA1 F2RL1 CD34 F2R SULF2
blue	0.00430428	5	34	7.95754	Positive regulation of cytosolic calcium ion concentration involved in phospholipase C-activating G protein-coupled signaling pathway	http://amigo.geneontology.org/amigo/term/GO:0051482	EDN1 GPR17 F2RL1 F2R LPAR1
blue	0.00430428	5	24	7.95754	Glomerular epithelium development	http://amigo.geneontology.org/amigo/term/GO:0072010	BMP4 NOTCH2 CD34 EXT1 PECAM1
blue	4.53727e-05	9	51	7.91566	Endodermal cell differentiation	http://amigo.geneontology.org/amigo/term/GO:0035987	COL11A1 ITGB5 MMP2 COL12A1 FN1 INHBA COL5A1 COL6A1 COL5A2
blue	0.0126344	4	24	7.86393	Positive regulation of blood coagulation	http://amigo.geneontology.org/amigo/term/GO:0030194	SERPINE1 F3 THBS1 F2R
blue	0.0126344	4	23	7.86393	Chondrocyte proliferation	http://amigo.geneontology.org/amigo/term/GO:0035988	COMP CCN2 CCN3 EXT1
blue	0.0126344	4	24	7.86393	Hepatocyte proliferation	http://amigo.geneontology.org/amigo/term/GO:0072574	LIMS2 NOTCH2 CEBPB SULF2
blue	0.0126344	4	24	7.86393	Epithelial cell proliferation involved in liver morphogenesis	http://amigo.geneontology.org/amigo/term/GO:0072575	LIMS2 NOTCH2 CEBPB SULF2
blue	0.0126344	4	24	7.86393	Positive regulation of hemostasis	http://amigo.geneontology.org/amigo/term/GO:1900048	SERPINE1 F3 THBS1 F2R
blue	0.00164473	6	32	7.7127	Positive regulation of cartilage development	http://amigo.geneontology.org/amigo/term/GO:0061036	GLI3 RUNX2 BMP4 ACVRL1 CCN1 TAPT1
blue	0.0371168	3	16	7.7127	Epithelial to mesenchymal transition involved in endocardial cushion formation	http://amigo.geneontology.org/amigo/term/GO:0003198	SNAI2 TGFB2 TGFBR2
blue	0.0371168	3	22	7.7127	Phasic smooth muscle contraction	http://amigo.geneontology.org/amigo/term/GO:0014821	PTGER3 EDN1 EDNRB
blue	0.0371168	3	14	7.7127	Optic nerve development	http://amigo.geneontology.org/amigo/term/GO:0021554	GLI3 EXT1 LPAR1
blue	0.0371168	3	14	7.7127	Chondroitin sulfate catabolic process	http://amigo.geneontology.org/amigo/term/GO:0030207	DCN VCAN BGN
blue	0.0371168	3	23	7.7127	Regulation of urine volume	http://amigo.geneontology.org/amigo/term/GO:0035809	EDN1 EDNRB HAS2
blue	0.0371168	3	23	7.7127	Renal sodium excretion	http://amigo.geneontology.org/amigo/term/GO:0035812	EDN1 EDNRB CORIN
blue	0.0371168	3	18	7.7127	Osteoclast development	http://amigo.geneontology.org/amigo/term/GO:0036035	NOTCH2 FBN1 ANXA2
blue	0.0371168	3	28	7.7127	Positive regulation of syncytium formation by plasma membrane fusion	http://amigo.geneontology.org/amigo/term/GO:0060143	EHD2 IL4R RAPGEF3
blue	0.0371168	3	15	7.7127	Glomerular mesangium development	http://amigo.geneontology.org/amigo/term/GO:0072109	PDGFRB BMP4 CD34
blue	0.00509332	5	31	7.59584	Axis elongation	http://amigo.geneontology.org/amigo/term/GO:0003401	TNC BMP4 SPRY2 SFRP2 SPRY1
blue	0.00509332	5	37	7.59584	Negative regulation of protein processing	http://amigo.geneontology.org/amigo/term/GO:0010955	SERPINE1 SERPINE2 THBS1 CAST GAS1
blue	0.00509332	5	23	7.59584	Renal filtration	http://amigo.geneontology.org/amigo/term/GO:0097205	GJA1 F2RL1 CD34 F2R SULF2
blue	0.00509332	5	37	7.59584	Negative regulation of protein maturation	http://amigo.geneontology.org/amigo/term/GO:1903318	SERPINE1 SERPINE2 THBS1 CAST GAS1
blue	3.15201e-41	74	450	7.58652	Extracellular matrix organization	http://amigo.geneontology.org/amigo/term/GO:0030198	DCN VCAN TNC ELN COL11A1 BCL3 NTN4 FAP COL5A3 ITGB5 COL16A1 MMP2 NID2 CCDC80 TGFB2 PAPLN CRISPLD2 COMP CAV2 CAV1 SERPINE1 AEBP1 COL1A1 COL12A1 LOX SPARC FN1 NID1 CCN2 FMOD MMP19 LRP1 COL5A1 POSTN PDGFRA THBS1 ITGA11 LUM FBLN5 COL6A1 COL6A2 CCN1 DPT ADAMTSL4 CTSK SFRP2 ADAM12 ABI3BP ADAMTS1 ADAMTS5 CREB3L1 RUNX1 OLFML2B COL6A3 FBLN2 COL1A2 HTRA1 FBN1 COL3A1 ANTXR1 HAS2 COL8A2 TPSAB1 EFEMP2 EXT1 BG…
blue	3.15201e-41	74	451	7.56332	Extracellular structure organization	http://amigo.geneontology.org/amigo/term/GO:0043062	DCN VCAN TNC ELN COL11A1 BCL3 NTN4 FAP COL5A3 ITGB5 COL16A1 MMP2 NID2 CCDC80 TGFB2 PAPLN CRISPLD2 COMP CAV2 CAV1 SERPINE1 AEBP1 COL1A1 COL12A1 LOX SPARC FN1 NID1 CCN2 FMOD MMP19 LRP1 COL5A1 POSTN PDGFRA THBS1 ITGA11 LUM FBLN5 COL6A1 COL6A2 CCN1 DPT ADAMTSL4 CTSK SFRP2 ADAM12 ABI3BP ADAMTS1 ADAMTS5 CREB3L1 RUNX1 OLFML2B COL6A3 FBLN2 COL1A2 HTRA1 FBN1 COL3A1 ANTXR1 HAS2 COL8A2 TPSAB1 EFEMP2 EXT1 BG…
blue	3.15201e-41	74	454	7.56332	External encapsulating structure organization	http://amigo.geneontology.org/amigo/term/GO:0045229	DCN VCAN TNC ELN COL11A1 BCL3 NTN4 FAP COL5A3 ITGB5 COL16A1 MMP2 NID2 CCDC80 TGFB2 PAPLN CRISPLD2 COMP CAV2 CAV1 SERPINE1 AEBP1 COL1A1 COL12A1 LOX SPARC FN1 NID1 CCN2 FMOD MMP19 LRP1 COL5A1 POSTN PDGFRA THBS1 ITGA11 LUM FBLN5 COL6A1 COL6A2 CCN1 DPT ADAMTSL4 CTSK SFRP2 ADAM12 ABI3BP ADAMTS1 ADAMTS5 CREB3L1 RUNX1 OLFML2B COL6A3 FBLN2 COL1A2 HTRA1 FBN1 COL3A1 ANTXR1 HAS2 COL8A2 TPSAB1 EFEMP2 EXT1 BG…
blue	1.96815e-07	14	89	7.54683	Endoderm development	http://amigo.geneontology.org/amigo/term/GO:0007492	COL11A1 ITGB5 MMP2 COL12A1 FN1 DUSP1 INHBA BMP4 COL5A1 DUSP5 COL6A1 EXT1 ZFP36L1 COL5A2
blue	0.00062452	7	45	7.54683	Ovulation cycle process	http://amigo.geneontology.org/amigo/term/GO:0022602	TGFB2 TGFB3 INHBA PDGFRA ADAMTS1 FZD4 SLIT3
blue	0.00195983	6	31	7.42704	Regulation of fibroblast growth factor receptor signaling pathway	http://amigo.geneontology.org/amigo/term/GO:0040036	RUNX2 SPRY2 THBS1 CREB3L1 SPRY1 SULF2
blue	0.00195983	6	32	7.42704	Basement membrane organization	http://amigo.geneontology.org/amigo/term/GO:0071711	NTN4 NID2 CAV2 CAV1 NID1 EXT1
blue	0.0153143	4	25	7.42704	Positive regulation of coagulation	http://amigo.geneontology.org/amigo/term/GO:0050820	SERPINE1 F3 THBS1 F2R
blue	0.0153143	4	23	7.42704	Response to hyperoxia	http://amigo.geneontology.org/amigo/term/GO:0055093	CAV1 COL1A1 PDGFRB FOXO1
blue	0.0153143	4	25	7.42704	Liver morphogenesis	http://amigo.geneontology.org/amigo/term/GO:0072576	LIMS2 NOTCH2 CEBPB SULF2
blue	0.0153143	4	32	7.42704	Regulation of bicellular tight junction assembly	http://amigo.geneontology.org/amigo/term/GO:2000810	SNAI2 GJA1 RUNX1 CLDN5
blue	0.000725748	7	53	7.31099	Positive regulation of pathway-restricted SMAD protein phosphorylation	http://amigo.geneontology.org/amigo/term/GO:0010862	TGFB2 TGFB3 INHBA BMP4 ACVRL1 DAB2 RBPMS
blue	0.000725748	7	44	7.31099	Response to progesterone	http://amigo.geneontology.org/amigo/term/GO:0032570	TGFB2 CAV1 TGFB3 FOSB THBS1 FOS FOSL1
blue	0.000725748	7	47	7.31099	T-helper 1 type immune response	http://amigo.geneontology.org/amigo/term/GO:0042088	SLC11A1 BCL3 IL4R IL1R1 TNFSF4 ANXA1 SEMA4A
blue	9.34813e-09	17	113	7.28421	Collagen metabolic process	http://amigo.geneontology.org/amigo/term/GO:0032963	MRC2 VIM FAP MMP2 COL1A1 PDGFRB CCN2 TGFB3 MMP19 BMP4 COL5A1 CTSK CREB3L1 RUNX1 COL1A2 F2R COL15A1
blue	0.00605115	5	45	7.26558	Negative regulation of CD4-positive, alpha-beta T cell activation	http://amigo.geneontology.org/amigo/term/GO:2000515	IL4R BCL6 TNFSF4 ANXA1 RUNX1
blue	0.000282513	8	56	7.22631	Lung morphogenesis	http://amigo.geneontology.org/amigo/term/GO:0060425	TNC SRSF6 BMP4 SPRY2 FGF7 TGFBR2 SPRY1 EXT1
blue	0.00230464	6	53	7.16179	Regulation of systemic arterial blood pressure mediated by a chemical signal	http://amigo.geneontology.org/amigo/term/GO:0003044	RPS6KA2 EDN1 CORIN CPA3 F2RL1 F2R
blue	0.00230464	6	33	7.16179	Positive regulation of Rho protein signal transduction	http://amigo.geneontology.org/amigo/term/GO:0035025	PDGFRB GPR17 F2RL1 COL3A1 F2R LPAR1
blue	0.00230464	6	38	7.16179	Head morphogenesis	http://amigo.geneontology.org/amigo/term/GO:0060323	MMP2 CRISPLD2 COL1A1 TGFB3 PDGFRA CLDN5
blue	0.0442366	3	39	7.16179	Positive regulation of acute inflammatory response	http://amigo.geneontology.org/amigo/term/GO:0002675	PTGER3 PARK7 OSMR
blue	0.0442366	3	24	7.16179	Adrenal gland development	http://amigo.geneontology.org/amigo/term/GO:0030325	DKK3 PDGFRA CITED2
blue	0.0442366	3	14	7.16179	Maintenance of protein localization in endoplasmic reticulum	http://amigo.geneontology.org/amigo/term/GO:0035437	KDELR3 GJA1 TAPT1
blue	0.0442366	3	20	7.16179	Smooth muscle tissue development	http://amigo.geneontology.org/amigo/term/GO:0048745	BMP4 EFEMP2 PTCH1
blue	0.0442366	3	34	7.16179	Arachidonic acid secretion	http://amigo.geneontology.org/amigo/term/GO:0050482	ANXA1 PLA2R1 PLA2G2A
blue	0.0442366	3	16	7.16179	Dermatan sulfate proteoglycan biosynthetic process	http://amigo.geneontology.org/amigo/term/GO:0050651	DCN VCAN BGN
blue	0.0442366	3	34	7.16179	Arachidonate transport	http://amigo.geneontology.org/amigo/term/GO:1903963	ANXA1 PLA2R1 PLA2G2A
blue	0.0442366	3	14	7.16179	Regulation of metallopeptidase activity	http://amigo.geneontology.org/amigo/term/GO:1905048	TIMP3 LRP1 ANTXR1
blue	0.0179281	4	33	7.03614	Fluid transport	http://amigo.geneontology.org/amigo/term/GO:0042044	EDN1 EDNRB HAS2 EXT1
blue	0.0179281	4	20	7.03614	T-helper 1 cell differentiation	http://amigo.geneontology.org/amigo/term/GO:0045063	IL4R TNFSF4 ANXA1 SEMA4A
blue	0.0179281	4	25	7.03614	Embryonic placenta morphogenesis	http://amigo.geneontology.org/amigo/term/GO:0060669	CCN1 IGF2 SOCS3 ZFP36L1
blue	0.0179281	4	29	7.03614	Secondary palate development	http://amigo.geneontology.org/amigo/term/GO:0062009	TGFB2 TGFB3 LRRC32 TGFBR2
blue	0.0179281	4	30	7.03614	Regulation of cardiocyte differentiation	http://amigo.geneontology.org/amigo/term/GO:1905207	TGFB2 BMP4 MYOCD ABI3BP
blue	1.95408e-10	21	140	7.01855	Regulation of wound healing	http://amigo.geneontology.org/amigo/term/GO:0061041	TFPI FAP EDN1 CCN4 CAV1 SERPINE1 F3 SRSF6 PDGFRA ANXA1 SERPINE2 THBS1 SERPING1 GJA1 PLPP3 F2RL1 CD34 F2R ANXA2 PROS1 PRKG1
blue	4.20315e-05	10	70	6.96285	Ovulation cycle	http://amigo.geneontology.org/amigo/term/GO:0042698	TGFB2 TGFB3 INHBA PCNA PDGFRA ANXA1 ADAMTS1 HAS2 FZD4 SLIT3
blue	1.46511e-05	11	74	6.93658	Regulation of cartilage development	http://amigo.geneontology.org/amigo/term/GO:0061035	SNAI2 CCN4 GLI3 EFEMP1 CCN2 RUNX2 BMP4 ACVRL1 CCN1 CTSK TAPT1
blue	0.00105084	7	45	6.88094	Negative regulation of endothelial cell proliferation	http://amigo.geneontology.org/amigo/term/GO:0001937	VASH1 CAV2 CAV1 SPARC THBS1 ACVRL1 GJA1
blue	0.00038592	8	55	6.85573	Regulation of chondrocyte differentiation	http://amigo.geneontology.org/amigo/term/GO:0032330	SNAI2 CCN4 GLI3 EFEMP1 CCN2 RUNX2 BMP4 ACVRL1
blue	0.00038592	8	46	6.85573	Embryonic cranial skeleton morphogenesis	http://amigo.geneontology.org/amigo/term/GO:0048701	TBX15 GLI3 PRRX1 TGFB3 RUNX2 BMP4 PDGFRA TGFBR2
blue	1.75397e-05	11	61	6.80812	Glomerulus development	http://amigo.geneontology.org/amigo/term/GO:0032835	WWTR1 PDGFRB NID1 BMP4 NOTCH2 PDGFRA ANGPT1 CD34 EXT1 SULF2 PECAM1
blue	2.72776e-06	13	74	6.68434	Regulation of smooth muscle cell migration	http://amigo.geneontology.org/amigo/term/GO:0014910	IGF1 NOX4 CCN4 SERPINE1 PDGFRB NR4A3 LRP1 POSTN MYOCD ADAMTS1 HAS2 PRKG1 LPAR1
blue	0.000458369	8	49	6.68434	Regulation of extracellular matrix organization	http://amigo.geneontology.org/amigo/term/GO:1903053	FAP AEBP1 LRP1 RUNX1 ANTXR1 HAS2 EFEMP2 SLC2A10
blue	0.00123521	7	47	6.68434	Negative regulation of T cell differentiation	http://amigo.geneontology.org/amigo/term/GO:0045581	IL4R GLI3 BCL6 TNFSF4 BMP4 ANXA1 RUNX1
blue	0.0032222	6	53	6.68434	Collagen catabolic process	http://amigo.geneontology.org/amigo/term/GO:0030574	MRC2 FAP MMP2 MMP19 CTSK COL15A1
blue	0.0032222	6	58	6.68434	Negative regulation of alpha-beta T cell activation	http://amigo.geneontology.org/amigo/term/GO:0046636	IL4R GLI3 BCL6 TNFSF4 ANXA1 RUNX1
blue	0.0032222	6	35	6.68434	Positive regulation of vascular associated smooth muscle cell proliferation	http://amigo.geneontology.org/amigo/term/GO:1904707	IGF1 EDN1 MMP2 NR4A3 GJA1 ADAMTS1
blue	0.00813878	5	27	6.68434	Lymph vessel development	http://amigo.geneontology.org/amigo/term/GO:0001945	VASH1 ACVRL1 PTPN14 HEG1 CLEC14A
blue	0.00813878	5	36	6.68434	Type 2 immune response	http://amigo.geneontology.org/amigo/term/GO:0042092	BCL3 IL4R BCL6 TNFSF4 ANXA1
blue	0.0202664	4	22	6.68434	Lymph vessel morphogenesis	http://amigo.geneontology.org/amigo/term/GO:0036303	VASH1 ACVRL1 PTPN14 CLEC14A
blue	0.0202664	4	37	6.68434	Regulation of endocrine process	http://amigo.geneontology.org/amigo/term/GO:0044060	INHBA GJA1 F2RL1 F2R
blue	0.0202664	4	23	6.68434	Type B pancreatic cell proliferation	http://amigo.geneontology.org/amigo/term/GO:0044342	NR4A3 CCN3 IGFBP4 NUPR1
blue	0.0202664	4	41	6.68434	Regulation of sensory perception of pain	http://amigo.geneontology.org/amigo/term/GO:0051930	EDN1 EDNRB CCN3 F2R
blue	1.14983e-06	14	103	6.59019	Negative regulation of response to wounding	http://amigo.geneontology.org/amigo/term/GO:1903035	TFPI FAP EDN1 SERPINE1 F3 PDGFRA SERPINE2 THBS1 SERPING1 GJA1 CD34 ANXA2 PROS1 PRKG1
blue	1.48649e-07	16	111	6.5213	Chondrocyte differentiation	http://amigo.geneontology.org/amigo/term/GO:0002062	SNAI2 COL11A1 CCN4 COMP GLI3 EFEMP1 CCN2 RUNX2 BMP4 CCN3 ACVRL1 SFRP2 RUNX1 TGFBR2 EXT1 SULF2
blue	0.000541452	8	58	6.5213	Positive regulation of receptor-mediated endocytosis	http://amigo.geneontology.org/amigo/term/GO:0048260	SERPINE1 SFRP4 SGIP1 CLU DAB2 ANGPT1 SYNJ1 ANXA2
blue	1.3311e-06	14	86	6.49866	Smooth muscle cell migration	http://amigo.geneontology.org/amigo/term/GO:0014909	IGF1 NOX4 CCN4 SERPINE1 PDGFRB NR4A3 LRP1 POSTN CCN3 MYOCD ADAMTS1 HAS2 PRKG1 LPAR1
blue	8.09271e-05	10	66	6.42725	Artery morphogenesis	http://amigo.geneontology.org/amigo/term/GO:0048844	TGFB2 COMP PDGFRB PRRX1 LRP1 BMP4 ACVRL1 MYOCD CITED2 EFEMP2
blue	8.09271e-05	10	58	6.42725	Regulation of vascular associated smooth muscle cell proliferation	http://amigo.geneontology.org/amigo/term/GO:1904705	IGF1 EDN1 MMP2 NR4A3 TGFB3 MYOCD GJA1 ADAMTS1 EFEMP2 PRKG1
blue	8.09271e-05	10	58	6.42725	Vascular associated smooth muscle cell proliferation	http://amigo.geneontology.org/amigo/term/GO:1990874	IGF1 EDN1 MMP2 NR4A3 TGFB3 MYOCD GJA1 ADAMTS1 EFEMP2 PRKG1
blue	0.00921506	5	36	6.42725	Positive regulation of sterol transport	http://amigo.geneontology.org/amigo/term/GO:0032373	ABCB4 CAV1 LRP1 ANXA2 PTCH1
blue	0.00921506	5	36	6.42725	Positive regulation of cholesterol transport	http://amigo.geneontology.org/amigo/term/GO:0032376	ABCB4 CAV1 LRP1 ANXA2 PTCH1
blue	0.00921506	5	31	6.42725	Cardiac epithelial to mesenchymal transition	http://amigo.geneontology.org/amigo/term/GO:0060317	SNAI2 TGFB2 TGFBR2 SPRY1 HAS2
blue	0.00921506	5	29	6.42725	Placenta blood vessel development	http://amigo.geneontology.org/amigo/term/GO:0060674	VASH1 NOTCH2 CCN1 FOSL1 SOCS3
blue	0.00921506	5	27	6.42725	Regulation of vascular associated smooth muscle cell migration	http://amigo.geneontology.org/amigo/term/GO:1904752	NR4A3 LRP1 MYOCD ADAMTS1 PRKG1
blue	0.000626507	8	56	6.36604	Negative regulation of lymphocyte differentiation	http://amigo.geneontology.org/amigo/term/GO:0045620	IL4R GLI3 BCL6 TNFSF4 INHBA BMP4 ANXA1 RUNX1
blue	0.0235927	4	42	6.36604	Regulation of sensory perception	http://amigo.geneontology.org/amigo/term/GO:0051931	EDN1 EDNRB CCN3 F2R
blue	9.50515e-05	10	62	6.30598	Positive regulation of osteoblast differentiation	http://amigo.geneontology.org/amigo/term/GO:0045669	IGF1 WWTR1 CCN4 GLI3 RUNX2 BMP4 CCN1 SFRP2 CEBPB TMEM119
blue	0.0043197	6	38	6.26657	Negative regulation of cell-matrix adhesion	http://amigo.geneontology.org/amigo/term/GO:0001953	SERPINE1 BCL6 LRP1 POSTN THBS1 ACVRL1
blue	0.0043197	6	48	6.26657	Myoblast fusion	http://amigo.geneontology.org/amigo/term/GO:0007520	EHD2 IL4R MYH9 MYOF ADAM12 ADAMTS5
blue	0.0106346	5	30	6.1892	Aorta morphogenesis	http://amigo.geneontology.org/amigo/term/GO:0035909	TGFB2 PDGFRB LRP1 ACVRL1 EFEMP2
blue	0.0106346	5	36	6.1892	Response to mineralocorticoid	http://amigo.geneontology.org/amigo/term/GO:0051385	EDN1 CCN2 FOSB FOS FOSL1
blue	0.0106346	5	28	6.1892	Vascular associated smooth muscle cell migration	http://amigo.geneontology.org/amigo/term/GO:1904738	NR4A3 LRP1 MYOCD ADAMTS1 PRKG1
blue	1.14061e-07	17	132	6.17575	Odontogenesis	http://amigo.geneontology.org/amigo/term/GO:0042476	TNC EDN1 TGFB2 SERPINE1 GLI3 COL1A1 TGFB3 INHBA RUNX2 BMP4 PDGFRA FOXO1 ADAMTS5 ALPL COL1A2 HTRA1 CD34
blue	2.55411e-06	14	98	6.15663	Bone morphogenesis	http://amigo.geneontology.org/amigo/term/GO:0060349	COMP SFRP4 GLI3 COL1A1 TGFB3 RUNX2 BMP4 SFRP2 ALPL TGFBR2 CITED2 HAS2 EXT1 TMEM119
blue	0.00189462	7	48	6.15663	Extracellular matrix assembly	http://amigo.geneontology.org/amigo/term/GO:0085029	NTN4 LOX FBLN5 COL1A2 ANTXR1 HAS2 EFEMP2
blue	0.000315238	9	74	6.13868	Regulation of protein processing	http://amigo.geneontology.org/amigo/term/GO:0070613	RPS6KA2 MYH9 SERPINE1 SERPINE2 THBS1 CAST RUNX1 GAS1 SPON1
blue	1.91713e-05	12	74	6.07667	Cell adhesion mediated by integrin	http://amigo.geneontology.org/amigo/term/GO:0033627	SNAI2 ITGB5 COL16A1 TGFB2 SERPINE1 CCN3 ITGA11 SFRP2 PLPP3 FBN1 EXT1 ITGBL1
blue	0.0269435	4	30	6.07667	Cardiac atrium morphogenesis	http://amigo.geneontology.org/amigo/term/GO:0003209	TGFB2 NOTCH2 CCN1 HEG1
blue	0.0269435	4	24	6.07667	Regulation of platelet-derived growth factor receptor signaling pathway	http://amigo.geneontology.org/amigo/term/GO:0010640	LOX F3 LRP1 MYOCD
blue	0.0269435	4	31	6.07667	CGMP-mediated signaling	http://amigo.geneontology.org/amigo/term/GO:0019934	IRAG1 EDNRB THBS1 PRKG1
blue	0.0269435	4	49	6.07667	Icosanoid secretion	http://amigo.geneontology.org/amigo/term/GO:0032309	EDN1 ANXA1 PLA2R1 PLA2G2A
blue	0.0269435	4	36	6.07667	Cell surface receptor signaling pathway involved in heart development	http://amigo.geneontology.org/amigo/term/GO:0061311	SNAI2 BMP4 NOTCH2 ALPK2
blue	0.0269435	4	24	6.07667	Negative regulation of vascular associated smooth muscle cell proliferation	http://amigo.geneontology.org/amigo/term/GO:1904706	TGFB3 MYOCD EFEMP2 PRKG1
blue	1.21361e-06	15	99	6.04006	Muscle cell migration	http://amigo.geneontology.org/amigo/term/GO:0014812	IGF1 NOX4 CCN4 SERPINE1 PDGFRB NR4A3 LRP1 POSTN ANXA1 CCN3 MYOCD ADAMTS1 HAS2 PRKG1 LPAR1
blue	5.38101e-05	11	88	6.02686	SMAD protein signal transduction	http://amigo.geneontology.org/amigo/term/GO:0060395	WWTR1 VIM TGFB2 TGFB3 INHBA BMP4 CCN3 DAB2 RBPMS FOS SLC2A10
blue	0.00219271	7	61	5.99876	Syncytium formation by plasma membrane fusion	http://amigo.geneontology.org/amigo/term/GO:0000768	EHD2 IL4R RAPGEF3 MYH9 MYOF ADAM12 ADAMTS5
blue	0.00219271	7	61	5.99876	Cell-cell fusion	http://amigo.geneontology.org/amigo/term/GO:0140253	EHD2 IL4R RAPGEF3 MYH9 MYOF ADAM12 ADAMTS5
blue	0.0122515	5	30	5.96816	Positive regulation of transforming growth factor beta receptor signaling pathway	http://amigo.geneontology.org/amigo/term/GO:0030511	THBS1 MYOCD DAB2 CITED2 SLC2A10
blue	0.0122515	5	33	5.96816	Negative regulation of smoothened signaling pathway	http://amigo.geneontology.org/amigo/term/GO:0045879	GLI3 RUNX2 SERPINE2 PTCH1 ENPP1
blue	0.0122515	5	30	5.96816	Positive regulation of cellular response to transforming growth factor beta stimulus	http://amigo.geneontology.org/amigo/term/GO:1903846	THBS1 MYOCD DAB2 CITED2 SLC2A10
blue	7.41729e-08	18	156	5.95634	Response to glucocorticoid	http://amigo.geneontology.org/amigo/term/GO:0051384	EDN1 REST SPARC DUSP1 FOSB ZFP36 PCNA ANXA1 HNMT FOXO1 FBXO32 ALPL IGFBP7 FOS FOSL1 FIBIN SLIT3 ZFP36L1
blue	1.5801e-09	22	172	5.92965	Regulation of response to wounding	http://amigo.geneontology.org/amigo/term/GO:1903034	TFPI FAP EDN1 CCN4 CAV1 SERPINE1 F3 LRP1 SRSF6 PDGFRA ANXA1 SERPINE2 THBS1 SERPING1 GJA1 PLPP3 F2RL1 CD34 F2R ANXA2 PROS1 PRKG1
blue	0.000409685	9	76	5.89794	Regulation of protein maturation	http://amigo.geneontology.org/amigo/term/GO:1903317	RPS6KA2 MYH9 SERPINE1 SERPINE2 THBS1 CAST RUNX1 GAS1 SPON1
blue	0.0001752	10	69	5.86345	Cranial skeletal system development	http://amigo.geneontology.org/amigo/term/GO:1904888	TBX15 TGFB2 GLI3 PRRX1 TGFB3 RUNX2 BMP4 PDGFRA TGFBR2 EXT1
blue	0.00248397	7	63	5.8488	Syncytium formation	http://amigo.geneontology.org/amigo/term/GO:0006949	EHD2 IL4R RAPGEF3 MYH9 MYOF ADAM12 ADAMTS5
blue	0.0307955	4	32	5.81247	Regulation of type 2 immune response	http://amigo.geneontology.org/amigo/term/GO:0002828	IL4R BCL6 TNFSF4 ANXA1
blue	0.0307955	4	25	5.81247	Atrioventricular valve morphogenesis	http://amigo.geneontology.org/amigo/term/GO:0003181	TGFB2 CCN1 TGFBR2 SLIT3
blue	0.0307955	4	43	5.81247	Specification of animal organ identity	http://amigo.geneontology.org/amigo/term/GO:0010092	GLI3 BMP4 SPRY1 EXT1
blue	0.0307955	4	25	5.81247	Chondroitin sulfate biosynthetic process	http://amigo.geneontology.org/amigo/term/GO:0030206	DCN VCAN BGN CHSY3
blue	0.0307955	4	51	5.81247	Activin receptor signaling pathway	http://amigo.geneontology.org/amigo/term/GO:0032924	INHBA ACVRL1 TGFBR2 CITED2
blue	0.0307955	4	36	5.81247	Myeloid leukocyte cytokine production	http://amigo.geneontology.org/amigo/term/GO:0061082	TGFB2 BCL6 NR4A3 TGFB3
blue	0.0307955	4	41	5.81247	Positive regulation of animal organ morphogenesis	http://amigo.geneontology.org/amigo/term/GO:0110110	EDN1 BMP4 SPRY1 CD34
blue	0.00047169	9	65	5.78452	Negative regulation of cell-substrate adhesion	http://amigo.geneontology.org/amigo/term/GO:0010812	LGALS1 SERPINE1 COL1A1 BCL6 LRP1 POSTN THBS1 ACVRL1 FZD4
blue	0.00047169	9	88	5.78452	Endocrine process	http://amigo.geneontology.org/amigo/term/GO:0050886	RPS6KA2 EDN1 INHBA CORIN GJA1 CPA3 F2RL1 FZD4 F2R
blue	1.76461e-08	20	175	5.76236	Response to corticosteroid	http://amigo.geneontology.org/amigo/term/GO:0031960	EDN1 REST COL1A1 SPARC CCN2 DUSP1 FOSB ZFP36 PCNA ANXA1 HNMT FOXO1 FBXO32 ALPL IGFBP7 FOS FOSL1 FIBIN SLIT3 ZFP36L1
blue	0.0139316	5	69	5.76236	Regulation of complement activation	http://amigo.geneontology.org/amigo/term/GO:0030449	CFH CLU SERPING1 C1S PROS1
blue	0.00639788	6	44	5.72943	Exocrine system development	http://amigo.geneontology.org/amigo/term/GO:0035272	NTN4 TGFB2 WLS TGFB3 FGF7 IGF2
blue	0.00639788	6	43	5.72943	Regulation of transforming growth factor beta production	http://amigo.geneontology.org/amigo/term/GO:0071634	TGFB2 FN1 LRRC32 THBS1 LUM CD34
blue	1.40121e-05	13	92	5.71687	Artery development	http://amigo.geneontology.org/amigo/term/GO:0060840	TGFB2 COMP GLI3 LOX PDGFRB PRRX1 LRP1 BMP4 ACVRL1 MYOCD CITED2 EFEMP2 SLC2A10
blue	0.00124436	8	65	5.6888	Regulation of epidermal cell differentiation	http://amigo.geneontology.org/amigo/term/GO:0045604	SFRP4 SRSF6 BMP4 ZFP36 CTSK RUNX1 ZFP36L1 PTCH1
blue	0.00124436	8	55	5.6888	Endochondral bone morphogenesis	http://amigo.geneontology.org/amigo/term/GO:0060350	COMP COL1A1 RUNX2 BMP4 ALPL TGFBR2 EXT1 TMEM119
blue	0.00124436	8	73	5.6888	Pathway-restricted SMAD protein phosphorylation	http://amigo.geneontology.org/amigo/term/GO:0060389	TGFB2 TGFB3 INHBA BMP4 ACVRL1 DAB2 RBPMS TGFBR2
blue	7.27732e-10	24	202	5.60923	Cartilage development	http://amigo.geneontology.org/amigo/term/GO:0051216	SNAI2 COL11A1 EDN1 CCN4 COMP GLI3 COL1A1 EFEMP1 PRRX1 CCN2 RUNX2 BMP4 CCN3 LUM ACVRL1 CCN1 CTSK SFRP2 RUNX1 TGFBR2 TAPT1 EXT1 BGN SULF2
blue	0.007124	6	43	5.57028	Semi-lunar valve development	http://amigo.geneontology.org/amigo/term/GO:1905314	SNAI2 ELN TGFB2 BMP4 NOTCH2 SLIT3
blue	0.0158519	5	43	5.57028	Regulation of keratinocyte differentiation	http://amigo.geneontology.org/amigo/term/GO:0045616	SRSF6 ZFP36 CTSK RUNX1 ZFP36L1
blue	0.0333455	4	57	5.57028	Acute-phase response	http://amigo.geneontology.org/amigo/term/GO:0006953	PTGER3 FN1 EDNRB CEBPB
blue	0.0333455	4	38	5.57028	Mesodermal cell differentiation	http://amigo.geneontology.org/amigo/term/GO:0048333	INHBA BMP4 SFRP2 GJA1
blue	0.000300688	10	127	5.47897	Acute inflammatory response	http://amigo.geneontology.org/amigo/term/GO:0002526	PTGER3 FN1 PARK7 F3 TNFSF4 EDNRB OSMR CEBPB NUPR1 EXT1
blue	0.00360945	7	50	5.44074	Positive regulation of epithelial to mesenchymal transition	http://amigo.geneontology.org/amigo/term/GO:0010718	WWTR1 TGFB2 COL1A1 TGFB3 BMP4 DAB2 TGFBR2
blue	0.00360945	7	69	5.44074	Regulation of pathway-restricted SMAD protein phosphorylation	http://amigo.geneontology.org/amigo/term/GO:0060393	TGFB2 TGFB3 INHBA BMP4 ACVRL1 DAB2 RBPMS
blue	0.00798529	6	46	5.41973	Endocardial cushion development	http://amigo.geneontology.org/amigo/term/GO:0003197	SNAI2 TGFB2 BMP4 ACVRL1 TGFBR2 CITED2
blue	0.00798529	6	45	5.41973	Transforming growth factor beta production	http://amigo.geneontology.org/amigo/term/GO:0071604	TGFB2 FN1 LRRC32 THBS1 LUM CD34
blue	4.8665e-06	15	134	5.39059	Formation of primary germ layer	http://amigo.geneontology.org/amigo/term/GO:0001704	COL11A1 ITGB5 MMP2 COL12A1 FN1 WLS DUSP1 INHBA BMP4 COL5A1 DUSP5 COL6A1 SFRP2 GJA1 COL5A2
blue	4.8665e-06	15	124	5.39059	Integrin-mediated signaling pathway	http://amigo.geneontology.org/amigo/term/GO:0007229	LIMS2 ITGB5 COL16A1 MYH9 NEDD9 FN1 CCN2 ITGA11 ADAM12 THY1 ADAMTS1 PLPP3 COL3A1 SLC2A10 ITGBL1
blue	0.0176398	5	48	5.39059	Negative regulation of epithelial cell differentiation	http://amigo.geneontology.org/amigo/term/GO:0030857	CAV1 SRSF6 SPRY2 ACVRL1 SPRY1
blue	0.0176398	5	34	5.39059	Response to fluid shear stress	http://amigo.geneontology.org/amigo/term/GO:0034405	PDGFRB TGFB3 GJA1 CITED2 HAS2
blue	0.0176398	5	36	5.39059	Maintenance of blood-brain barrier	http://amigo.geneontology.org/amigo/term/GO:0035633	GJA1 ANGPT1 CLDN5 LAMA2 PECAM1
blue	0.0176398	5	41	5.39059	Response to dexamethasone	http://amigo.geneontology.org/amigo/term/GO:0071548	EDN1 PCNA FOXO1 FBXO32 FIBIN
blue	0.0176398	5	37	5.39059	Liver regeneration	http://amigo.geneontology.org/amigo/term/GO:0097421	GLI3 PCNA CEBPB PTCH1 SULF2
blue	0.00179223	8	57	5.34747	Heart valve morphogenesis	http://amigo.geneontology.org/amigo/term/GO:0003179	SNAI2 ELN TGFB2 BMP4 NOTCH2 CCN1 TGFBR2 SLIT3
blue	0.0371168	4	39	5.34747	Regulation of cellular extravasation	http://amigo.geneontology.org/amigo/term/GO:0002691	CD99 IL1R1 XG THY1
blue	0.0371168	4	52	5.34747	Negative regulation of production of molecular mediator of immune response	http://amigo.geneontology.org/amigo/term/GO:0002701	TGFB2 BCL6 TGFB3 ANGPT1
blue	0.0371168	4	28	5.34747	Atrioventricular valve development	http://amigo.geneontology.org/amigo/term/GO:0003171	TGFB2 CCN1 TGFBR2 SLIT3
blue	0.0371168	4	31	5.34747	Salivary gland morphogenesis	http://amigo.geneontology.org/amigo/term/GO:0007435	NTN4 TGFB2 TGFB3 FGF7
blue	0.0371168	4	30	5.34747	Response to increased oxygen levels	http://amigo.geneontology.org/amigo/term/GO:0036296	CAV1 COL1A1 PDGFRB FOXO1
blue	0.0371168	4	38	5.34747	Vasodilation	http://amigo.geneontology.org/amigo/term/GO:0042311	EDNRB F2RL1 EXT1 PRKG1
blue	0.0371168	4	31	5.34747	Cartilage development involved in endochondral bone morphogenesis	http://amigo.geneontology.org/amigo/term/GO:0060351	COMP COL1A1 TGFBR2 EXT1
blue	0.0371168	4	33	5.34747	Cellular response to vitamin	http://amigo.geneontology.org/amigo/term/GO:0071295	SNAI2 TNC COL1A1 POSTN
blue	0.0371168	4	31	5.34747	Regulation of response to reactive oxygen species	http://amigo.geneontology.org/amigo/term/GO:1901031	PARK7 NR4A3 FBLN5 DHFR
blue	0.0371168	4	29	5.34747	Positive regulation of neutrophil migration	http://amigo.geneontology.org/amigo/term/GO:1902624	CD99 EDN1 IL1R1 XG
blue	1.28871e-05	14	124	5.31709	Embryonic skeletal system development	http://amigo.geneontology.org/amigo/term/GO:0048706	COL11A1 TBX15 GLI3 COL1A1 PRRX1 TGFB3 RUNX2 BMP4 PDGFRA TGFBR2 TAPT1 EXT1 SULF2 SLC2A10
blue	1.0923e-06	17	130	5.30999	Regulation of transforming growth factor beta receptor signaling pathway	http://amigo.geneontology.org/amigo/term/GO:0017015	DKK3 CAV2 CAV1 LOX TGFB3 SPRY2 THBS1 MYOCD LATS2 DAB2 TGFBR2 SPRY1 CITED2 HTRA1 FBN1 HTRA3 SLC2A10
blue	7.56033e-05	12	106	5.27711	Regulation of BMP signaling pathway	http://amigo.geneontology.org/amigo/term/GO:0030510	CAV1 SFRP4 BMP4 SPART NOTCH2 ACVRL1 CCN1 SFRP2 FSTL1 HTRA1 FBN1 HTRA3
blue	1.21361e-06	17	133	5.26082	Regulation of cellular response to transforming growth factor beta stimulus	http://amigo.geneontology.org/amigo/term/GO:1903844	DKK3 CAV2 CAV1 LOX TGFB3 SPRY2 THBS1 MYOCD LATS2 DAB2 TGFBR2 SPRY1 CITED2 HTRA1 FBN1 HTRA3 SLC2A10
blue	5.04265e-10	26	206	5.23472	Transforming growth factor beta receptor signaling pathway	http://amigo.geneontology.org/amigo/term/GO:0007179	DKK3 ITGB5 TGFB2 CAV2 CAV1 LOX TGFB3 FMOD SPRY2 LRRC32 THBS1 ACVRL1 MYOCD LATS2 DAB2 TGFBR2 SPRY1 CITED2 COL1A2 HTRA1 FBN1 COL3A1 FOS HTRA3 CLDN5 SLC2A10
blue	0.0197771	5	47	5.22214	Negative regulation of muscle cell apoptotic process	http://amigo.geneontology.org/amigo/term/GO:0010656	IGF1 EDN1 MYOCD SFRP2 NUPR1
blue	0.00453764	7	65	5.19893	Negative regulation of BMP signaling pathway	http://amigo.geneontology.org/amigo/term/GO:0030514	CAV1 SPART SFRP2 FSTL1 HTRA1 FBN1 HTRA3
blue	0.00453764	7	59	5.19893	Cell differentiation involved in kidney development	http://amigo.geneontology.org/amigo/term/GO:0061005	WWTR1 GLI3 BMP4 NOTCH2 CD34 EXT1 PTCH1
blue	0.00453764	7	58	5.19893	Cellular response to glucocorticoid stimulus	http://amigo.geneontology.org/amigo/term/GO:0071385	EDN1 REST ZFP36 ANXA1 FOXO1 FBXO32 ZFP36L1
blue	0.00453764	7	59	5.19893	Positive regulation of wound healing	http://amigo.geneontology.org/amigo/term/GO:0090303	CCN4 SERPINE1 F3 ANXA1 THBS1 PLPP3 F2R
blue	4.04712e-05	13	113	5.1724	Negative regulation of cellular response to growth factor stimulus	http://amigo.geneontology.org/amigo/term/GO:0090288	DCN CAV1 SPART SPRY2 THBS1 SFRP2 CREB3L1 FSTL1 SPRY1 HTRA1 FBN1 HTRA3 SULF2
blue	0.00225466	8	71	5.1418	Positive regulation of response to wounding	http://amigo.geneontology.org/amigo/term/GO:1903036	CCN4 SERPINE1 F3 LRP1 ANXA1 THBS1 PLPP3 F2R
blue	0.00976496	6	50	5.1418	Body morphogenesis	http://amigo.geneontology.org/amigo/term/GO:0010171	MMP2 CRISPLD2 COL1A1 TGFB3 PDGFRA CLDN5
blue	0.00976496	6	49	5.1418	Face development	http://amigo.geneontology.org/amigo/term/GO:0060324	MMP2 CRISPLD2 COL1A1 TGFB3 PDGFRA CLDN5
blue	0.0418563	4	64	5.1418	Humoral immune response mediated by circulating immunoglobulin	http://amigo.geneontology.org/amigo/term/GO:0002455	BCL3 CLU SERPING1 C1S
blue	0.0418563	4	60	5.1418	Regulation of acute inflammatory response	http://amigo.geneontology.org/amigo/term/GO:0002673	PTGER3 PARK7 EDNRB OSMR
blue	0.0418563	4	36	5.1418	Negative regulation of epithelial to mesenchymal transition	http://amigo.geneontology.org/amigo/term/GO:0010719	TGFB2 SPRY2 SFRP2 SPRY1
blue	0.0418563	4	32	5.1418	Negative regulation of smooth muscle cell migration	http://amigo.geneontology.org/amigo/term/GO:0014912	SERPINE1 LRP1 MYOCD PRKG1
blue	0.0418563	4	30	5.1418	Chondroitin sulfate proteoglycan biosynthetic process	http://amigo.geneontology.org/amigo/term/GO:0050650	DCN VCAN BGN CHSY3
blue	0.0418563	4	28	5.1418	Positive regulation of gene silencing by miRNA	http://amigo.geneontology.org/amigo/term/GO:2000637	BMP4 ZFP36 MYOCD WTIP
blue	4.53727e-05	13	120	5.11155	Negative regulation of angiogenesis	http://amigo.geneontology.org/amigo/term/GO:0016525	STAB1 DCN VASH1 TGFB2 SERPINE1 SPARC SPRY2 THBS1 ADAMTS1 CREB3L1 CLDN5 THBS2 SEMA4A
blue	0.00112131	9	87	5.09822	Metanephros development	http://amigo.geneontology.org/amigo/term/GO:0001656	WWTR1 GLI3 PDGFRB BMP4 PDGFRA SPRY1 FBN1 CD34 PTCH1
blue	7.52057e-11	29	263	5.0745	Connective tissue development	http://amigo.geneontology.org/amigo/term/GO:0061448	SNAI2 COL11A1 EDN1 CCN4 COMP GLI3 COL1A1 LOX PDGFRB EFEMP1 PRRX1 CCN2 RUNX2 BMP4 COL5A1 SPART CCN3 LUM ACVRL1 CCN1 CTSK SFRP2 RUNX1 TGFBR2 TAPT1 CD34 EXT1 BGN SULF2
blue	0.000544587	10	106	5.06389	Regulation of epithelial cell apoptotic process	http://amigo.geneontology.org/amigo/term/GO:1904035	SERPINE1 SFRP4 SRSF6 ZFP36 THBS1 CAST PLA2R1 ANGPT1 NUPR1 ZFP36L1
blue	0.0211164	5	41	5.06389	Chondroitin sulfate metabolic process	http://amigo.geneontology.org/amigo/term/GO:0030204	DCN VCAN EXT1 BGN CHSY3
blue	5.07913e-05	13	123	5.05212	Positive regulation of transmembrane receptor protein serine/threonine kinase signaling pathway	http://amigo.geneontology.org/amigo/term/GO:0090100	TGFB2 TGFB3 INHBA BMP4 NOTCH2 THBS1 ACVRL1 MYOCD CCN1 DAB2 RBPMS CITED2 SLC2A10
blue	5.07913e-05	13	121	5.05212	Negative regulation of blood vessel morphogenesis	http://amigo.geneontology.org/amigo/term/GO:2000181	STAB1 DCN VASH1 TGFB2 SERPINE1 SPARC SPRY2 THBS1 ADAMTS1 CREB3L1 CLDN5 THBS2 SEMA4A
blue	8.38553e-11	29	275	5.04807	Regulation of transmembrane receptor protein serine/threonine kinase signaling pathway	http://amigo.geneontology.org/amigo/term/GO:0090092	DKK3 TGFB2 CAV2 CAV1 SFRP4 LOX TGFB3 INHBA BMP4 SPART NOTCH2 SPRY2 CCN3 THBS1 ACVRL1 MYOCD CCN1 SFRP2 LATS2 DAB2 RBPMS FSTL1 TGFBR2 SPRY1 CITED2 HTRA1 FBN1 HTRA3 SLC2A10
blue	0.00249356	8	57	5.04478	Platelet-derived growth factor receptor signaling pathway	http://amigo.geneontology.org/amigo/term/GO:0048008	PDGFRL LOX PDGFRB F3 NR4A3 LRP1 PDGFRA MYOCD
blue	2.27268e-06	17	162	5.02804	BMP signaling pathway	http://amigo.geneontology.org/amigo/term/GO:0030509	TGFB2 COMP CAV1 SFRP4 TGFB3 RUNX2 BMP4 SPART NOTCH2 ACVRL1 CCN1 SFRP2 FSTL1 HTRA1 FBN1 HTRA3 EXT1
blue	0.0108177	6	56	5.01325	Positive regulation of alpha-beta T cell differentiation	http://amigo.geneontology.org/amigo/term/GO:0046638	IL4R GLI3 TNFSF4 ANXA1 RUNX1 TGFBR2
blue	0.0108177	6	84	5.01325	Positive chemotaxis	http://amigo.geneontology.org/amigo/term/GO:0050918	F3 LRP1 BMP4 FGF7 ANGPT1 F2RL1
blue	5.67729e-05	13	122	4.99405	Negative regulation of vasculature development	http://amigo.geneontology.org/amigo/term/GO:1901343	STAB1 DCN VASH1 TGFB2 SERPINE1 SPARC SPRY2 THBS1 ADAMTS1 CREB3L1 CLDN5 THBS2 SEMA4A
blue	0.000606394	10	82	4.98831	Vasculogenesis	http://amigo.geneontology.org/amigo/term/GO:0001570	CAV1 PDGFRB MYOCD TGFBR2 CITED2 HAS2 HEG1 CD34 FZD4 ZFP36L1
blue	2.69241e-05	14	137	4.9777	Platelet degranulation	http://amigo.geneontology.org/amigo/term/GO:0002576	IGF1 TGFB2 TIMP3 SERPINE1 SPARC FN1 TGFB3 CLU THBS1 MMRN1 SERPING1 IGF2 PROS1 PECAM1
blue	2.69241e-05	14	123	4.9777	Gland morphogenesis	http://amigo.geneontology.org/amigo/term/GO:0022612	TNC LIMS2 NTN4 TGFB2 CAV1 GLI3 TGFB3 BMP4 NOTCH2 FGF7 TGFBR2 CEBPB PTCH1 SULF2
blue	9.84929e-12	32	262	4.97439	Response to transforming growth factor beta	http://amigo.geneontology.org/amigo/term/GO:0071559	DKK3 EDN1 ITGB5 NOX4 TGFB2 MXRA5 CAV2 CAV1 COL1A1 LOX TGFB3 FMOD POSTN SPRY2 LRRC32 THBS1 ACVRL1 MYOCD LATS2 DAB2 TGFBR2 SPRY1 CITED2 COL1A2 HTRA1 FBN1 COL3A1 FOS HTRA3 CLDN5 ZFP36L1 SLC2A10
blue	0.000294909	11	94	4.96809	Homotypic cell-cell adhesion	http://amigo.geneontology.org/amigo/term/GO:0034109	CD99 LGALS1 MYH9 MYL9 COMP FN1 XG PDGFRA SERPINE2 PLPP3 PRKG1
blue	0.000294909	11	104	4.96809	Positive regulation of smooth muscle cell proliferation	http://amigo.geneontology.org/amigo/term/GO:0048661	IGF1 EDN1 MMP2 CCN4 PDGFRB NR4A3 BMP4 THBS1 GJA1 ADAMTS1 TGFBR2
blue	5.04156e-15	41	382	4.96482	Transmembrane receptor protein serine/threonine kinase signaling pathway	http://amigo.geneontology.org/amigo/term/GO:0007178	WWTR1 VIM DKK3 ITGB5 TGFB2 COMP CAV2 CAV1 SFRP4 LOX TGFB3 FMOD INHBA RUNX2 BMP4 SPART NOTCH2 SPRY2 CCN3 LRRC32 THBS1 ACVRL1 MYOCD CCN1 SFRP2 LATS2 DAB2 RBPMS FSTL1 TGFBR2 SPRY1 CITED2 COL1A2 HTRA1 FBN1 COL3A1 FOS HTRA3 EXT1 CLDN5 SLC2A10
blue	0.00279865	8	72	4.95136	Regulation of epidermis development	http://amigo.geneontology.org/amigo/term/GO:0045682	SFRP4 SRSF6 BMP4 ZFP36 CTSK RUNX1 ZFP36L1 PTCH1
blue	0.0463975	4	33	4.95136	Salivary gland development	http://amigo.geneontology.org/amigo/term/GO:0007431	NTN4 TGFB2 TGFB3 FGF7
blue	0.0463975	4	31	4.95136	Stem cell division	http://amigo.geneontology.org/amigo/term/GO:0017145	WWTR1 TGFB2 SFRP2 EXT1
blue	0.0463975	4	32	4.95136	Response to prostaglandin	http://amigo.geneontology.org/amigo/term/GO:0034694	TNC EDN1 TNFSF4 PTGFR
blue	0.0463975	4	29	4.95136	Positive regulation of posttranscriptional gene silencing	http://amigo.geneontology.org/amigo/term/GO:0060148	BMP4 ZFP36 MYOCD WTIP
blue	0.0463975	4	40	4.95136	Metanephric nephron development	http://amigo.geneontology.org/amigo/term/GO:0072210	PDGFRB BMP4 PDGFRA CD34
blue	2.82385e-11	31	256	4.93368	Cellular response to transforming growth factor beta stimulus	http://amigo.geneontology.org/amigo/term/GO:0071560	DKK3 EDN1 ITGB5 NOX4 TGFB2 CAV2 CAV1 COL1A1 LOX TGFB3 FMOD POSTN SPRY2 LRRC32 THBS1 ACVRL1 MYOCD LATS2 DAB2 TGFBR2 SPRY1 CITED2 COL1A2 HTRA1 FBN1 COL3A1 FOS HTRA3 CLDN5 ZFP36L1 SLC2A10
blue	0.0236793	5	95	4.91495	Complement activation	http://amigo.geneontology.org/amigo/term/GO:0006956	CFH CLU SERPING1 C1S PROS1
blue	0.0236793	5	38	4.91495	Ventricular septum morphogenesis	http://amigo.geneontology.org/amigo/term/GO:0060412	TGFB2 BMP4 TGFBR2 CITED2 SLIT3
blue	0.0236793	5	48	4.91495	Positive regulation of biomineral tissue development	http://amigo.geneontology.org/amigo/term/GO:0070169	TGFB3 BMP4 CCN1 CEBPB TMEM119
blue	0.000326386	11	96	4.90185	Response to cAMP	http://amigo.geneontology.org/amigo/term/GO:0051591	RAPGEF3 NOX4 AHR COL1A1 SPARC DUSP1 FOSB FOS FOSL1 PER1 ZFP36L1
blue	0.0031241	8	94	4.86134	Extracellular matrix disassembly	http://amigo.geneontology.org/amigo/term/GO:0022617	FAP MMP2 MMP19 LRP1 CTSK ADAMTS5 HTRA1 TPSAB1
blue	0.00153386	9	71	4.85154	Cellular response to amino acid stimulus	http://amigo.geneontology.org/amigo/term/GO:0071230	COL16A1 MMP2 COL1A1 DNMT3A PDGFRA COL6A1 COL1A2 CEBPB COL5A2
blue	1.62749e-08	24	228	4.77453	Osteoblast differentiation	http://amigo.geneontology.org/amigo/term/GO:0001649	MRC2 IGF1 WWTR1 SNAI2 VCAN TNC REST CCN4 GLI3 COL1A1 LOX RUNX2 BMP4 RRBP1 ITGA11 COL6A1 CCN1 SFRP2 CREB3L1 ALPL IGF2 CEBPB TMEM119 PTCH1
blue	1.62749e-08	24	219	4.77453	Bone development	http://amigo.geneontology.org/amigo/term/GO:0060348	IGF1 CCN4 COMP SFRP4 GLI3 COL1A1 LOX TGFB3 RUNX2 BMP4 NOTCH2 SFRP2 GJA1 ALPL TGFBR2 CITED2 FBN1 TAPT1 HAS2 EXT1 BGN ANXA2 TMEM119 SULF2
blue	0.000816446	10	88	4.77453	Negative regulation of transforming growth factor beta receptor signaling pathway	http://amigo.geneontology.org/amigo/term/GO:0030512	CAV2 CAV1 TGFB3 SPRY2 TGFBR2 SPRY1 HTRA1 FBN1 HTRA3 SLC2A10
blue	0.00689576	7	63	4.77453	Cellular response to corticosteroid stimulus	http://amigo.geneontology.org/amigo/term/GO:0071384	EDN1 REST ZFP36 ANXA1 FOXO1 FBXO32 ZFP36L1
blue	0.0132833	6	64	4.77453	Negative regulation of reproductive process	http://amigo.geneontology.org/amigo/term/GO:2000242	IGF1 RPS6KA2 MYH9 DUSP1 BMP4 GJA1
blue	0.0262974	5	45	4.77453	Prostate gland development	http://amigo.geneontology.org/amigo/term/GO:0030850	TNC GLI3 BMP4 ANXA1 PTCH1
blue	0.0262974	5	49	4.77453	Positive regulation of biomineralization	http://amigo.geneontology.org/amigo/term/GO:0110151	TGFB3 BMP4 CCN1 CEBPB TMEM119
blue	4.67705e-08	23	210	4.71594	Response to ketone	http://amigo.geneontology.org/amigo/term/GO:1901654	ABCB4 TNC EDN1 TGFB2 CAV1 AHR PARK7 TNFSF4 TGFB3 DUSP1 PTGFR FOSB PCNA POSTN THBS1 PSPH FOXO1 FBXO32 IGFBP7 FOS FOSL1 FIBIN SLIT3
blue	5.40266e-06	17	160	4.69561	Smooth muscle cell proliferation	http://amigo.geneontology.org/amigo/term/GO:0048659	IGF1 ELN EDN1 MMP2 CCN4 PDGFRB NR4A3 TGFB3 BMP4 CCN3 THBS1 MYOCD GJA1 ADAMTS1 TGFBR2 EFEMP2 PRKG1
blue	5.40266e-06	17	175	4.69561	Response to BMP	http://amigo.geneontology.org/amigo/term/GO:0071772	TGFB2 COMP CAV1 SFRP4 TGFB3 RUNX2 BMP4 SPART NOTCH2 ACVRL1 CCN1 SFRP2 FSTL1 HTRA1 FBN1 HTRA3 EXT1
blue	5.40266e-06	17	175	4.69561	Cellular response to BMP stimulus	http://amigo.geneontology.org/amigo/term/GO:0071773	TGFB2 COMP CAV1 SFRP4 TGFB3 RUNX2 BMP4 SPART NOTCH2 ACVRL1 CCN1 SFRP2 FSTL1 HTRA1 FBN1 HTRA3 EXT1
blue	1.15012e-05	16	158	4.69076	Regulation of epithelial cell differentiation	http://amigo.geneontology.org/amigo/term/GO:0030856	WWTR1 CAV1 SERPINE1 SFRP4 SRSF6 BMP4 ZFP36 SPRY2 ACVRL1 CTSK RUNX1 SPRY1 CEBPB CLDN5 ZFP36L1 PTCH1
blue	0.00747416	7	106	4.67904	Phospholipase C-activating G protein-coupled receptor signaling pathway	http://amigo.geneontology.org/amigo/term/GO:0007200	PTGER3 EDN1 EDNRB GPR17 F2RL1 F2R LPAR1
blue	0.0289425	5	46	4.6419	Chondroitin sulfate proteoglycan metabolic process	http://amigo.geneontology.org/amigo/term/GO:0050654	DCN VCAN EXT1 BGN CHSY3
blue	0.0289425	5	46	4.6419	Mammary gland morphogenesis	http://amigo.geneontology.org/amigo/term/GO:0060443	CAV1 GLI3 BMP4 TGFBR2 PTCH1
blue	0.0289425	5	46	4.6419	Trabecula morphogenesis	http://amigo.geneontology.org/amigo/term/GO:0061383	MMP2 TGFB2 COL1A1 ADAMTS1 HEG1
blue	0.0289425	5	47	4.6419	Negative regulation of epithelial cell apoptotic process	http://amigo.geneontology.org/amigo/term/GO:1904036	SERPINE1 SRSF6 CAST ANGPT1 NUPR1
blue	0.000294909	12	129	4.5575	Epithelial cell apoptotic process	http://amigo.geneontology.org/amigo/term/GO:1904019	SERPINE1 SFRP4 DNMT3A SRSF6 ZFP36 THBS1 CAST PLA2R1 ANGPT1 TGFBR2 NUPR1 ZFP36L1
blue	0.0162098	6	54	4.5575	Sulfur compound catabolic process	http://amigo.geneontology.org/amigo/term/GO:0044273	DCN VCAN GGT5 FMOD LUM BGN
blue	0.0162098	6	54	4.5575	Negative regulation of Ras protein signal transduction	http://amigo.geneontology.org/amigo/term/GO:0046580	TGFB2 BCL6 SPRY2 ARHGAP24 SPRY1 HEG1
blue	0.0162098	6	71	4.5575	Animal organ formation	http://amigo.geneontology.org/amigo/term/GO:0048645	GLI3 BMP4 TGFBR2 SPRY1 CITED2 EXT1
blue	1.71941e-05	16	157	4.53175	Regulation of smooth muscle cell proliferation	http://amigo.geneontology.org/amigo/term/GO:0048660	IGF1 ELN EDN1 MMP2 CCN4 PDGFRB NR4A3 TGFB3 BMP4 THBS1 MYOCD GJA1 ADAMTS1 TGFBR2 EFEMP2 PRKG1
blue	0.00454533	8	67	4.53175	Heart valve development	http://amigo.geneontology.org/amigo/term/GO:0003170	SNAI2 ELN TGFB2 BMP4 NOTCH2 CCN1 TGFBR2 SLIT3
blue	0.00015103	13	124	4.52585	Regulation of osteoblast differentiation	http://amigo.geneontology.org/amigo/term/GO:0045667	IGF1 WWTR1 SNAI2 REST CCN4 GLI3 RUNX2 BMP4 CCN1 SFRP2 CEBPB TMEM119 PTCH1
blue	0.00886022	7	74	4.49907	Regulation of alpha-beta T cell differentiation	http://amigo.geneontology.org/amigo/term/GO:0046637	IL4R GLI3 BCL6 TNFSF4 ANXA1 RUNX1 TGFBR2
blue	0.00886022	7	114	4.49907	Response to chemokine	http://amigo.geneontology.org/amigo/term/GO:1990868	EDN1 LOX DUSP1 ACKR4 GPR17 ACKR2 SLIT3
blue	0.00886022	7	114	4.49907	Cellular response to chemokine	http://amigo.geneontology.org/amigo/term/GO:1990869	EDN1 LOX DUSP1 ACKR4 GPR17 ACKR2 SLIT3
blue	0.000659394	11	113	4.4834	Positive regulation of endocytosis	http://amigo.geneontology.org/amigo/term/GO:0045807	SERPINE1 SFRP4 SGIP1 CLU LRP1 DAB2 ANGPT1 SYNJ1 F2RL1 RAB31 ANXA2
blue	8.58769e-05	14	136	4.45622	Negative regulation of epithelial cell proliferation	http://amigo.geneontology.org/amigo/term/GO:0050680	SNAI2 VASH1 LIMS2 TGFB2 CAV2 CAV1 SPARC BMP4 THBS1 ACVRL1 SFRP2 GJA1 NUPR1 PTCH1
blue	0.00500562	8	92	4.45622	Odontogenesis of dentin-containing tooth	http://amigo.geneontology.org/amigo/term/GO:0042475	TNC SERPINE1 GLI3 RUNX2 BMP4 PDGFRA FOXO1 HTRA1
blue	0.0096128	7	75	4.41419	Tissue regeneration	http://amigo.geneontology.org/amigo/term/GO:0042246	IGF1 CPQ POSTN ANXA1 CCN3 RUNX1 TGFBR2
blue	0.00149694	10	98	4.39759	Regulation of epithelial to mesenchymal transition	http://amigo.geneontology.org/amigo/term/GO:0010717	WWTR1 TGFB2 COL1A1 TGFB3 BMP4 SPRY2 SFRP2 DAB2 TGFBR2 SPRY1
blue	0.0333455	5	51	4.39759	P38MAPK cascade	http://amigo.geneontology.org/amigo/term/GO:0038066	GADD45B DUSP1 ZFP36 PER1 ZFP36L1
blue	0.0333455	5	55	4.39759	Negative regulation of fat cell differentiation	http://amigo.geneontology.org/amigo/term/GO:0045599	WWTR1 CCN4 JDP2 FOXO1 ENPP1
blue	0.0333455	5	50	4.39759	Positive regulation of ossification	http://amigo.geneontology.org/amigo/term/GO:0045778	TGFB2 TGFB3 BMP4 CCN1 TMEM119
blue	0.00547667	8	76	4.38317	Cardiac cell development	http://amigo.geneontology.org/amigo/term/GO:0055006	IGF1 EDN1 TBX18 PDGFRB BMP4 PDGFRA SPRY1 ALPK2
blue	3.33166e-06	19	192	4.37939	Lung development	http://amigo.geneontology.org/amigo/term/GO:0030324	TNC CRISPLD2 GLI3 LOX SPARC PDGFRB EPAS1 CCN2 TGFB3 SRSF6 BMP4 PDGFRA SPRY2 FGF7 MYOCD TGFBR2 SPRY1 HEG1 EXT1
blue	0.00301005	9	92	4.35935	Roof of mouth development	http://amigo.geneontology.org/amigo/term/GO:0060021	TGFB2 GLI3 PRRX1 TGFB3 INHBA PDGFRA LRRC32 TGFBR2 CLDN5
blue	0.00301005	9	79	4.35935	Cellular response to acid chemical	http://amigo.geneontology.org/amigo/term/GO:0071229	COL16A1 MMP2 COL1A1 DNMT3A PDGFRA COL6A1 COL1A2 CEBPB COL5A2
blue	0.0193204	6	57	4.35935	Positive regulation of stress fiber assembly	http://amigo.geneontology.org/amigo/term/GO:0051496	RAPGEF3 NOX4 CCN2 TGFB3 LPAR1 ARHGEF15
blue	0.000114401	14	149	4.33244	Negative regulation of transmembrane receptor protein serine/threonine kinase signaling pathway	http://amigo.geneontology.org/amigo/term/GO:0090101	CAV2 CAV1 TGFB3 SPART SPRY2 CCN3 SFRP2 FSTL1 TGFBR2 SPRY1 HTRA1 FBN1 HTRA3 SLC2A10
blue	0.00597873	8	103	4.31248	Regulation of systemic arterial blood pressure	http://amigo.geneontology.org/amigo/term/GO:0003073	RPS6KA2 EDN1 POSTN CORIN GJA1 CPA3 F2RL1 F2R
blue	0.00597873	8	79	4.31248	Animal organ regeneration	http://amigo.geneontology.org/amigo/term/GO:0031100	GLI3 NR4A3 PCNA TGFBR2 NNMT CEBPB PTCH1 SULF2
blue	1.0923e-06	21	215	4.30586	Muscle cell proliferation	http://amigo.geneontology.org/amigo/term/GO:0033002	IGF1 ELN EDN1 MMP2 TGFB2 CCN4 PDGFRB NR4A3 TGFB3 BMP4 CCN3 THBS1 MYOCD GJA1 ANGPT1 ADAMTS1 RUNX1 TGFBR2 CITED2 EFEMP2 PRKG1
blue	0.00327818	9	157	4.29707	Negative regulation of immune effector process	http://amigo.geneontology.org/amigo/term/GO:0002698	IL4R TGFB2 AHR BCL6 TNFSF4 TGFB3 ANXA1 SERPING1 ANGPT1
blue	0.0366694	5	49	4.28483	Epithelial cell differentiation involved in kidney development	http://amigo.geneontology.org/amigo/term/GO:0035850	WWTR1 BMP4 NOTCH2 CD34 EXT1
blue	0.0366694	5	56	4.28483	Regulation of CD4-positive, alpha-beta T cell differentiation	http://amigo.geneontology.org/amigo/term/GO:0043370	IL4R BCL6 TNFSF4 ANXA1 RUNX1
blue	0.0366694	5	55	4.28483	Positive regulation of extrinsic apoptotic signaling pathway	http://amigo.geneontology.org/amigo/term/GO:2001238	TIMP3 SRPX CAV1 INHBA THBS1
blue	6.64888e-05	15	147	4.28483	Response to fibroblast growth factor	http://amigo.geneontology.org/amigo/term/GO:0071774	TNC COL1A1 CCN2 RUNX2 ZFP36 POSTN SPRY2 THBS1 FGF7 POLR2D CREB3L1 SPRY1 EXT1 ZFP36L1 SULF2
blue	9.33932e-06	18	197	4.2666	Gastrulation	http://amigo.geneontology.org/amigo/term/GO:0007369	COL11A1 ITGB5 MMP2 COL12A1 FN1 WLS NR4A3 DUSP1 INHBA BMP4 COL5A1 DUSP5 COL6A1 SFRP2 GJA1 TGFBR2 EXT1 COL5A2
blue	0.0202664	6	58	4.2666	Regulation of cardiac muscle tissue growth	http://amigo.geneontology.org/amigo/term/GO:0055021	IGF1 EDN1 GJA1 RUNX1 TGFBR2 CITED2
blue	0.0202664	6	92	4.2666	Regulation of CD4-positive, alpha-beta T cell activation	http://amigo.geneontology.org/amigo/term/GO:2000514	IL4R BCL6 TNFSF4 ANXA1 RUNX1 TGFBR2
blue	4.8665e-06	19	196	4.26183	Respiratory tube development	http://amigo.geneontology.org/amigo/term/GO:0030323	TNC CRISPLD2 GLI3 LOX SPARC PDGFRB EPAS1 CCN2 TGFB3 SRSF6 BMP4 PDGFRA SPRY2 FGF7 MYOCD TGFBR2 SPRY1 HEG1 EXT1
blue	0.0114707	7	66	4.25367	Proteoglycan biosynthetic process	http://amigo.geneontology.org/amigo/term/GO:0030166	DCN IGF1 VCAN EXT1 BGN SLC2A10 CHSY3
blue	0.0114707	7	82	4.25367	Positive regulation of lipid transport	http://amigo.geneontology.org/amigo/term/GO:0032370	ABCB4 EDN1 CAV1 LRP1 PLA2R1 ANXA2 PTCH1
blue	0.0114707	7	70	4.25367	Cardiac muscle cell development	http://amigo.geneontology.org/amigo/term/GO:0055013	IGF1 EDN1 TBX18 PDGFRB BMP4 PDGFRA ALPK2
blue	0.0114707	7	70	4.25367	Platelet aggregation	http://amigo.geneontology.org/amigo/term/GO:0070527	MYH9 MYL9 COMP FN1 PDGFRA SERPINE2 PRKG1
blue	3.09881e-07	23	221	4.24695	Regulation of cell-substrate adhesion	http://amigo.geneontology.org/amigo/term/GO:0010810	LIMS2 COL16A1 CCDC80 LGALS1 TRIOBP SERPINE1 COL1A1 NEDD9 BCL6 FN1 NID1 LRP1 POSTN THBS1 ACVRL1 CCN1 THY1 ABI3BP FBLN2 HAS2 EFEMP2 PEAK1 FZD4
blue	0.00652039	8	81	4.24402	Positive regulation of Ras protein signal transduction	http://amigo.geneontology.org/amigo/term/GO:0046579	IGF1 PDGFRB NOTCH2 GPR17 F2RL1 COL3A1 F2R LPAR1
blue	0.00652039	8	79	4.24402	Cardiac muscle tissue growth	http://amigo.geneontology.org/amigo/term/GO:0055017	IGF1 EDN1 TGFB2 GJA1 RUNX1 TGFBR2 CITED2 HEG1
blue	0.00356561	9	90	4.23655	Regulation of Rho protein signal transduction	http://amigo.geneontology.org/amigo/term/GO:0035023	RASGRF2 PDGFRB BCL6 GPR17 F2RL1 COL3A1 HEG1 F2R LPAR1
blue	0.00105084	11	127	4.22573	Renal system process	http://amigo.geneontology.org/amigo/term/GO:0003014	EDN1 SGK1 BMP4 EDNRB CORIN GJA1 F2RL1 HAS2 CD34 F2R SULF2
blue	0.000564616	12	145	4.22169	Digestive system development	http://amigo.geneontology.org/amigo/term/GO:0055123	TGFB2 GLI3 WLS TGFB3 BMP4 PDGFRA EDNRB MYOCD SFRP2 TGFBR2 IGF2 EXT1
blue	3.03613e-09	30	309	4.17771	Regulation of cellular response to growth factor stimulus	http://amigo.geneontology.org/amigo/term/GO:0090287	DCN DKK3 CAV2 CAV1 SFRP4 LOX TGFB3 RUNX2 BMP4 SPART NOTCH2 SPRY2 THBS1 ACVRL1 MYOCD CCN1 SFRP2 LATS2 DAB2 CREB3L1 FSTL1 TGFBR2 SPRY1 CITED2 HTRA1 FBN1 HTRA3 FZD4 SULF2 SLC2A10
blue	0.000326386	13	127	4.17771	Positive regulation of cell-substrate adhesion	http://amigo.geneontology.org/amigo/term/GO:0010811	LIMS2 COL16A1 CCDC80 TRIOBP NEDD9 FN1 NID1 CCN1 THY1 ABI3BP FBLN2 HAS2 EFEMP2
blue	0.000326386	13	143	4.17771	Response to estradiol	http://amigo.geneontology.org/amigo/term/GO:0032355	TFPI GGT5 COL1A1 PDGFRB CCN2 DNMT3A DUSP1 PTGFR PCNA POSTN ANXA1 GJA1 PTCH1
blue	0.0011516	11	121	4.17771	Myotube differentiation	http://amigo.geneontology.org/amigo/term/GO:0014902	IGF1 EHD2 IL4R MYH9 CAV2 CCN3 MYOF MYOCD ADAM12 ADAMTS5 TMEM119
blue	0.00390134	9	96	4.17771	Embryonic skeletal system morphogenesis	http://amigo.geneontology.org/amigo/term/GO:0048704	COL11A1 TBX15 GLI3 PRRX1 TGFB3 RUNX2 BMP4 PDGFRA TGFBR2
blue	0.0123777	7	75	4.17771	Regulation of phospholipase activity	http://amigo.geneontology.org/amigo/term/GO:0010517	PDGFRB LRP1 PDGFRA ANXA1 CCN1 PLA2R1 LPAR1
blue	0.0394458	5	50	4.17771	Positive regulation of fibroblast proliferation	http://amigo.geneontology.org/amigo/term/GO:0048146	IGF1 PDGFRB FN1 PDGFRA ANXA2
blue	0.0394458	5	49	4.17771	Cardiac muscle cell proliferation	http://amigo.geneontology.org/amigo/term/GO:0060038	TGFB2 GJA1 RUNX1 TGFBR2 CITED2
blue	7.08264e-06	19	202	4.15041	Regeneration	http://amigo.geneontology.org/amigo/term/GO:0031099	IGF1 TNC CPQ GLI3 PRRX1 NR4A3 LRP1 PCNA POSTN ANXA1 CCN3 THY1 RUNX1 TGFBR2 NNMT CEBPB PTCH1 SULF2 DHFR
blue	0.000186478	14	140	4.14074	Cellular response to fibroblast growth factor stimulus	http://amigo.geneontology.org/amigo/term/GO:0044344	COL1A1 CCN2 RUNX2 ZFP36 POSTN SPRY2 THBS1 FGF7 POLR2D CREB3L1 SPRY1 EXT1 ZFP36L1 SULF2
blue	1.80643e-11	38	416	4.12345	Ossification	http://amigo.geneontology.org/amigo/term/GO:0001503	MRC2 IGF1 WWTR1 SNAI2 VCAN TNC COL11A1 REST MMP2 TGFB2 CCN4 COMP GLI3 COL1A1 LOX SPARC CCN2 TGFB3 RUNX2 BMP4 RRBP1 ITGA11 COL6A1 CCN1 CTSK SFRP2 CREB3L1 RUNX1 ALPL COL1A2 IGF2 TAPT1 CEBPB EXT1 TMEM119 PTCH1 ENPP1 COL5A2
blue	0.000104241	15	193	4.10922	Regulation of blood pressure	http://amigo.geneontology.org/amigo/term/GO:0008217	RPS6KA2 EDN1 SGK1 POSTN EDNRB ACVRL1 CORIN GJA1 CPA3 F2RL1 COL1A2 ANPEP CD34 F2R EXT1
blue	0.0240805	6	54	4.09245	Aorta development	http://amigo.geneontology.org/amigo/term/GO:0035904	TGFB2 LOX PDGFRB LRP1 ACVRL1 EFEMP2
blue	0.0240805	6	54	4.09245	Negative regulation of MAP kinase activity	http://amigo.geneontology.org/amigo/term/GO:0043407	CAV1 DUSP1 BMP4 SPRY2 SFRP2 SPRY1
blue	2.80109e-15	51	583	4.07777	Wound healing	http://amigo.geneontology.org/amigo/term/GO:0042060	TFPI DCN IGF1 SLC11A1 EHD2 TNC FAP EDN1 TGFB2 MYH9 MYL9 CCN4 COMP CAV1 SERPINE1 GLI3 RAD51C COL1A1 LOX SPARC PDGFRB FN1 F3 TGFB3 SRSF6 COL5A1 POSTN NOTCH2 PDGFRA ANXA1 SERPINE2 THBS1 MYOF ARHGAP24 MMRN1 ACVRL1 CCN1 SERPING1 GJA1 ABI3BP PLPP3 TGFBR2 F2RL1 COL1A2 COL3A1 CD34 F2R EXT1 ANXA2 PROS1 PRKG1
blue	0.000113158	15	162	4.07582	Organ growth	http://amigo.geneontology.org/amigo/term/GO:0035265	IGF1 EDN1 TGFB2 COMP PDGFRB SPRY2 FGF7 LATS2 GJA1 RUNX1 TGFBR2 CITED2 IGF2 HEG1 EXT1
blue	0.0429156	5	62	4.07582	Regulation of sterol transport	http://amigo.geneontology.org/amigo/term/GO:0032371	ABCB4 CAV1 LRP1 ANXA2 PTCH1
blue	0.0429156	5	62	4.07582	Regulation of cholesterol transport	http://amigo.geneontology.org/amigo/term/GO:0032374	ABCB4 CAV1 LRP1 ANXA2 PTCH1
blue	0.0429156	5	44	4.07582	Maintenance of protein localization in organelle	http://amigo.geneontology.org/amigo/term/GO:0072595	BCL3 KDELR3 PARK7 GJA1 TAPT1
blue	4.82854e-14	47	527	4.06948	Skeletal system development	http://amigo.geneontology.org/amigo/term/GO:0001501	IGF1 SNAI2 VCAN COL11A1 EDN1 MMP2 TBX15 TGFB2 CCN4 COMP SFRP4 GLI3 COL1A1 LOX EFEMP1 PRRX1 CCN2 TGFB3 RUNX2 BMP4 NOTCH2 PDGFRA CCN3 LUM ACVRL1 CCN1 CTSK SFRP2 GJA1 RUNX1 ALPL TGFBR2 CITED2 COL1A2 FBN1 IGF2 COL3A1 TAPT1 HAS2 EXT1 BGN ANXA2 TMEM119 SULF2 SLC2A10 PAPSS2 COL5A2
blue	0.00453796	9	92	4.0648	Proteoglycan metabolic process	http://amigo.geneontology.org/amigo/term/GO:0006029	DCN IGF1 VCAN COL11A1 EXT1 BGN SULF2 SLC2A10 CHSY3
blue	0.00453796	9	93	4.0648	Neural crest cell differentiation	http://amigo.geneontology.org/amigo/term/GO:0014033	SNAI2 EDN1 FN1 BMP4 EDNRB CITED2 TAPT1 EXT1 SEMA4A
blue	0.000418001	13	143	4.06058	Cardiocyte differentiation	http://amigo.geneontology.org/amigo/term/GO:0035051	IGF1 EDN1 REST TGFB2 TBX18 PDGFRB BMP4 PDGFRA MYOCD ABI3BP SPRY1 CITED2 ALPK2
blue	5.63638e-11	37	381	4.05443	Cell-substrate adhesion	http://amigo.geneontology.org/amigo/term/GO:0031589	LIMS2 NTN4 COL5A3 ITGB5 COL16A1 NID2 CCDC80 LGALS1 TRIOBP SERPINE1 COL1A1 NEDD9 BCL6 FN1 NID1 CCN2 LRP1 POSTN THSD1 THBS1 ITGA11 ACVRL1 FBLN5 CCN1 THY1 ABI3BP ANGPT1 SNED1 FBLN2 COL3A1 ANTXR1 HAS2 EFEMP2 PEAK1 CD34 FZD4 ITGBL1
blue	0.00077472	12	117	4.05111	Response to amino acid	http://amigo.geneontology.org/amigo/term/GO:0043200	EDN1 COL16A1 MMP2 COL1A1 CCN2 DNMT3A PCNA PDGFRA COL6A1 COL1A2 CEBPB COL5A2
blue	4.79747e-21	69	717	4.04578	Blood vessel development	http://amigo.geneontology.org/amigo/term/GO:0001568	STAB1 DCN VASH1 FAP EDN1 RAPGEF3 MMP2 TGFB2 MYH9 SRPX2 COMP CAV1 SERPINE1 AHR GLI3 COL1A1 LOX SPARC PDGFRB FN1 EPAS1 PRRX1 F3 CCN2 CALD1 MMP19 LRP1 BMP4 COL5A1 NOTCH2 PDGFRA ANXA1 SPRY2 ANGPTL2 CCN3 THBS1 ARHGAP24 ACVRL1 MYOCD CCN1 SFRP2 ADAM12 THY1 ANGPT1 ADAMTS1 CREB3L1 RUNX1 TGFBR2 CITED2 COL1A2 ANPEP ANTXR1 HAS2 COL8A2 EFEMP2 HEG1 CD34 FZD4 FOSL1 CLEC14A ANXA2 CLDN5 SOCS3 ZFP36L1 THBS2 SEMA4A…
blue	0.0147371	7	69	4.03365	Cardiac septum morphogenesis	http://amigo.geneontology.org/amigo/term/GO:0060411	TGFB2 BMP4 NOTCH2 CCN1 TGFBR2 CITED2 SLIT3
blue	0.0049203	9	106	4.0106	Smooth muscle contraction	http://amigo.geneontology.org/amigo/term/GO:0006939	PTGER3 EDN1 COMP CAV1 EDNRB MYOCD F2R PRKG1 SULF2
blue	0.0049203	9	98	4.0106	Positive regulation of phosphatidylinositol 3-kinase signaling	http://amigo.geneontology.org/amigo/term/GO:0014068	DCN IGF1 TGFB2 PDGFRB FN1 PDGFRA ANGPT1 F2RL1 F2R
blue	0.0262969	6	81	4.0106	Positive regulation of alpha-beta T cell activation	http://amigo.geneontology.org/amigo/term/GO:0046635	IL4R GLI3 TNFSF4 ANXA1 RUNX1 TGFBR2
blue	0.00878564	8	83	3.99065	Embryonic placenta development	http://amigo.geneontology.org/amigo/term/GO:0001892	VASH1 EPAS1 CCN1 CITED2 IGF2 CEBPB SOCS3 ZFP36L1
blue	0.00878564	8	145	3.99065	Cytokine production involved in immune response	http://amigo.geneontology.org/amigo/term/GO:0002367	TGFB2 BCL6 IL1R1 TNFSF4 NR4A3 TGFB3 ANGPT1 F2RL1
blue	0.00878564	8	145	3.99065	Regulation of cytokine production involved in immune response	http://amigo.geneontology.org/amigo/term/GO:0002718	TGFB2 BCL6 IL1R1 TNFSF4 NR4A3 TGFB3 ANGPT1 F2RL1
blue	0.00878564	8	82	3.99065	Neural crest cell development	http://amigo.geneontology.org/amigo/term/GO:0014032	SNAI2 EDN1 FN1 BMP4 EDNRB CITED2 TAPT1 SEMA4A
blue	0.0463975	5	52	3.97877	Embryo implantation	http://amigo.geneontology.org/amigo/term/GO:0007566	VMP1 MMP2 GJA1 IGFBP7 TGFBR2
blue	0.0463975	5	53	3.97877	Mesenchyme morphogenesis	http://amigo.geneontology.org/amigo/term/GO:0072132	SNAI2 TGFB2 ACVRL1 ACTG2 TGFBR2
blue	0.0159933	7	73	3.96528	Outflow tract morphogenesis	http://amigo.geneontology.org/amigo/term/GO:0003151	ELN TGFB2 BMP4 SFRP2 TGFBR2 CITED2 CLDN5
blue	0.0159933	7	72	3.96528	Ventricular septum development	http://amigo.geneontology.org/amigo/term/GO:0003281	TGFB2 BMP4 CCN1 TGFBR2 CITED2 HEG1 SLIT3
blue	3.93687e-21	71	748	3.9615	Vasculature development	http://amigo.geneontology.org/amigo/term/GO:0001944	STAB1 DCN VASH1 FAP EDN1 RAPGEF3 MMP2 TGFB2 MYH9 SRPX2 COMP CAV1 SERPINE1 AHR GLI3 COL1A1 LOX SPARC PDGFRB FN1 EPAS1 PRRX1 F3 CCN2 CALD1 MMP19 LRP1 BMP4 COL5A1 NOTCH2 PDGFRA ANXA1 SPRY2 ANGPTL2 CCN3 THBS1 ARHGAP24 ACVRL1 MYOCD CCN1 SFRP2 ADAM12 PTPN14 THY1 ANGPT1 ADAMTS1 CREB3L1 RUNX1 TGFBR2 CITED2 COL1A2 ANPEP ANTXR1 HAS2 COL8A2 EFEMP2 HEG1 CD34 FZD4 FOSL1 CLEC14A ANXA2 CLDN5 SOCS3 ZFP36L1 THBS2…
blue	3.02124e-17	59	635	3.9596	Blood vessel morphogenesis	http://amigo.geneontology.org/amigo/term/GO:0048514	STAB1 DCN VASH1 FAP EDN1 RAPGEF3 MMP2 TGFB2 MYH9 SRPX2 COMP CAV1 SERPINE1 LOX SPARC PDGFRB FN1 EPAS1 PRRX1 F3 CCN2 CALD1 MMP19 LRP1 BMP4 NOTCH2 PDGFRA ANXA1 SPRY2 ANGPTL2 CCN3 THBS1 ARHGAP24 ACVRL1 MYOCD CCN1 SFRP2 ADAM12 THY1 ANGPT1 ADAMTS1 CREB3L1 RUNX1 TGFBR2 CITED2 ANPEP HAS2 COL8A2 EFEMP2 HEG1 CD34 FZD4 CLEC14A ANXA2 CLDN5 ZFP36L1 THBS2 SEMA4A COL15A1
blue	0.00530394	9	126	3.95783	Response to retinoic acid	http://amigo.geneontology.org/amigo/term/GO:0032526	TNC COL1A1 PDGFRB DUSP1 GJA1 SYNJ1 IGFBP7 FZD4 PTCH1
blue	0.00171882	11	122	3.9531	Cardiac chamber morphogenesis	http://amigo.geneontology.org/amigo/term/GO:0003206	COL11A1 TGFB2 BMP4 NOTCH2 CCN1 SFRP2 ADAMTS1 TGFBR2 CITED2 HEG1 SLIT3
blue	0.00926819	8	87	3.93196	Heart growth	http://amigo.geneontology.org/amigo/term/GO:0060419	IGF1 EDN1 TGFB2 GJA1 RUNX1 TGFBR2 CITED2 HEG1
blue	0.0283799	6	65	3.93196	Striated muscle cell proliferation	http://amigo.geneontology.org/amigo/term/GO:0014855	TGFB2 GJA1 ANGPT1 RUNX1 TGFBR2 CITED2
blue	0.0283799	6	82	3.93196	Vasoconstriction	http://amigo.geneontology.org/amigo/term/GO:0042310	EDN1 COMP CAV1 EDNRB GJA1 F2R
blue	0.0283799	6	61	3.93196	Negative regulation of small GTPase mediated signal transduction	http://amigo.geneontology.org/amigo/term/GO:0051058	TGFB2 BCL6 SPRY2 ARHGAP24 SPRY1 HEG1
blue	0.0283799	6	65	3.93196	Regulation of heart growth	http://amigo.geneontology.org/amigo/term/GO:0060420	IGF1 EDN1 GJA1 RUNX1 TGFBR2 CITED2
blue	2.45639e-17	60	718	3.92427	Response to wounding	http://amigo.geneontology.org/amigo/term/GO:0009611	TFPI DCN IGF1 SLC11A1 EHD2 TNC VASH1 FAP EDN1 TGFB2 LGALS1 MYH9 MYL9 CCN4 COMP CAV1 SERPINE1 GLI3 RAD51C COL1A1 LOX SPARC PDGFRB FN1 F3 CCN2 TGFB3 LRP1 SRSF6 ZFP36 COL5A1 POSTN NOTCH2 PDGFRA ANXA1 SERPINE2 THBS1 MYOF ARHGAP24 MMRN1 ACVRL1 FGF7 CCN1 SERPING1 GJA1 ABI3BP PLPP3 TGFBR2 F2RL1 COL1A2 COL3A1 CD34 F2R EXT1 ANXA2 PROS1 PRKG1 ZFP36L1 SULF2 DHFR
blue	1.30109e-06	23	248	3.92193	Cell-matrix adhesion	http://amigo.geneontology.org/amigo/term/GO:0007160	COL5A3 ITGB5 COL16A1 NID2 SERPINE1 BCL6 FN1 NID1 CCN2 LRP1 POSTN THSD1 THBS1 ITGA11 ACVRL1 FBLN5 THY1 SNED1 COL3A1 EFEMP2 PEAK1 CD34 ITGBL1
blue	0.00185056	11	111	3.91105	Glycosaminoglycan biosynthetic process	http://amigo.geneontology.org/amigo/term/GO:0006024	DCN VCAN PDGFRB FMOD LUM ANGPT1 SDC2 HAS2 EXT1 BGN CHSY3
blue	0.00576086	9	115	3.90643	Negative regulation of leukocyte differentiation	http://amigo.geneontology.org/amigo/term/GO:1902106	IL4R GLI3 BCL6 TNFSF4 INHBA BMP4 ANXA1 RUNX1 FBN1
blue	0.0171137	7	105	3.8992	Interleukin-8 production	http://amigo.geneontology.org/amigo/term/GO:0032637	BCL3 SERPINE1 PARK7 F3 ANXA1 F2RL1 F2R
blue	0.0171137	7	105	3.8992	Regulation of interleukin-8 production	http://amigo.geneontology.org/amigo/term/GO:0032677	BCL3 SERPINE1 PARK7 F3 ANXA1 F2RL1 F2R
blue	9.33932e-06	20	230	3.88624	Skeletal system morphogenesis	http://amigo.geneontology.org/amigo/term/GO:0048705	COL11A1 MMP2 TBX15 COMP SFRP4 GLI3 COL1A1 PRRX1 CCN2 TGFB3 RUNX2 BMP4 PDGFRA SFRP2 ALPL TGFBR2 CITED2 HAS2 EXT1 TMEM119
blue	0.000632612	13	146	3.8793	Nephron development	http://amigo.geneontology.org/amigo/term/GO:0072006	WWTR1 GLI3 PDGFRB NID1 BMP4 NOTCH2 PDGFRA ANGPT1 CD34 EXT1 PTCH1 SULF2 PECAM1
blue	0.0100535	8	89	3.87498	Positive regulation of small GTPase mediated signal transduction	http://amigo.geneontology.org/amigo/term/GO:0051057	IGF1 PDGFRB NOTCH2 GPR17 F2RL1 COL3A1 F2R LPAR1
blue	0.000366244	14	175	3.86697	Tissue remodeling	http://amigo.geneontology.org/amigo/term/GO:0048771	MMP2 CAV1 EPAS1 TGFB3 NOTCH2 ACVRL1 CTSK GJA1 ABI3BP RUNX1 F2R EXT1 BGN TMEM119
blue	0.0307955	6	71	3.85635	T-helper cell differentiation	http://amigo.geneontology.org/amigo/term/GO:0042093	BCL3 IL4R BCL6 TNFSF4 ANXA1 SEMA4A
blue	0.0183441	7	79	3.83528	Response to estrogen	http://amigo.geneontology.org/amigo/term/GO:0043627	IL4R CAV1 GLI3 PDGFRB TGFB3 TGFBR2 CITED2
blue	0.0183441	7	88	3.83528	Myoblast differentiation	http://amigo.geneontology.org/amigo/term/GO:0045445	IGF1 REST LGALS1 EPAS1 BMP4 MYOCD ZFP36L1
blue	0.0183441	7	95	3.83528	Tight junction organization	http://amigo.geneontology.org/amigo/term/GO:0120193	SNAI2 TGFB3 GJA1 RUNX1 EXT1 CLDN5 PECAM1
blue	2.09788e-05	19	220	3.82537	Respiratory system development	http://amigo.geneontology.org/amigo/term/GO:0060541	TNC CRISPLD2 GLI3 LOX SPARC PDGFRB EPAS1 CCN2 TGFB3 SRSF6 BMP4 PDGFRA SPRY2 FGF7 MYOCD TGFBR2 SPRY1 HEG1 EXT1
blue	0.000725748	13	174	3.81124	Biomineral tissue development	http://amigo.geneontology.org/amigo/term/GO:0031214	IGF1 COMP COL1A1 LOX TGFB3 BMP4 CCN1 FOXO1 ALPL COL1A2 CEBPB TMEM119 ENPP1
blue	0.00666608	9	117	3.80753	Negative regulation of hemopoiesis	http://amigo.geneontology.org/amigo/term/GO:1903707	IL4R GLI3 BCL6 TNFSF4 INHBA BMP4 ANXA1 RUNX1 FBN1
blue	3.90937e-09	33	405	3.80316	Response to steroid hormone	http://amigo.geneontology.org/amigo/term/GO:0048545	TFPI EDN1 REST TGFB2 CAV1 COL1A1 LOX SPARC PARK7 CCN2 NR4A3 TGFB3 DUSP1 BMP4 FOSB ZFP36 PCNA ANXA1 THBS1 HNMT FOXO1 DAB2 FBXO32 RUNX1 ALPL IGFBP7 TGFBR2 FOS FOSL1 FIBIN PER1 SLIT3 ZFP36L1
blue	0.00397556	10	109	3.79792	Fibroblast growth factor receptor signaling pathway	http://amigo.geneontology.org/amigo/term/GO:0008543	CCN2 RUNX2 SPRY2 THBS1 FGF7 POLR2D CREB3L1 SPRY1 EXT1 SULF2
blue	0.00397556	10	119	3.79792	Alpha-beta T cell differentiation	http://amigo.geneontology.org/amigo/term/GO:0046632	BCL3 IL4R GLI3 BCL6 RPL22 TNFSF4 ANXA1 RUNX1 TGFBR2 SEMA4A
blue	0.0325992	6	74	3.78359	Alpha-beta T cell activation involved in immune response	http://amigo.geneontology.org/amigo/term/GO:0002287	BCL3 IL4R BCL6 TNFSF4 ANXA1 SEMA4A
blue	0.0325992	6	74	3.78359	Alpha-beta T cell differentiation involved in immune response	http://amigo.geneontology.org/amigo/term/GO:0002293	BCL3 IL4R BCL6 TNFSF4 ANXA1 SEMA4A
blue	0.0325992	6	73	3.78359	CD4-positive, alpha-beta T cell differentiation involved in immune response	http://amigo.geneontology.org/amigo/term/GO:0002294	BCL3 IL4R BCL6 TNFSF4 ANXA1 SEMA4A
blue	0.0325992	6	73	3.78359	Positive regulation of reactive oxygen species metabolic process	http://amigo.geneontology.org/amigo/term/GO:2000379	NOX4 PDGFRB PARK7 THBS1 TGFBR2 F2RL1
blue	0.000782143	13	176	3.7781	Biomineralization	http://amigo.geneontology.org/amigo/term/GO:0110148	IGF1 COMP COL1A1 LOX TGFB3 BMP4 CCN1 FOXO1 ALPL COL1A2 CEBPB TMEM119 ENPP1
blue	0.0116732	8	87	3.76582	Mesenchymal cell development	http://amigo.geneontology.org/amigo/term/GO:0014031	SNAI2 EDN1 FN1 BMP4 EDNRB CITED2 TAPT1 SEMA4A
blue	0.0116732	8	92	3.76582	Regulation of organ growth	http://amigo.geneontology.org/amigo/term/GO:0046620	IGF1 EDN1 LATS2 GJA1 RUNX1 TGFBR2 CITED2 IGF2
blue	0.0116732	8	88	3.76582	Stem cell development	http://amigo.geneontology.org/amigo/term/GO:0048864	SNAI2 EDN1 FN1 BMP4 EDNRB CITED2 TAPT1 SEMA4A
blue	4.25711e-13	48	544	3.757	Angiogenesis	http://amigo.geneontology.org/amigo/term/GO:0001525	STAB1 DCN VASH1 FAP EDN1 RAPGEF3 MMP2 TGFB2 MYH9 SRPX2 CAV1 SERPINE1 SPARC PDGFRB FN1 EPAS1 F3 CCN2 CALD1 MMP19 BMP4 NOTCH2 PDGFRA ANXA1 SPRY2 ANGPTL2 CCN3 THBS1 ARHGAP24 ACVRL1 CCN1 SFRP2 ADAM12 THY1 ANGPT1 ADAMTS1 CREB3L1 RUNX1 TGFBR2 ANPEP COL8A2 CD34 CLEC14A ANXA2 CLDN5 THBS2 SEMA4A COL15A1
blue	0.00430428	10	135	3.75525	Digestive tract development	http://amigo.geneontology.org/amigo/term/GO:0048565	TGFB2 GLI3 TGFB3 BMP4 PDGFRA EDNRB MYOCD SFRP2 TGFBR2 EXT1
blue	0.000842393	13	146	3.74553	Placenta development	http://amigo.geneontology.org/amigo/term/GO:0001890	DCN VASH1 EPAS1 NOTCH2 CCN1 GJA1 CITED2 HTRA1 IGF2 CEBPB FOSL1 SOCS3 ZFP36L1
blue	0.00268674	11	118	3.71352	Aminoglycan biosynthetic process	http://amigo.geneontology.org/amigo/term/GO:0006023	DCN VCAN PDGFRB FMOD LUM ANGPT1 SDC2 HAS2 EXT1 BGN CHSY3
blue	0.0337855	6	61	3.71352	Glycosaminoglycan catabolic process	http://amigo.geneontology.org/amigo/term/GO:0006027	DCN VCAN FMOD LUM SDC2 BGN
blue	0.0337855	6	63	3.71352	Cellular response to vascular endothelial growth factor stimulus	http://amigo.geneontology.org/amigo/term/GO:0035924	DCN PDGFRB PDGFRA ANXA1 SPRY2 GAS1
blue	0.0337855	6	83	3.71352	Cellular extravasation	http://amigo.geneontology.org/amigo/term/GO:0045123	CD99 IL1R1 XG THY1 EXT1 PECAM1
blue	0.00170823	12	136	3.67945	Response to organophosphorus	http://amigo.geneontology.org/amigo/term/GO:0046683	RAPGEF3 NOX4 AHR COL1A1 SPARC DUSP1 FOSB FOS FOSL1 PER1 ZFP36L1 LPAR1
blue	0.00807163	9	158	3.66823	Positive regulation of inflammatory response	http://amigo.geneontology.org/amigo/term/GO:0050729	PTGER3 CCN4 SERPINE1 PARK7 TNFSF4 OSMR CEBPB NUPR1 PLA2G2A
blue	0.0366694	6	67	3.646	Positive regulation of actin filament bundle assembly	http://amigo.geneontology.org/amigo/term/GO:0032233	RAPGEF3 NOX4 CCN2 TGFB3 LPAR1 ARHGEF15
blue	0.0366694	6	61	3.646	Smooth muscle cell differentiation	http://amigo.geneontology.org/amigo/term/GO:0051145	COMP TBX18 BMP4 EDNRB MYOCD EFEMP2
blue	1.32718e-05	21	258	3.63656	Heart morphogenesis	http://amigo.geneontology.org/amigo/term/GO:0003007	SNAI2 ELN COL11A1 TGFB2 BMP4 COL5A1 NOTCH2 ACVRL1 CCN1 SFRP2 ADAMTS1 TGFBR2 SPRY1 CITED2 HAS2 HEG1 EXT1 CLDN5 SLIT3 PTCH1 ALPK2
blue	0.000707175	14	170	3.59926	Phosphatidylinositol 3-kinase signaling	http://amigo.geneontology.org/amigo/term/GO:0014065	DCN IGF1 PREX2 EDN1 TGFB2 PDGFRB FN1 PDGFRA SERPINE2 ANGPT1 PTPN13 F2RL1 F2R ZFP36L1
blue	0.00561092	10	125	3.59373	Cardiac ventricle development	http://amigo.geneontology.org/amigo/term/GO:0003231	COL11A1 TGFB2 BMP4 MYOCD CCN1 SFRP2 TGFBR2 CITED2 HEG1 SLIT3
blue	0.000261943	16	281	3.58891	Negative regulation of peptidase activity	http://amigo.geneontology.org/amigo/term/GO:0010466	TFPI TIMP3 PAPLN SERPINE1 PARK7 ITIH5 LRP1 SERPINE2 THBS1 SFRP2 SERPING1 CAST COL6A3 SIMC1 ANXA2 PROS1
blue	4.98395e-05	19	239	3.58764	Mesenchymal cell differentiation	http://amigo.geneontology.org/amigo/term/GO:0048762	WWTR1 SNAI2 EDN1 TGFB2 COL1A1 FN1 TGFB3 BMP4 SPRY2 EDNRB SFRP2 DAB2 TGFBR2 SPRY1 CITED2 TAPT1 HAS2 EXT1 SEMA4A
blue	0.0386569	6	80	3.5809	Regulation of bone mineralization	http://amigo.geneontology.org/amigo/term/GO:0030500	COMP TGFB3 BMP4 CCN1 TMEM119 ENPP1
blue	0.0155093	8	112	3.56498	Positive regulation of cell junction assembly	http://amigo.geneontology.org/amigo/term/GO:1901890	COL16A1 SRPX2 CAV1 ADGRL2 THY1 CLDN5 THBS2 SEMA4A
blue	9.40283e-05	18	252	3.55971	Protein processing	http://amigo.geneontology.org/amigo/term/GO:0016485	RPS6KA2 MYH9 COMP SERPINE1 GLI3 F3 CPXM2 CPM SERPINE2 THBS1 CORIN CAST RUNX1 CPA3 GAS1 PTCH1 ASPRV1 SPON1
blue	0.0254141	7	98	3.54472	Cyclic-nucleotide-mediated signaling	http://amigo.geneontology.org/amigo/term/GO:0019935	IRAG1 RAPGEF3 AHR EDNRB THBS1 PRKG1 LPAR1
blue	0.0254141	7	90	3.54472	CD4-positive, alpha-beta T cell differentiation	http://amigo.geneontology.org/amigo/term/GO:0043367	BCL3 IL4R BCL6 TNFSF4 ANXA1 RUNX1 SEMA4A
blue	6.86838e-06	23	297	3.54239	Mesenchyme development	http://amigo.geneontology.org/amigo/term/GO:0060485	WWTR1 SNAI2 EDN1 TGFB2 COL1A1 PDGFRB FN1 TGFB3 BMP4 SPRY2 EDNRB ACVRL1 SFRP2 DAB2 ACTG2 TGFBR2 SPRY1 CITED2 TAPT1 HAS2 EXT1 ZFP36L1 SEMA4A
blue	0.0165786	8	126	3.51807	T cell activation involved in immune response	http://amigo.geneontology.org/amigo/term/GO:0002286	SLC11A1 BCL3 IL4R BCL6 TNFSF4 ANXA1 F2RL1 SEMA4A
blue	0.041646	6	73	3.51807	Endothelial cell development	http://amigo.geneontology.org/amigo/term/GO:0001885	RAPGEF3 F2RL1 HEG1 CLDN5 COL15A1 PECAM1
blue	0.041646	6	80	3.51807	T cell differentiation involved in immune response	http://amigo.geneontology.org/amigo/term/GO:0002292	BCL3 IL4R BCL6 TNFSF4 ANXA1 SEMA4A
blue	0.041646	6	67	3.51807	Aminoglycan catabolic process	http://amigo.geneontology.org/amigo/term/GO:0006026	DCN VCAN FMOD LUM SDC2 BGN
blue	2.68511e-08	33	409	3.51247	Epithelial cell proliferation	http://amigo.geneontology.org/amigo/term/GO:0050673	IGF1 SNAI2 VASH1 LIMS2 FAP TGFB2 CAV2 CAV1 SPARC F3 NR4A3 SRSF6 BMP4 ZFP36 NOTCH2 EDNRB CCN3 THBS1 ACVRL1 FGF7 IGFBP4 SFRP2 GJA1 HTRA1 IGF2 HAS2 COL8A2 CEBPB CD34 NUPR1 ZFP36L1 PTCH1 SULF2
blue	0.0103669	9	122	3.49762	Bone mineralization	http://amigo.geneontology.org/amigo/term/GO:0030282	IGF1 COMP LOX TGFB3 BMP4 CCN1 COL1A2 TMEM119 ENPP1
blue	0.0103669	9	134	3.49762	Regulation of tube size	http://amigo.geneontology.org/amigo/term/GO:0035150	EDN1 COMP CAV1 EDNRB GJA1 F2RL1 F2R EXT1 PRKG1
blue	0.0103669	9	133	3.49762	Regulation of tube diameter	http://amigo.geneontology.org/amigo/term/GO:0035296	EDN1 COMP CAV1 EDNRB GJA1 F2RL1 F2R EXT1 PRKG1
blue	0.0103669	9	133	3.49762	Blood vessel diameter maintenance	http://amigo.geneontology.org/amigo/term/GO:0097746	EDN1 COMP CAV1 EDNRB GJA1 F2RL1 F2R EXT1 PRKG1
blue	0.00254434	12	137	3.48748	Response to acid chemical	http://amigo.geneontology.org/amigo/term/GO:0001101	EDN1 COL16A1 MMP2 COL1A1 CCN2 DNMT3A PCNA PDGFRA COL6A1 COL1A2 CEBPB COL5A2
blue	0.00254434	12	144	3.48748	Rho protein signal transduction	http://amigo.geneontology.org/amigo/term/GO:0007266	RASGRF2 PDGFRB BCL6 ARHGAP29 GPR17 CDC42EP2 F2RL1 COL1A2 COL3A1 HEG1 F2R LPAR1
blue	0.0176398	8	129	3.47238	CD4-positive, alpha-beta T cell activation	http://amigo.geneontology.org/amigo/term/GO:0035710	BCL3 IL4R BCL6 TNFSF4 ANXA1 RUNX1 TGFBR2 SEMA4A
blue	0.00434531	11	141	3.46829	Regulation of phosphatidylinositol 3-kinase signaling	http://amigo.geneontology.org/amigo/term/GO:0014066	DCN IGF1 TGFB2 PDGFRB FN1 PDGFRA SERPINE2 ANGPT1 PTPN13 F2RL1 F2R
blue	0.00273323	12	160	3.45742	Epithelial to mesenchymal transition	http://amigo.geneontology.org/amigo/term/GO:0001837	WWTR1 SNAI2 TGFB2 COL1A1 TGFB3 BMP4 SPRY2 SFRP2 DAB2 TGFBR2 SPRY1 HAS2
blue	0.0110712	9	147	3.45742	Negative regulation of T cell activation	http://amigo.geneontology.org/amigo/term/GO:0050868	IL4R GLI3 BCL6 TNFSF4 BMP4 ANXA1 LRRC32 RUNX1 CEBPB
blue	0.0442366	6	80	3.45742	Muscle cell apoptotic process	http://amigo.geneontology.org/amigo/term/GO:0010657	IGF1 RPS6KA2 EDN1 MYOCD SFRP2 NUPR1
blue	0.0071868	10	113	3.44553	Substrate adhesion-dependent cell spreading	http://amigo.geneontology.org/amigo/term/GO:0034446	LIMS2 NTN4 TRIOBP NEDD9 FN1 POSTN ANTXR1 HAS2 PEAK1 FZD4
blue	1.16883e-05	23	325	3.41644	Negative regulation of cell adhesion	http://amigo.geneontology.org/amigo/term/GO:0007162	SNAI2 TNC IL4R LGALS1 SERPINE1 GLI3 COL1A1 BCL6 TNFSF4 DUSP1 LRP1 BMP4 POSTN ANXA1 SERPINE2 LRRC32 THBS1 ACVRL1 ANGPT1 RUNX1 CEBPB FZD4 PRKG1
blue	0.00765635	10	117	3.41038	Mucopolysaccharide metabolic process	http://amigo.geneontology.org/amigo/term/GO:1903510	DCN VCAN FMOD ITIH5 LUM ANGPT1 HAS2 EXT1 BGN CHSY3
blue	0.0049203	11	144	3.40406	Endothelium development	http://amigo.geneontology.org/amigo/term/GO:0003158	RAPGEF3 BMP4 ACVRL1 GJA1 FSTL1 F2RL1 HEG1 CD34 CLDN5 COL15A1 PECAM1
blue	0.0468548	6	66	3.39882	Regulation of focal adhesion assembly	http://amigo.geneontology.org/amigo/term/GO:0051893	COL16A1 LRP1 THBS1 ACVRL1 THY1 PEAK1
blue	0.0468548	6	66	3.39882	Regulation of cell-substrate junction assembly	http://amigo.geneontology.org/amigo/term/GO:0090109	COL16A1 LRP1 THBS1 ACVRL1 THY1 PEAK1
blue	0.0307955	7	99	3.39061	Regulation of biomineral tissue development	http://amigo.geneontology.org/amigo/term/GO:0070167	COMP TGFB3 BMP4 CCN1 CEBPB TMEM119 ENPP1
blue	0.000472523	16	215	3.38447	Cardiac muscle tissue development	http://amigo.geneontology.org/amigo/term/GO:0048738	IGF1 COL11A1 EDN1 TGFB2 TBX18 PDGFRB BMP4 NOTCH2 PDGFRA MYOCD GJA1 RUNX1 TGFBR2 CITED2 HEG1 ALPK2
blue	0.000179911	18	218	3.37972	Response to mechanical stimulus	http://amigo.geneontology.org/amigo/term/GO:0009612	DCN TNC COL11A1 EDN1 COL1A1 KCNJ2 FOSB POSTN SERPINE2 THBS1 PSPH GJA1 TGFBR2 CITED2 COL3A1 FOS FOSL1 PTCH1
blue	0.00807163	10	155	3.37593	Plasma membrane organization	http://amigo.geneontology.org/amigo/term/GO:0007009	EHD2 TGFB2 MYH9 CAV2 CAV1 PLSCR4 CLU SNX9 COL5A1 MYOF
blue	0.00520398	11	172	3.37283	Regulation of reproductive process	http://amigo.geneontology.org/amigo/term/GO:2000241	IGF1 RPS6KA2 MYH9 CFAP69 DUSP1 INHBA BMP4 EDNRB GJA1 CITED2 NUPR1
blue	4.11748e-14	59	750	3.37073	Response to growth factor	http://amigo.geneontology.org/amigo/term/GO:0070848	DCN SNAI2 TNC DKK3 EDN1 ITGB5 NOX4 TGFB2 MXRA5 EHD4 COMP CAV2 CAV1 SFRP4 COL1A1 LOX PDGFRB CCN2 TGFB3 FMOD RUNX2 BMP4 ZFP36 SPART POSTN NOTCH2 PDGFRA ANXA1 SPRY2 LRRC32 THBS1 LUM ACVRL1 FGF7 MYOCD CCN1 POLR2D SFRP2 LATS2 DAB2 CREB3L1 FSTL1 TGFBR2 SPRY1 CITED2 COL1A2 HTRA1 FBN1 COL3A1 FOS HTRA3 HAS2 FZD4 GAS1 EXT1 CLDN5 ZFP36L1 SULF2 SLC2A10
blue	0.00209173	13	172	3.36808	Regulation of extrinsic apoptotic signaling pathway	http://amigo.geneontology.org/amigo/term/GO:2001236	IGF1 SNAI2 TIMP3 SRPX CAV1 SERPINE1 PARK7 INHBA BMP4 THBS1 SFRP2 DEPTOR EYA3
blue	3.77209e-06	26	373	3.34217	Blood coagulation	http://amigo.geneontology.org/amigo/term/GO:0007596	TFPI EHD2 FAP EDN1 MYH9 MYL9 COMP CAV1 SERPINE1 RAD51C COL1A1 FN1 F3 PDGFRA SERPINE2 THBS1 MMRN1 SERPING1 F2RL1 COL1A2 COL3A1 CD34 F2R ANXA2 PROS1 PRKG1
blue	0.00868466	10	138	3.34217	Regulation of fat cell differentiation	http://amigo.geneontology.org/amigo/term/GO:0045598	WWTR1 MEDAG CCN4 ZFP36 JDP2 SFRP2 FOXO1 CEBPB ZFP36L1 ENPP1
blue	0.0325992	7	96	3.34217	Response to vitamin	http://amigo.geneontology.org/amigo/term/GO:0033273	SNAI2 TNC COL1A1 SPARC DNMT3A POSTN ALPL
blue	0.0325992	7	108	3.34217	Positive regulation of T cell differentiation	http://amigo.geneontology.org/amigo/term/GO:0045582	IL4R GLI3 BCL6 TNFSF4 ANXA1 RUNX1 TGFBR2
blue	0.0325992	7	101	3.34217	Regulation of biomineralization	http://amigo.geneontology.org/amigo/term/GO:0110149	COMP TGFB3 BMP4 CCN1 CEBPB TMEM119 ENPP1
blue	4.13114e-13	56	722	3.31847	Cellular response to growth factor stimulus	http://amigo.geneontology.org/amigo/term/GO:0071363	DCN SNAI2 DKK3 EDN1 ITGB5 NOX4 TGFB2 EHD4 COMP CAV2 CAV1 SFRP4 COL1A1 LOX PDGFRB CCN2 TGFB3 FMOD RUNX2 BMP4 ZFP36 SPART POSTN NOTCH2 PDGFRA ANXA1 SPRY2 LRRC32 THBS1 ACVRL1 FGF7 MYOCD CCN1 POLR2D SFRP2 LATS2 DAB2 CREB3L1 FSTL1 TGFBR2 SPRY1 CITED2 COL1A2 HTRA1 FBN1 COL3A1 FOS HTRA3 HAS2 FZD4 GAS1 EXT1 CLDN5 ZFP36L1 SULF2 SLC2A10
blue	0.0142359	9	104	3.30544	Cell-substrate junction assembly	http://amigo.geneontology.org/amigo/term/GO:0007044	TNS1 COL16A1 FN1 LRP1 THSD1 THBS1 ACVRL1 THY1 PEAK1
blue	4.62436e-06	26	377	3.30405	Hemostasis	http://amigo.geneontology.org/amigo/term/GO:0007599	TFPI EHD2 FAP EDN1 MYH9 MYL9 COMP CAV1 SERPINE1 RAD51C COL1A1 FN1 F3 PDGFRA SERPINE2 THBS1 MMRN1 SERPING1 F2RL1 COL1A2 COL3A1 CD34 F2R ANXA2 PROS1 PRKG1
blue	4.62436e-06	26	378	3.30405	Coagulation	http://amigo.geneontology.org/amigo/term/GO:0050817	TFPI EHD2 FAP EDN1 MYH9 MYL9 COMP CAV1 SERPINE1 RAD51C COL1A1 FN1 F3 PDGFRA SERPINE2 THBS1 MMRN1 SERPING1 F2RL1 COL1A2 COL3A1 CD34 F2R ANXA2 PROS1 PRKG1
blue	3.38755e-21	88	1127	3.30091	Circulatory system development	http://amigo.geneontology.org/amigo/term/GO:0072359	STAB1 DCN IGF1 SNAI2 ELN COL11A1 RPS6KA2 VASH1 FAP EDN1 RAPGEF3 REST MMP2 TGFB2 MYH9 SRPX2 COMP CAV1 SERPINE1 AHR GLI3 COL1A1 TBX18 LOX SPARC PDGFRB FN1 EPAS1 PRRX1 F3 CCN2 CALD1 MMP19 LRP1 BMP4 COL5A1 PCNA NOTCH2 PDGFRA ANXA1 SPRY2 ANGPTL2 CCN3 THBS1 ARHGAP24 ACVRL1 MYOCD CCN1 SFRP2 ADAM12 PTPN14 GJA1 THY1 ABI3BP ANGPT1 ADAMTS1 CREB3L1 RUNX1 TGFBR2 SPRY1 CITED2 COL1A2 FBN1 ANPEP COL3A1 ANTXR1 HA…
blue	0.00157876	14	273	3.2951	Negative regulation of endopeptidase activity	http://amigo.geneontology.org/amigo/term/GO:0010951	TFPI TIMP3 PAPLN SERPINE1 PARK7 ITIH5 SERPINE2 THBS1 SFRP2 SERPING1 CAST COL6A3 ANXA2 PROS1
blue	0.0333563	7	85	3.2951	Regulation of smoothened signaling pathway	http://amigo.geneontology.org/amigo/term/GO:0008589	GLI3 PRRX1 RUNX2 SERPINE2 GAS1 PTCH1 ENPP1
blue	2.91526e-06	27	349	3.29338	Regulation of epithelial cell proliferation	http://amigo.geneontology.org/amigo/term/GO:0050678	IGF1 SNAI2 VASH1 LIMS2 TGFB2 CAV2 CAV1 SPARC F3 NR4A3 SRSF6 BMP4 ZFP36 NOTCH2 EDNRB THBS1 ACVRL1 FGF7 SFRP2 GJA1 HTRA1 IGF2 HAS2 NUPR1 ZFP36L1 PTCH1 SULF2
blue	0.00249356	13	193	3.29153	Morphogenesis of a branching epithelium	http://amigo.geneontology.org/amigo/term/GO:0061138	TNC NTN4 EDN1 GLI3 BMP4 SPRY2 FGF7 SFRP2 TGFBR2 SPRY1 EXT1 SOCS3 PTCH1
blue	0.00427997	12	241	3.26065	Positive regulation of ERK1 and ERK2 cascade	http://amigo.geneontology.org/amigo/term/GO:0070374	PDGFRB CCN2 LRP1 BMP4 NOTCH2 PDGFRA SPRY2 ANGPT1 F2RL1 CAVIN3 F2R PLA2G2A
blue	0.0232202	8	105	3.26065	Cardiac muscle cell differentiation	http://amigo.geneontology.org/amigo/term/GO:0055007	IGF1 EDN1 TBX18 PDGFRB BMP4 PDGFRA MYOCD ALPK2
blue	0.0232202	8	114	3.26065	Nephron epithelium development	http://amigo.geneontology.org/amigo/term/GO:0072009	WWTR1 GLI3 BMP4 NOTCH2 CD34 EXT1 PTCH1 PECAM1
blue	0.0160908	9	120	3.23436	Endothelial cell differentiation	http://amigo.geneontology.org/amigo/term/GO:0045446	RAPGEF3 BMP4 ACVRL1 FSTL1 F2RL1 HEG1 CLDN5 COL15A1 PECAM1
blue	0.0246156	8	103	3.22137	Cellular response to ketone	http://amigo.geneontology.org/amigo/term/GO:1901655	TNC AHR PARK7 TNFSF4 PTGFR POSTN FOXO1 FBXO32
blue	0.0371168	7	97	3.20482	Female gonad development	http://amigo.geneontology.org/amigo/term/GO:0008585	INHBA PDGFRA ADAMTS1 CEBPB FZD4 NUPR1 SLIT3
blue	0.0371168	7	139	3.20482	Regulation of alpha-beta T cell activation	http://amigo.geneontology.org/amigo/term/GO:0046634	IL4R GLI3 BCL6 TNFSF4 ANXA1 RUNX1 TGFBR2
blue	0.0371168	7	101	3.20482	Regulation of lipase activity	http://amigo.geneontology.org/amigo/term/GO:0060191	PDGFRB LRP1 PDGFRA ANXA1 CCN1 PLA2R1 LPAR1
blue	0.0371168	7	106	3.20482	Positive regulation of lipid localization	http://amigo.geneontology.org/amigo/term/GO:1905954	ABCB4 EDN1 CAV1 LRP1 PLA2R1 ANXA2 PTCH1
blue	1.05478e-09	44	595	3.18302	Positive regulation of cellular component movement	http://amigo.geneontology.org/amigo/term/GO:0051272	CD99 IGF1 SNAI2 EDN1 NOX4 TGFB2 SRPX2 CCN4 CFAP69 CAV1 SERPINE1 COL1A1 NEDD9 SPARC PDGFRB BCL6 FN1 IL1R1 F3 NR4A3 LRP1 XG BMP4 POSTN PDGFRA ANXA1 SPRY2 THBS1 FGF7 CCN1 DAB2 THY1 ANGPT1 ADAMTS1 PLPP3 TGFBR2 F2RL1 HAS2 LRRC15 CAVIN1 F2R SEMA4A LPAR1 PECAM1
blue	0.00500749	12	167	3.18302	Muscle cell development	http://amigo.geneontology.org/amigo/term/GO:0055001	IGF1 EDN1 COMP CAV2 TBX18 PDGFRB BMP4 PDGFRA MYOF LMOD1 EFEMP2 ALPK2
blue	1.77338e-09	43	581	3.1795	Positive regulation of cell motility	http://amigo.geneontology.org/amigo/term/GO:2000147	CD99 IGF1 SNAI2 EDN1 NOX4 TGFB2 SRPX2 CCN4 CFAP69 CAV1 SERPINE1 COL1A1 NEDD9 SPARC PDGFRB FN1 IL1R1 F3 NR4A3 LRP1 XG BMP4 POSTN PDGFRA ANXA1 SPRY2 THBS1 FGF7 CCN1 DAB2 THY1 ANGPT1 ADAMTS1 PLPP3 TGFBR2 F2RL1 HAS2 LRRC15 CAVIN1 F2R SEMA4A LPAR1 PECAM1
blue	0.000384153	18	258	3.16627	Negative regulation of growth	http://amigo.geneontology.org/amigo/term/GO:0045926	TGFB2 BCL6 INHBA MT2A BMP4 SPART NOTCH2 SERPINE2 CCN3 ACVRL1 SFRP2 GJA1 TGFBR2 CITED2 SLIT3 PTCH1 SEMA4A ENPP1
blue	0.000162761	20	472	3.15299	Skin development	http://amigo.geneontology.org/amigo/term/GO:0043588	COL5A3 TGFB2 COMP COL1A1 INHBA SRSF6 ZFP36 PALLD COL5A1 ANXA1 FGF7 CTSK RUNX1 COL1A2 COL3A1 LDB2 ZFP36L1 SLC2A10 COL5A2 ASPRV1
blue	0.00150885	15	221	3.15299	Regulation of cell junction assembly	http://amigo.geneontology.org/amigo/term/GO:1901888	SNAI2 COL16A1 SRPX2 CAV1 ADGRL2 LRP1 THBS1 ACVRL1 GJA1 THY1 RUNX1 PEAK1 CLDN5 THBS2 SEMA4A
blue	6.90746e-09	41	556	3.14287	Positive regulation of cell migration	http://amigo.geneontology.org/amigo/term/GO:0030335	CD99 IGF1 SNAI2 EDN1 NOX4 TGFB2 SRPX2 CCN4 CAV1 SERPINE1 COL1A1 NEDD9 SPARC PDGFRB FN1 IL1R1 F3 NR4A3 LRP1 XG BMP4 POSTN PDGFRA ANXA1 SPRY2 THBS1 FGF7 CCN1 DAB2 THY1 ANGPT1 ADAMTS1 PLPP3 TGFBR2 F2RL1 HAS2 LRRC15 F2R SEMA4A LPAR1 PECAM1
blue	0.000655526	17	232	3.13905	Endothelial cell migration	http://amigo.geneontology.org/amigo/term/GO:0043542	DCN VASH1 FAP EDN1 MYH9 SRPX2 SPARC BMP4 ANXA1 CCN3 THBS1 ACVRL1 ANGPT1 PLPP3 FSTL1 CLEC14A SEMA4A
blue	0.0189094	9	158	3.13328	Negative regulation of leukocyte cell-cell adhesion	http://amigo.geneontology.org/amigo/term/GO:1903038	IL4R GLI3 BCL6 TNFSF4 BMP4 ANXA1 LRRC32 RUNX1 CEBPB
blue	2.9847e-09	43	597	3.1242	Positive regulation of locomotion	http://amigo.geneontology.org/amigo/term/GO:0040017	CD99 IGF1 SNAI2 EDN1 NOX4 TGFB2 SRPX2 CCN4 CFAP69 CAV1 SERPINE1 COL1A1 NEDD9 SPARC PDGFRB FN1 IL1R1 F3 NR4A3 LRP1 XG BMP4 POSTN PDGFRA ANXA1 SPRY2 THBS1 FGF7 CCN1 DAB2 THY1 ANGPT1 ADAMTS1 PLPP3 TGFBR2 F2RL1 HAS2 LRRC15 CAVIN1 F2R SEMA4A LPAR1 PECAM1
blue	0.00871814	11	161	3.11558	Eye morphogenesis	http://amigo.geneontology.org/amigo/term/GO:0048592	GLI3 EFEMP1 BMP4 COL5A1 NOTCH2 THY1 CITED2 FBN1 COL8A2 MFAP5 COL5A2
blue	8.38861e-14	64	886	3.10899	Tube morphogenesis	http://amigo.geneontology.org/amigo/term/GO:0035239	STAB1 DCN TNC VASH1 FAP EDN1 RAPGEF3 MMP2 TGFB2 MYH9 SRPX2 COMP CAV1 SERPINE1 GLI3 LOX SPARC PDGFRB FN1 EPAS1 PRRX1 F3 CCN2 CALD1 MMP19 LRP1 BMP4 NOTCH2 PDGFRA ANXA1 SPRY2 ANGPTL2 CCN3 THBS1 ARHGAP24 ACVRL1 MYOCD CCN1 SFRP2 ADAM12 THY1 ANGPT1 ADAMTS1 CREB3L1 RUNX1 TGFBR2 SPRY1 CITED2 ANPEP HAS2 COL8A2 EFEMP2 HEG1 CD34 FZD4 CLEC14A EXT1 ANXA2 CLDN5 ZFP36L1 PTCH1 THBS2 SEMA4A COL15A1
blue	0.00597873	12	167	3.10899	Cardiac chamber development	http://amigo.geneontology.org/amigo/term/GO:0003205	COL11A1 TGFB2 BMP4 NOTCH2 MYOCD CCN1 SFRP2 ADAMTS1 TGFBR2 CITED2 HEG1 SLIT3
blue	0.0292682	8	115	3.10899	Regulation of receptor-mediated endocytosis	http://amigo.geneontology.org/amigo/term/GO:0048259	SERPINE1 SFRP4 SGIP1 CLU DAB2 ANGPT1 SYNJ1 ANXA2
blue	2.17942e-06	30	437	3.10418	Reproductive structure development	http://amigo.geneontology.org/amigo/term/GO:0048608	DCN MAMLD1 TNC VASH1 TGFB2 GLI3 PDGFRB EPAS1 INHBA BMP4 NOTCH2 PDGFRA ANXA1 SERPINE2 MYOCD CCN1 SFRP2 GJA1 ADAMTS1 CITED2 HTRA1 IGF2 CEBPB FZD4 FOSL1 NUPR1 SLIT3 SOCS3 ZFP36L1 PTCH1
blue	0.0201003	9	110	3.10098	Cell-substrate junction organization	http://amigo.geneontology.org/amigo/term/GO:0150115	TNS1 COL16A1 FN1 LRP1 THSD1 THBS1 ACVRL1 THY1 PEAK1
blue	0.000323285	19	274	3.09762	Striated muscle cell differentiation	http://amigo.geneontology.org/amigo/term/GO:0051146	IGF1 EHD2 IL4R EDN1 MYH9 CAV2 TBX18 PDGFRB BMP4 PDGFRA CCN3 MYOF MYOCD ADAM12 ADAMTS5 LMOD1 IGF2 TMEM119 ALPK2
blue	2.29028e-06	30	516	3.0946	Positive regulation of cell adhesion	http://amigo.geneontology.org/amigo/term/GO:0045785	IGF1 LIMS2 IL4R COL16A1 CCDC80 TGFB2 LGALS1 TRIOBP CAV1 GLI3 NEDD9 BCL6 FN1 NID1 TNFSF4 NR4A3 ANXA1 CCN1 SFRP2 THY1 ABI3BP ANGPT1 RUNX1 PLPP3 TGFBR2 FBLN2 CITED2 IGF2 HAS2 EFEMP2
blue	0.000140468	21	303	3.07831	Regulation of angiogenesis	http://amigo.geneontology.org/amigo/term/GO:0045765	STAB1 DCN VASH1 RAPGEF3 TGFB2 SERPINE1 SPARC F3 SPRY2 THBS1 ACVRL1 SFRP2 ADAM12 ADAMTS1 CREB3L1 RUNX1 TGFBR2 CD34 CLDN5 THBS2 SEMA4A
blue	0.0442366	7	89	3.07831	Focal adhesion assembly	http://amigo.geneontology.org/amigo/term/GO:0048041	COL16A1 LRP1 THSD1 THBS1 ACVRL1 THY1 PEAK1
blue	0.0442366	7	97	3.07831	Cellular response to alcohol	http://amigo.geneontology.org/amigo/term/GO:0097306	TNC AHR TNFSF4 DNMT3A PTGFR INHBA PTCH1
blue	2.55411e-06	30	440	3.07562	Reproductive system development	http://amigo.geneontology.org/amigo/term/GO:0061458	DCN MAMLD1 TNC VASH1 TGFB2 GLI3 PDGFRB EPAS1 INHBA BMP4 NOTCH2 PDGFRA ANXA1 SERPINE2 MYOCD CCN1 SFRP2 GJA1 ADAMTS1 CITED2 HTRA1 IGF2 CEBPB FZD4 FOSL1 NUPR1 SLIT3 SOCS3 ZFP36L1 PTCH1
blue	0.00124461	16	236	3.07326	Negative regulation of Wnt signaling pathway	http://amigo.geneontology.org/amigo/term/GO:0030178	WWTR1 SNAI2 DKK3 CAV1 SFRP4 GLI3 TBX18 LRP1 IGFBP4 SFRP2 LATS2 DAB2 DKK2 FZD4 HIC1 ALPK2
blue	0.0307955	8	165	3.07326	Granulocyte migration	http://amigo.geneontology.org/amigo/term/GO:0097530	CD99 EDN1 TGFB2 IL1R1 XG ANXA1 THBS1 PECAM1
blue	0.0307955	8	120	3.07326	Negative regulation of extrinsic apoptotic signaling pathway	http://amigo.geneontology.org/amigo/term/GO:2001237	IGF1 SNAI2 SERPINE1 PARK7 BMP4 THBS1 SFRP2 EYA3
blue	0.0141886	10	138	3.06621	Regulation of endothelial cell proliferation	http://amigo.geneontology.org/amigo/term/GO:0001936	VASH1 CAV2 CAV1 SPARC F3 BMP4 THBS1 ACVRL1 GJA1 IGF2
blue	0.0141886	10	126	3.06621	Regulation of cell-matrix adhesion	http://amigo.geneontology.org/amigo/term/GO:0001952	COL16A1 SERPINE1 BCL6 LRP1 POSTN THBS1 ACVRL1 THY1 EFEMP2 PEAK1
blue	0.00662767	12	150	3.06153	Positive regulation of epithelial cell migration	http://amigo.geneontology.org/amigo/term/GO:0010634	EDN1 TGFB2 SRPX2 SPARC BMP4 ANXA1 THBS1 FGF7 ANGPT1 PLPP3 TGFBR2 HAS2
blue	4.55036e-13	62	1017	3.06077	Response to lipid	http://amigo.geneontology.org/amigo/term/GO:0033993	TFPI ABCB4 FMO1 DCN SLC11A1 SNAI2 VIM TNC EDN1 REST TGFB2 RANBP1 GGT5 CAV1 SERPINE1 AHR COL1A1 LOX SPARC PDGFRB PLSCR4 PARK7 TNFSF4 CCN2 NR4A3 TGFB3 DNMT3A DUSP1 CLU PTGFR INHBA BMP4 FOSB ZFP36 PCNA POSTN ANXA1 EDNRB THBS1 PSPH HNMT FOXO1 GJA1 DAB2 FBXO32 SYNJ1 RUNX1 ALPL IGFBP7 TGFBR2 FOS CEBPB GNG12 FZD4 FOSL1 FIBIN PER1 F2R SLIT3 ZFP36L1 PTCH1 LPAR1
blue	0.00446839	13	207	3.05973	Morphogenesis of a branching structure	http://amigo.geneontology.org/amigo/term/GO:0001763	TNC NTN4 EDN1 GLI3 BMP4 SPRY2 FGF7 SFRP2 TGFBR2 SPRY1 EXT1 SOCS3 PTCH1
blue	0.00197385	15	228	3.05686	Multi-multicellular organism process	http://amigo.geneontology.org/amigo/term/GO:0044706	VMP1 EDN1 COL16A1 MMP2 TGFB3 PTGFR FOSB SERPINE2 CORIN GJA1 IGFBP7 TGFBR2 CITED2 FOS FOSL1
blue	0.0150567	10	162	3.03834	Branching morphogenesis of an epithelial tube	http://amigo.geneontology.org/amigo/term/GO:0048754	TNC EDN1 GLI3 BMP4 SPRY2 SFRP2 TGFBR2 SPRY1 EXT1 PTCH1
blue	0.0467749	7	102	3.03834	Development of primary female sexual characteristics	http://amigo.geneontology.org/amigo/term/GO:0046545	INHBA PDGFRA ADAMTS1 CEBPB FZD4 NUPR1 SLIT3
blue	6.22925e-23	105	1646	3.03571	Biological adhesion	http://amigo.geneontology.org/amigo/term/GO:0022610	CD99 STAB1 IGF1 CNTN1 SNAI2 VCAN TNC VMP1 CCN5 LIMS2 NTN4 IL4R FAP COL5A3 ITGB5 COL16A1 NID2 CCDC80 TGFB2 SPECC1L LGALS1 TRIOBP MYH9 MYL9 SRPX SRPX2 CCN4 COMP CAV1 SERPINE1 GLI3 COL1A1 COL12A1 NEDD9 BCL6 FN1 NID1 TNFSF4 CCN2 NR4A3 DUSP1 LRP1 XG BMP4 PALLD COL5A1 AOC3 POSTN PDGFRA ANXA1 NT5E SERPINE2 THSD1 CCN3 LRRC32 THBS1 ITGA11 MMRN1 ACVRL1 CDH24 FBLN5 COL6A1 COL6A2 CCN1 DPT HMCN1 LPP SFRP2 TME…
blue	1.41451e-14	70	1111	3.02654	Negative regulation of multicellular organismal process	http://amigo.geneontology.org/amigo/term/GO:0051241	TFPI STAB1 DCN IGF1 SLC11A1 SNAI2 IFNGR1 PTGER3 BCL3 VASH1 IL4R FAP EDN1 REST TGFB2 CCN4 SERPINE1 GLI3 TBX18 SPARC BCL6 EFEMP1 FN1 F3 TNFSF4 TGFB3 INHBA SRSF6 BMP4 ZFP36 SPART PDGFRA ANXA1 SERPINE2 SPRY2 CCN3 LRRC32 THBS1 ACVRL1 MYOCD CTSK SFRP2 SERPING1 FOXO1 GJA1 THY1 ABI3BP ANGPT1 ADAMTS1 ADAMTS5 CREB3L1 RUNX1 TGFBR2 SPRY1 F2RL1 CITED2 FBN1 CD34 F2R ANXA2 TMEM119 CLDN5 PROS1 PRKG1 PTCH1 THBS2 …
blue	0.000179911	21	307	3.02524	Regulation of vasculature development	http://amigo.geneontology.org/amigo/term/GO:1901342	STAB1 DCN VASH1 RAPGEF3 TGFB2 SERPINE1 SPARC F3 SPRY2 THBS1 ACVRL1 SFRP2 ADAM12 ADAMTS1 CREB3L1 RUNX1 TGFBR2 CD34 CLDN5 THBS2 SEMA4A
blue	1.50621e-22	104	1639	3.01724	Cell adhesion	http://amigo.geneontology.org/amigo/term/GO:0007155	CD99 STAB1 IGF1 CNTN1 SNAI2 VCAN TNC VMP1 CCN5 LIMS2 NTN4 IL4R FAP COL5A3 ITGB5 COL16A1 NID2 CCDC80 TGFB2 SPECC1L LGALS1 TRIOBP MYH9 MYL9 SRPX SRPX2 CCN4 COMP CAV1 SERPINE1 GLI3 COL1A1 COL12A1 NEDD9 BCL6 FN1 NID1 TNFSF4 CCN2 NR4A3 DUSP1 LRP1 XG BMP4 PALLD COL5A1 AOC3 POSTN PDGFRA ANXA1 NT5E SERPINE2 THSD1 CCN3 LRRC32 THBS1 ITGA11 MMRN1 ACVRL1 CDH24 FBLN5 COL6A1 COL6A2 CCN1 DPT HMCN1 LPP SFRP2 TME…
blue	0.00724593	12	163	3.01549	Glycosaminoglycan metabolic process	http://amigo.geneontology.org/amigo/term/GO:0030203	DCN VCAN PDGFRB FMOD ITIH5 LUM ANGPT1 SDC2 HAS2 EXT1 BGN CHSY3
blue	0.0105289	11	154	3.01343	Endothelial cell proliferation	http://amigo.geneontology.org/amigo/term/GO:0001935	VASH1 CAV2 CAV1 SPARC F3 BMP4 THBS1 ACVRL1 GJA1 IGF2 CD34
blue	3.17044e-16	78	1183	3.01027	Anatomical structure formation involved in morphogenesis	http://amigo.geneontology.org/amigo/term/GO:0048646	STAB1 DCN SNAI2 EHD2 COL11A1 BCL3 VASH1 IL4R FAP EDN1 RAPGEF3 ITGB5 MMP2 TGFB2 MYH9 SRPX2 CAV1 SERPINE1 GLI3 COL1A1 PMP22 COL12A1 TBX18 SPARC PDGFRB BCL6 FN1 EPAS1 WLS F3 CCN2 DUSP1 INHBA CALD1 MMP19 BMP4 COL5A1 NOTCH2 PDGFRA ANXA1 SPRY2 ANGPTL2 CCN3 THBS1 MYOF DUSP5 ARHGAP24 ACVRL1 COL6A1 CCN1 SFRP2 ADAM12 FOXO1 PTPN14 GJA1 THY1 ANGPT1 ADAMTS1 ADAMTS5 CREB3L1 RUNX1 LMOD1 TGFBR2 SPRY1 CITED2 HTRA…
blue	0.0330765	8	108	3.0042	Cardiac septum development	http://amigo.geneontology.org/amigo/term/GO:0003279	TGFB2 BMP4 NOTCH2 CCN1 TGFBR2 CITED2 HEG1 SLIT3
blue	0.0330765	8	110	3.0042	Contractile actin filament bundle assembly	http://amigo.geneontology.org/amigo/term/GO:0030038	ELN RAPGEF3 ITGB5 NOX4 CCN2 TGFB3 LPAR1 ARHGEF15
blue	0.0330765	8	122	3.0042	Regulation of ossification	http://amigo.geneontology.org/amigo/term/GO:0030278	TGFB2 COMP TGFB3 RUNX2 BMP4 CCN1 TMEM119 ENPP1
blue	0.0330765	8	110	3.0042	Stress fiber assembly	http://amigo.geneontology.org/amigo/term/GO:0043149	ELN RAPGEF3 ITGB5 NOX4 CCN2 TGFB3 LPAR1 ARHGEF15
blue	0.0167064	10	195	2.98408	Negative regulation of lymphocyte activation	http://amigo.geneontology.org/amigo/term/GO:0051250	IL4R GLI3 BCL6 TNFSF4 INHBA BMP4 ANXA1 LRRC32 RUNX1 CEBPB
blue	0.0240544	9	115	2.97817	Negative regulation of protein serine/threonine kinase activity	http://amigo.geneontology.org/amigo/term/GO:0071901	CAV1 DUSP1 BMP4 SPRY2 MYOCD SFRP2 LATS2 SPRY1 HEG1
blue	0.00172299	16	217	2.97082	Response to reactive oxygen species	http://amigo.geneontology.org/amigo/term/GO:0000302	EDN1 MMP2 COL1A1 PDGFRB PARK7 NR4A3 DUSP1 PCNA PDGFRA ANXA1 FBLN5 SIGMAR1 FOXO1 FOS FOSL1 DHFR
blue	0.00800089	12	253	2.97082	Myeloid leukocyte migration	http://amigo.geneontology.org/amigo/term/GO:0097529	CD99 EDN1 TGFB2 SERPINE1 IL1R1 DUSP1 XG ANXA1 EDNRB CCN3 THBS1 PECAM1
blue	0.00390134	14	209	2.96142	Phosphatidylinositol-mediated signaling	http://amigo.geneontology.org/amigo/term/GO:0048015	DCN IGF1 PREX2 EDN1 TGFB2 PDGFRB FN1 PDGFRA SERPINE2 ANGPT1 PTPN13 F2RL1 F2R ZFP36L1
blue	2.94155e-05	26	394	2.95566	Muscle tissue development	http://amigo.geneontology.org/amigo/term/GO:0060537	DCN IGF1 ELN COL11A1 EDN1 TGFB2 CAV2 CAV1 TBX18 LOX PDGFRB BMP4 NOTCH2 PDGFRA MYOCD GJA1 RUNX1 TGFBR2 CITED2 IGF2 FOS EFEMP2 HEG1 NUPR1 PTCH1 ALPK2
blue	0.00127213	17	274	2.94388	Sensory organ morphogenesis	http://amigo.geneontology.org/amigo/term/GO:0090596	COL11A1 EDN1 TRIOBP GLI3 TBX18 EFEMP1 PRRX1 BMP4 COL5A1 NOTCH2 SPRY2 THY1 CITED2 FBN1 COL8A2 MFAP5 COL5A2
blue	0.0123192	11	153	2.94111	Response to purine-containing compound	http://amigo.geneontology.org/amigo/term/GO:0014074	RAPGEF3 NOX4 AHR COL1A1 SPARC DUSP1 FOSB FOS FOSL1 PER1 ZFP36L1
blue	0.0123192	11	151	2.94111	Cellular response to reactive oxygen species	http://amigo.geneontology.org/amigo/term/GO:0034614	MMP2 PARK7 NR4A3 PCNA PDGFRA ANXA1 FBLN5 SIGMAR1 FOXO1 FOS DHFR
blue	0.0367546	8	135	2.93817	Mesoderm development	http://amigo.geneontology.org/amigo/term/GO:0007498	WLS INHBA BMP4 SFRP2 GJA1 CITED2 EXT1 ZFP36L1
blue	0.0367546	8	133	2.93817	Regulation of lipid transport	http://amigo.geneontology.org/amigo/term/GO:0032368	ABCB4 EDN1 CAV1 LRP1 THBS1 PLA2R1 ANXA2 PTCH1
blue	7.58698e-08	40	583	2.93173	Heart development	http://amigo.geneontology.org/amigo/term/GO:0007507	IGF1 SNAI2 ELN COL11A1 RPS6KA2 EDN1 REST TGFB2 GLI3 TBX18 LOX SPARC PDGFRB FN1 BMP4 COL5A1 PCNA NOTCH2 PDGFRA ACVRL1 MYOCD CCN1 SFRP2 GJA1 ABI3BP ADAMTS1 RUNX1 TGFBR2 SPRY1 CITED2 FBN1 COL3A1 HAS2 HEG1 EXT1 CLDN5 SLIT3 ZFP36L1 PTCH1 ALPK2
blue	0.000406234	20	381	2.93173	Response to lipopolysaccharide	http://amigo.geneontology.org/amigo/term/GO:0032496	TFPI FMO1 DCN SLC11A1 VIM EDN1 GGT5 SERPINE1 SPARC PLSCR4 TNFSF4 PTGFR ZFP36 EDNRB GJA1 ALPL FOS CEBPB GNG12 F2R
blue	0.00286777	15	215	2.93173	Regulation of Ras protein signal transduction	http://amigo.geneontology.org/amigo/term/GO:0046578	IGF1 TGFB2 RASGRF2 PDGFRB BCL6 NOTCH2 SPRY2 ARHGAP24 GPR17 SPRY1 F2RL1 COL3A1 HEG1 F2R LPAR1
blue	0.000651329	19	350	2.9129	ERK1 and ERK2 cascade	http://amigo.geneontology.org/amigo/term/GO:0070371	IGF1 TIMP3 PDGFRB FN1 CCN2 DUSP1 LRP1 BMP4 NOTCH2 PDGFRA SPRY2 CCN1 ANGPT1 SPRY1 F2RL1 CAVIN3 F2R ZFP36L1 PLA2G2A
blue	0.0193204	10	192	2.90623	Alpha-beta T cell activation	http://amigo.geneontology.org/amigo/term/GO:0046631	BCL3 IL4R GLI3 BCL6 RPL22 TNFSF4 ANXA1 RUNX1 TGFBR2 SEMA4A
blue	0.00471273	14	213	2.88829	Inositol lipid-mediated signaling	http://amigo.geneontology.org/amigo/term/GO:0048017	DCN IGF1 PREX2 EDN1 TGFB2 PDGFRB FN1 PDGFRA SERPINE2 ANGPT1 PTPN13 F2RL1 F2R ZFP36L1
blue	7.99238e-09	46	769	2.88442	Negative regulation of cell population proliferation	http://amigo.geneontology.org/amigo/term/GO:0008285	SNAI2 RPS6KA2 VASH1 LIMS2 FAP REST NOX4 TGFB2 SRPX CAV2 CAV1 SFRP4 GLI3 PMP22 SPARC BCL6 TGFB3 INHBA BMP4 SERPINE2 SPRY2 CCN3 LRRC32 THBS1 ACVRL1 MYOCD DPT SFRP2 PTPN14 GJA1 ABI3BP ADAMTS1 IGFBP7 TGFBR2 SPRY1 CITED2 BRD7 CEBPB EFEMP2 PODN FOSL1 NUPR1 F2R SLIT3 PRKG1 PTCH1
blue	0.00705666	13	245	2.87736	Negative regulation of cell activation	http://amigo.geneontology.org/amigo/term/GO:0050866	IL4R GLI3 BCL6 TNFSF4 INHBA BMP4 PDGFRA ANXA1 SERPINE2 LRRC32 RUNX1 CEBPB PRKG1
blue	0.000350131	21	312	2.87646	Renal system development	http://amigo.geneontology.org/amigo/term/GO:0072001	DCN WWTR1 TGFB2 GLI3 TBX18 PDGFRB NID1 BMP4 NOTCH2 PDGFRA MYOCD ANGPT1 ADAMTS1 SPRY1 FBN1 HAS2 CD34 EXT1 PTCH1 SULF2 PECAM1
blue	7.59248e-14	72	1094	2.86472	Tube development	http://amigo.geneontology.org/amigo/term/GO:0035295	STAB1 DCN WWTR1 TNC VASH1 FAP EDN1 RAPGEF3 MMP2 TGFB2 MYH9 SRPX2 CRISPLD2 COMP CAV1 SERPINE1 GLI3 LOX SPARC PDGFRB FN1 EPAS1 PRRX1 F3 CCN2 TGFB3 CALD1 MMP19 LRP1 SRSF6 BMP4 NOTCH2 PDGFRA ANXA1 SERPINE2 SPRY2 EDNRB ANGPTL2 CCN3 THBS1 ARHGAP24 ACVRL1 FGF7 MYOCD CCN1 SFRP2 ADAM12 GJA1 THY1 ANGPT1 ADAMTS1 CREB3L1 RUNX1 TGFBR2 SPRY1 CITED2 ANPEP HAS2 COL8A2 EFEMP2 HEG1 CD34 FZD4 CLEC14A EXT1 ANXA2 CLD…
blue	0.000109827	24	376	2.86472	Striated muscle tissue development	http://amigo.geneontology.org/amigo/term/GO:0014706	DCN IGF1 ELN COL11A1 EDN1 TGFB2 CAV2 CAV1 TBX18 LOX PDGFRB BMP4 NOTCH2 PDGFRA MYOCD GJA1 RUNX1 TGFBR2 CITED2 IGF2 FOS HEG1 NUPR1 ALPK2
blue	0.000257891	22	320	2.861	Tissue migration	http://amigo.geneontology.org/amigo/term/GO:0090130	DCN VASH1 FAP EDN1 TGFB2 MYH9 SRPX2 SPARC BMP4 ANXA1 CCN3 THBS1 ACVRL1 FGF7 ANGPT1 PLPP3 ACTG2 FSTL1 TGFBR2 HAS2 CLEC14A SEMA4A
blue	2.28071e-07	39	622	2.85843	Embryonic morphogenesis	http://amigo.geneontology.org/amigo/term/GO:0048598	COL11A1 EDN1 ITGB5 MMP2 TBX15 TGFB2 TRIOBP GLI3 COL12A1 TBX18 EFEMP1 FN1 PRRX1 WLS NR4A3 TGFB3 DUSP1 INHBA RUNX2 BMP4 COL5A1 NOTCH2 PDGFRA SPRY2 DUSP5 COL6A1 CCN1 SFRP2 GJA1 TGFBR2 CITED2 FBN1 IGF2 EXT1 SOCS3 ZFP36L1 PTCH1 MFAP5 COL5A2
blue	0.00727172	13	205	2.85843	Negative regulation of canonical Wnt signaling pathway	http://amigo.geneontology.org/amigo/term/GO:0090090	WWTR1 SNAI2 DKK3 CAV1 SFRP4 GLI3 TBX18 IGFBP4 SFRP2 LATS2 DAB2 DKK2 FZD4
blue	0.00518551	14	246	2.85307	Myeloid leukocyte differentiation	http://amigo.geneontology.org/amigo/term/GO:0002573	MYH9 CCN4 INHBA BMP4 NOTCH2 RUNX1 TGFBR2 F2RL1 CITED2 FBN1 FOS CEBPB ANXA2 ZFP36L1
blue	0.00122269	18	297	2.85114	Receptor-mediated endocytosis	http://amigo.geneontology.org/amigo/term/GO:0006898	STAB1 CAV2 CAV1 SERPINE1 SFRP4 SPARC SGIP1 CLU LRP1 SNX9 DAB2 PLA2R1 ANGPT1 COLEC12 SYNJ1 TGFBR2 RAB31 ANXA2
blue	0.0105289	12	177	2.8444	Aminoglycan metabolic process	http://amigo.geneontology.org/amigo/term/GO:0006022	DCN VCAN PDGFRB FMOD ITIH5 LUM ANGPT1 SDC2 HAS2 EXT1 BGN CHSY3
blue	0.0423035	8	108	2.8444	Positive regulation of endothelial cell migration	http://amigo.geneontology.org/amigo/term/GO:0010595	EDN1 SRPX2 SPARC BMP4 ANXA1 THBS1 ANGPT1 PLPP3
blue	0.0423035	8	121	2.8444	Embryonic limb morphogenesis	http://amigo.geneontology.org/amigo/term/GO:0030326	TGFB2 GLI3 PRRX1 RUNX2 BMP4 NOTCH2 SFRP2 PTCH1
blue	0.0423035	8	121	2.8444	Embryonic appendage morphogenesis	http://amigo.geneontology.org/amigo/term/GO:0035113	TGFB2 GLI3 PRRX1 RUNX2 BMP4 NOTCH2 SFRP2 PTCH1
blue	0.00189462	17	329	2.82671	Regulation of ERK1 and ERK2 cascade	http://amigo.geneontology.org/amigo/term/GO:0070372	TIMP3 PDGFRB FN1 CCN2 DUSP1 LRP1 BMP4 NOTCH2 PDGFRA SPRY2 CCN1 ANGPT1 SPRY1 F2RL1 CAVIN3 F2R PLA2G2A
blue	0.000212872	23	348	2.81575	Urogenital system development	http://amigo.geneontology.org/amigo/term/GO:0001655	DCN WWTR1 TNC TGFB2 GLI3 TBX18 PDGFRB NID1 BMP4 NOTCH2 PDGFRA ANXA1 MYOCD ANGPT1 ADAMTS1 SPRY1 FBN1 HAS2 CD34 EXT1 PTCH1 SULF2 PECAM1
blue	0.0442366	8	151	2.81446	Female gamete generation	http://amigo.geneontology.org/amigo/term/GO:0007292	IGF1 RPS6KA2 IL4R RAD51C INHBA DIAPH2 ADAMTS1 FOSL1
blue	1.12005e-12	68	1133	2.81272	Animal organ morphogenesis	http://amigo.geneontology.org/amigo/term/GO:0009887	DCN WWTR1 SNAI2 TNC ELN COL11A1 LIMS2 NTN4 EDN1 MMP2 TBX15 TGFB2 TRIOBP COMP CAV1 SERPINE1 SFRP4 GLI3 COL1A1 TBX18 PDGFRB EFEMP1 PRRX1 CCN2 TGFB3 INHBA SRSF6 RUNX2 BMP4 COL5A1 NOTCH2 PDGFRA SPRY2 ACVRL1 FGF7 CCN1 SFRP2 FOXO1 DAB2 THY1 ADAMTS1 ADAMTS5 ALPL ACTG2 TGFBR2 SPRY1 CITED2 COL1A2 HTRA1 FBN1 IGF2 HAS2 COL8A2 CEBPB EFEMP2 HEG1 CD34 FZD4 EXT1 TMEM119 CLDN5 SLIT3 PTCH1 SULF2 LAMA2 MFAP5 ALPK2…
blue	0.0325163	9	141	2.81117	Kidney epithelium development	http://amigo.geneontology.org/amigo/term/GO:0072073	WWTR1 GLI3 BMP4 NOTCH2 SPRY1 CD34 EXT1 PTCH1 PECAM1
blue	0.00148476	18	307	2.79809	Embryonic organ morphogenesis	http://amigo.geneontology.org/amigo/term/GO:0048562	COL11A1 EDN1 TBX15 TRIOBP GLI3 TBX18 EFEMP1 PRRX1 TGFB3 RUNX2 BMP4 NOTCH2 PDGFRA SPRY2 TGFBR2 CITED2 FBN1 MFAP5
blue	0.000707175	20	404	2.79679	Response to molecule of bacterial origin	http://amigo.geneontology.org/amigo/term/GO:0002237	TFPI FMO1 DCN SLC11A1 VIM EDN1 GGT5 SERPINE1 SPARC PLSCR4 TNFSF4 PTGFR ZFP36 EDNRB GJA1 ALPL FOS CEBPB GNG12 F2R
blue	0.000523865	21	311	2.78514	Epithelial cell migration	http://amigo.geneontology.org/amigo/term/GO:0010631	DCN VASH1 FAP EDN1 TGFB2 MYH9 SRPX2 SPARC BMP4 ANXA1 CCN3 THBS1 ACVRL1 FGF7 ANGPT1 PLPP3 FSTL1 TGFBR2 HAS2 CLEC14A SEMA4A
blue	0.006305	14	284	2.78514	Cell fate commitment	http://amigo.geneontology.org/amigo/term/GO:0045165	TBX15 GLI3 TBX18 EPAS1 PRRX1 RUNX2 BMP4 NOTCH2 SPRY2 SFRP2 GAS1 EXT1 PTCH1 ZNF521
blue	0.0122515	12	182	2.78514	Regulation of endothelial cell migration	http://amigo.geneontology.org/amigo/term/GO:0010594	DCN VASH1 EDN1 SRPX2 SPARC BMP4 ANXA1 THBS1 ACVRL1 ANGPT1 PLPP3 SEMA4A
blue	0.0238027	10	140	2.78514	Response to hydrogen peroxide	http://amigo.geneontology.org/amigo/term/GO:0042542	COL1A1 PDGFRB PARK7 NR4A3 DUSP1 PCNA ANXA1 SIGMAR1 FOXO1 FOSL1
blue	0.0463975	8	109	2.78514	Actin cytoskeleton reorganization	http://amigo.geneontology.org/amigo/term/GO:0031532	RAPGEF3 MYH9 NEDD9 NOTCH2 PDGFRA ANXA1 FGF7 ANTXR1
blue	3.7106e-10	56	962	2.781	Negative regulation of developmental process	http://amigo.geneontology.org/amigo/term/GO:0051093	STAB1 DCN IGF1 WWTR1 SNAI2 VASH1 IL4R RAPGEF3 REST TGFB2 CCN4 CAV1 SERPINE1 GLI3 SPARC BCL6 EFEMP1 TNFSF4 INHBA SRSF6 BMP4 ZFP36 COL5A1 SPART POSTN ANXA1 SPRY2 EDNRB CCN3 THBS1 ACVRL1 JDP2 MYOCD CTSK SFRP2 FOXO1 GJA1 THY1 ADAMTS1 CREB3L1 RUNX1 TGFBR2 SPRY1 CITED2 FBN1 IGF2 TMEM119 CLDN5 ZFP36L1 PTCH1 THBS2 SEMA4A ENPP1 ALPK2 ARHGEF15 COL5A2
blue	0.00054919	21	314	2.77413	Epithelium migration	http://amigo.geneontology.org/amigo/term/GO:0090132	DCN VASH1 FAP EDN1 TGFB2 MYH9 SRPX2 SPARC BMP4 ANXA1 CCN3 THBS1 ACVRL1 FGF7 ANGPT1 PLPP3 FSTL1 TGFBR2 HAS2 CLEC14A SEMA4A
blue	1.86412e-08	47	837	2.76553	Regulation of cell adhesion	http://amigo.geneontology.org/amigo/term/GO:0030155	IGF1 SNAI2 TNC LIMS2 IL4R COL16A1 CCDC80 TGFB2 LGALS1 TRIOBP CAV1 SERPINE1 GLI3 COL1A1 NEDD9 BCL6 FN1 NID1 TNFSF4 NR4A3 DUSP1 LRP1 BMP4 POSTN ANXA1 SERPINE2 LRRC32 THBS1 ACVRL1 CCN1 SFRP2 THY1 ABI3BP ANGPT1 RUNX1 PLPP3 TGFBR2 FBLN2 CITED2 IGF2 HAS2 CEBPB EFEMP2 PEAK1 FZD4 PRKG1 LAMA2
blue	0.0180737	11	178	2.7642	Platelet activation	http://amigo.geneontology.org/amigo/term/GO:0030168	MYH9 MYL9 COMP COL1A1 FN1 PDGFRA SERPINE2 COL1A2 COL3A1 F2R PRKG1
blue	0.0250071	10	188	2.76212	Positive regulation of leukocyte differentiation	http://amigo.geneontology.org/amigo/term/GO:1902107	IL4R GLI3 BCL6 TNFSF4 NOTCH2 ANXA1 RUNX1 TGFBR2 FOS ZFP36L1
blue	0.0250071	10	188	2.76212	Positive regulation of hemopoiesis	http://amigo.geneontology.org/amigo/term/GO:1903708	IL4R GLI3 BCL6 TNFSF4 NOTCH2 ANXA1 RUNX1 TGFBR2 FOS ZFP36L1
blue	6.14471e-05	27	460	2.75959	Embryonic organ development	http://amigo.geneontology.org/amigo/term/GO:0048568	COL11A1 VASH1 EDN1 TBX15 TGFB2 TRIOBP GLI3 TBX18 EFEMP1 EPAS1 PRRX1 TGFB3 RUNX2 BMP4 NOTCH2 PDGFRA SPRY2 CCN1 TGFBR2 CITED2 FBN1 IGF2 CEBPB SOCS3 ZFP36L1 PTCH1 MFAP5
blue	0.006907	14	229	2.75237	Cell-cell junction organization	http://amigo.geneontology.org/amigo/term/GO:0045216	SNAI2 LIMS2 TGFB2 CAV1 TGFB3 CDH24 GJA1 RUNX1 F2RL1 HEG1 F2R EXT1 CLDN5 PECAM1
blue	6.88598e-07	39	627	2.7441	Muscle structure development	http://amigo.geneontology.org/amigo/term/GO:0061061	DCN IGF1 EHD2 ELN COL11A1 IL4R EDN1 REST TGFB2 LGALS1 MYH9 COMP CAV2 CAV1 TBX18 LOX PDGFRB EPAS1 BMP4 PDGFRA EDNRB CCN3 ITGA11 MYOF MYOCD ADAM12 ADAMTS5 COL6A3 LMOD1 CITED2 IGF2 FOS EFEMP2 HEG1 NUPR1 TMEM119 ZFP36L1 LAMA2 ALPK2
blue	0.000631943	21	361	2.74162	Muscle contraction	http://amigo.geneontology.org/amigo/term/GO:0006936	VIM PTGER3 EDN1 ITGB5 MYL9 COMP CAV1 CCN2 CALD1 KCNJ2 EDNRB MYOF MYOCD KCNE4 GJA1 ACTG2 LMOD1 F2R PRKG1 SULF2 TPM2
blue	1.47973e-05	31	549	2.74093	Regulation of body fluid levels	http://amigo.geneontology.org/amigo/term/GO:0050878	TFPI EHD2 FAP EDN1 MYH9 MYL9 COMP CAV1 SERPINE1 RAD51C COL1A1 FN1 F3 PDGFRA SERPINE2 EDNRB THBS1 MMRN1 SERPING1 GJA1 F2RL1 COL1A2 COL3A1 HAS2 HEG1 CD34 F2R EXT1 ANXA2 PROS1 PRKG1
blue	0.0262969	10	330	2.73948	Defense response to bacterium	http://amigo.geneontology.org/amigo/term/GO:0042742	STAB1 SLC11A1 BCL3 SERPINE1 NOTCH2 ADAMTS5 COLEC12 F2RL1 CEBPB PLA2G2A
blue	0.0362097	9	331	2.7345	Humoral immune response	http://amigo.geneontology.org/amigo/term/GO:0006959	CFH SLC11A1 BCL3 CLU NOTCH2 SERPING1 C1S PROS1 PLA2G2A
blue	0.00745107	14	307	2.72037	Positive regulation of leukocyte cell-cell adhesion	http://amigo.geneontology.org/amigo/term/GO:1903039	IGF1 IL4R LGALS1 CAV1 GLI3 BCL6 TNFSF4 NR4A3 ANXA1 THY1 RUNX1 TGFBR2 IGF2 HAS2
blue	1.91713e-05	31	741	2.70515	Response to bacterium	http://amigo.geneontology.org/amigo/term/GO:0009617	TFPI STAB1 FMO1 DCN SLC11A1 VIM BCL3 EDN1 CCDC80 GGT5 CAV1 SERPINE1 SPARC PLSCR4 ADGRL2 TNFSF4 PTGFR ZFP36 NOTCH2 EDNRB HMCN1 GJA1 ADAMTS5 COLEC12 ALPL F2RL1 FOS CEBPB GNG12 F2R PLA2G2A
blue	4.52097e-12	69	1122	2.70351	Enzyme linked receptor protein signaling pathway	http://amigo.geneontology.org/amigo/term/GO:0007167	DCN IGF1 WWTR1 VIM DKK3 ITGB5 MMP2 TGFB2 PDGFRL COMP CAV2 CAV1 SFRP4 COL1A1 NEDD9 LOX PDGFRB EFEMP1 F3 CCN2 NR4A3 TGFB3 FMOD INHBA LRP1 RUNX2 BMP4 IL13RA1 SPART NOTCH2 PDGFRA SPRY2 CCN3 LRRC32 THBS1 ACVRL1 FGF7 MYOCD IGFBP4 CCN1 POLR2D SFRP2 OSMR LATS2 FOXO1 DAB2 ANGPT1 RBPMS CREB3L1 FSTL1 TGFBR2 SPRY1 CITED2 COL1A2 HTRA1 FBN1 IGF2 COL3A1 SDC2 FOS HTRA3 FZD4 CLEC14A EXT1 CLDN5 SOCS3 SULF2 SLC2A10…
blue	0.00415986	16	243	2.70074	Regulation of epithelial cell migration	http://amigo.geneontology.org/amigo/term/GO:0010632	DCN VASH1 EDN1 TGFB2 SRPX2 SPARC BMP4 ANXA1 THBS1 ACVRL1 FGF7 ANGPT1 PLPP3 TGFBR2 HAS2 SEMA4A
blue	0.000126277	26	448	2.69865	Muscle system process	http://amigo.geneontology.org/amigo/term/GO:0003012	IGF1 VIM PTGER3 LMCD1 EDN1 ITGB5 MYL9 COMP CAV1 CCN2 NR4A3 CALD1 KCNJ2 EDNRB MYOF MYOCD FOXO1 KCNE4 GJA1 FBXO32 ACTG2 LMOD1 F2R PRKG1 SULF2 TPM2
blue	0.0107205	13	202	2.69865	Actomyosin structure organization	http://amigo.geneontology.org/amigo/term/GO:0031032	ELN EDN1 RAPGEF3 ITGB5 NOX4 MYH9 PDGFRB CCN2 TGFB3 PDGFRA LMOD1 LPAR1 ARHGEF15
blue	1.10277e-06	39	718	2.69307	Negative regulation of cell differentiation	http://amigo.geneontology.org/amigo/term/GO:0045596	IGF1 WWTR1 SNAI2 IL4R REST TGFB2 CCN4 CAV1 GLI3 BCL6 EFEMP1 TNFSF4 INHBA SRSF6 BMP4 ZFP36 COL5A1 SPART POSTN ANXA1 SPRY2 EDNRB CCN3 ACVRL1 JDP2 MYOCD SFRP2 FOXO1 THY1 RUNX1 SPRY1 FBN1 IGF2 TMEM119 ZFP36L1 PTCH1 SEMA4A ENPP1 COL5A2
blue	0.0015642	19	340	2.69073	Camera-type eye development	http://amigo.geneontology.org/amigo/term/GO:0043010	VIM TGFB2 GLI3 PDGFRB EFEMP1 INHBA BMP4 NOTCH2 PDGFRA SPRY2 ACVRL1 THY1 TGFBR2 SPRY1 CITED2 FBN1 COL8A2 FZD4 ARHGEF15
blue	0.0043197	16	358	2.68717	Positive regulation of cell-cell adhesion	http://amigo.geneontology.org/amigo/term/GO:0022409	IGF1 IL4R LGALS1 CAV1 GLI3 BCL6 TNFSF4 NR4A3 ANXA1 THY1 RUNX1 PLPP3 TGFBR2 CITED2 IGF2 HAS2
blue	0.000198701	25	512	2.68663	Regulation of peptidase activity	http://amigo.geneontology.org/amigo/term/GO:0052547	TFPI REST TIMP3 PAPLN CAV1 PCOLCE SERPINE1 FN1 PARK7 F3 CCN2 ITIH5 LRP1 SERPINE2 THBS1 CCN1 SFRP2 SERPING1 CAST COL6A3 ANTXR1 SIMC1 F2R ANXA2 PROS1
blue	0.000578697	22	394	2.68349	Eye development	http://amigo.geneontology.org/amigo/term/GO:0001654	VIM TGFB2 GLI3 PDGFRB EFEMP1 INHBA BMP4 COL5A1 NOTCH2 PDGFRA SPRY2 ACVRL1 THY1 TGFBR2 SPRY1 CITED2 FBN1 COL8A2 FZD4 MFAP5 ARHGEF15 COL5A2
blue	0.0160908	12	199	2.67373	Female pregnancy	http://amigo.geneontology.org/amigo/term/GO:0007565	VMP1 COL16A1 MMP2 TGFB3 FOSB CORIN GJA1 IGFBP7 TGFBR2 CITED2 FOS FOSL1
blue	0.0160908	12	200	2.67373	Negative regulation of cell growth	http://amigo.geneontology.org/amigo/term/GO:0030308	TGFB2 BCL6 INHBA SPART SERPINE2 CCN3 ACVRL1 SFRP2 GJA1 SLIT3 SEMA4A ENPP1
blue	0.00171253	19	303	2.66812	Kidney development	http://amigo.geneontology.org/amigo/term/GO:0001822	DCN WWTR1 TGFB2 GLI3 PDGFRB NID1 BMP4 NOTCH2 PDGFRA ANGPT1 ADAMTS1 SPRY1 FBN1 HAS2 CD34 EXT1 PTCH1 SULF2 PECAM1
blue	0.00332192	17	342	2.66746	Negative regulation of cytokine production	http://amigo.geneontology.org/amigo/term/GO:0001818	IGF1 SLC11A1 BCL3 TGFB2 BCL6 FN1 TNFSF4 TGFB3 INHBA ZFP36 ANXA1 LRRC32 THBS1 ANGPT1 F2RL1 CD34 SLC2A10
blue	0.0409877	9	145	2.6619	Appendage morphogenesis	http://amigo.geneontology.org/amigo/term/GO:0035107	TGFB2 GLI3 PRRX1 RUNX2 BMP4 NOTCH2 SFRP2 EXT1 PTCH1
blue	0.0409877	9	145	2.6619	Limb morphogenesis	http://amigo.geneontology.org/amigo/term/GO:0035108	TGFB2 GLI3 PRRX1 RUNX2 BMP4 NOTCH2 SFRP2 EXT1 PTCH1
blue	8.6735e-10	58	946	2.65542	Regulation of cell migration	http://amigo.geneontology.org/amigo/term/GO:0030334	CD99 DCN IGF1 SNAI2 VASH1 EDN1 NOX4 TGFB2 SRPX2 CCN4 CAV1 SERPINE1 COL1A1 NEDD9 SPARC PDGFRB FN1 IL1R1 F3 SGK1 NR4A3 DUSP1 LRP1 XG BMP4 POSTN PDGFRA ANXA1 SERPINE2 SPRY2 CCN3 THBS1 ACVRL1 FGF7 MYOCD CCN1 SFRP2 GJA1 DAB2 THY1 ANGPT1 ADAMTS1 PLPP3 TGFBR2 F2RL1 CITED2 COL3A1 LDB2 HAS2 LRRC15 PODN F2R CLDN5 PRKG1 SEMA4A LAMA2 LPAR1 PECAM1
blue	0.000687556	22	398	2.64488	Visual system development	http://amigo.geneontology.org/amigo/term/GO:0150063	VIM TGFB2 GLI3 PDGFRB EFEMP1 INHBA BMP4 COL5A1 NOTCH2 PDGFRA SPRY2 ACVRL1 THY1 TGFBR2 SPRY1 CITED2 FBN1 COL8A2 FZD4 MFAP5 ARHGEF15 COL5A2
blue	0.000366244	24	502	2.63855	Leukocyte migration	http://amigo.geneontology.org/amigo/term/GO:0050900	CD99 EDN1 TGFB2 MYH9 CAV1 SERPINE1 COL1A1 FN1 IL1R1 DUSP1 XG ANXA1 EDNRB CCN3 THBS1 THY1 ANGPT1 F2RL1 COL1A2 SDC2 CD34 EXT1 PROS1 PECAM1
blue	0.0325992	10	179	2.63163	Response to nutrient	http://amigo.geneontology.org/amigo/term/GO:0007584	SNAI2 TNC COL1A1 SPARC DNMT3A HAT1 POSTN SFRP2 ALPL TGFBR2
blue	0.0071372	15	230	2.62474	Negative regulation of protein kinase activity	http://amigo.geneontology.org/amigo/term/GO:0006469	WWTR1 GADD45B CAV1 PARK7 DUSP1 BMP4 SPRY2 MYOCD SFRP2 LATS2 THY1 DEPTOR SPRY1 HEG1 SOCS3
blue	0.00983149	14	237	2.61399	Positive regulation of supramolecular fiber organization	http://amigo.geneontology.org/amigo/term/GO:1902905	EDN1 RAPGEF3 NOX4 CCN2 TGFB3 CLU SNX9 CDC42EP2 LMOD1 F2RL1 EFEMP2 PDE4DIP LPAR1 ARHGEF15
blue	1.5801e-09	58	1034	2.61248	Response to organic cyclic compound	http://amigo.geneontology.org/amigo/term/GO:0014070	TFPI ABCB4 SNAI2 TNC EDN1 RAPGEF3 REST NOX4 TGFB2 RANBP1 GGT5 LGALS1 CAV2 CAV1 AHR COL1A1 LOX SPARC PDGFRB PARK7 CCN2 NR4A3 TGFB3 DNMT3A DUSP1 CLU PTGFR INHBA BMP4 FOSB ZFP36 PCNA POSTN ANXA1 EDNRB THBS1 LUM PSPH HNMT FOXO1 GJA1 DAB2 FBXO32 COLEC12 RUNX1 ALPL IGFBP7 TGFBR2 GRM2 FOS CEBPB FOSL1 FIBIN PER1 SLIT3 ZFP36L1 PTCH1 DHFR
blue	0.0330765	10	164	2.61107	Positive regulation of angiogenesis	http://amigo.geneontology.org/amigo/term/GO:0045766	RAPGEF3 SERPINE1 F3 THBS1 ACVRL1 SFRP2 ADAM12 RUNX1 TGFBR2 CD34
blue	0.0330765	10	164	2.61107	Positive regulation of vasculature development	http://amigo.geneontology.org/amigo/term/GO:1904018	RAPGEF3 SERPINE1 F3 THBS1 ACVRL1 SFRP2 ADAM12 RUNX1 TGFBR2 CD34
blue	0.000816446	22	410	2.60737	Sensory system development	http://amigo.geneontology.org/amigo/term/GO:0048880	VIM TGFB2 GLI3 PDGFRB EFEMP1 INHBA BMP4 COL5A1 NOTCH2 PDGFRA SPRY2 ACVRL1 THY1 TGFBR2 SPRY1 CITED2 FBN1 COL8A2 FZD4 MFAP5 ARHGEF15 COL5A2
blue	0.0250071	11	211	2.60737	Regulation of animal organ morphogenesis	http://amigo.geneontology.org/amigo/term/GO:2000027	NTN4 EDN1 RUNX2 BMP4 FGF7 SFRP2 DAB2 SPRY1 CITED2 CD34 FZD4
blue	0.0189094	12	196	2.60429	Positive regulation of epithelial cell proliferation	http://amigo.geneontology.org/amigo/term/GO:0050679	IGF1 CAV2 F3 NR4A3 SRSF6 BMP4 NOTCH2 ACVRL1 FGF7 HTRA1 IGF2 HAS2
blue	0.00222769	19	340	2.60251	Muscle organ development	http://amigo.geneontology.org/amigo/term/GO:0007517	DCN IGF1 ELN COL11A1 TGFB2 CAV2 CAV1 LOX BMP4 ITGA11 MYOCD COL6A3 CITED2 IGF2 FOS EFEMP2 HEG1 NUPR1 LAMA2
blue	0.000847532	22	364	2.59815	Muscle cell differentiation	http://amigo.geneontology.org/amigo/term/GO:0042692	IGF1 EHD2 IL4R EDN1 MYH9 COMP CAV2 TBX18 PDGFRB BMP4 PDGFRA EDNRB CCN3 MYOF MYOCD ADAM12 ADAMTS5 LMOD1 IGF2 EFEMP2 TMEM119 ALPK2
blue	8.85443e-10	60	1010	2.59754	Regulation of cell motility	http://amigo.geneontology.org/amigo/term/GO:2000145	CD99 DCN IGF1 SNAI2 VASH1 EDN1 NOX4 TGFB2 SRPX2 CCN4 CFAP69 CAV1 SERPINE1 COL1A1 NEDD9 SPARC PDGFRB FN1 IL1R1 F3 SGK1 NR4A3 DUSP1 LRP1 XG BMP4 POSTN PDGFRA ANXA1 SERPINE2 SPRY2 CCN3 THBS1 ACVRL1 FGF7 MYOCD CCN1 SFRP2 GJA1 DAB2 THY1 ANGPT1 ADAMTS1 PLPP3 TGFBR2 F2RL1 CITED2 COL3A1 LDB2 HAS2 LRRC15 PODN CAVIN1 F2R CLDN5 PRKG1 SEMA4A LAMA2 LPAR1 PECAM1
blue	0.00776502	15	263	2.59754	Response to alcohol	http://amigo.geneontology.org/amigo/term/GO:0097305	TNC AHR SPARC TNFSF4 DNMT3A PTGFR INHBA FOSB IGFBP7 TGFBR2 FOS FOSL1 CLDN5 SLIT3 PTCH1
blue	0.0031828	18	323	2.59306	Protein maturation	http://amigo.geneontology.org/amigo/term/GO:0051604	RPS6KA2 MYH9 COMP SERPINE1 GLI3 F3 CPXM2 CPM SERPINE2 THBS1 CORIN CAST RUNX1 CPA3 GAS1 PTCH1 ASPRV1 SPON1
blue	0.0463975	9	215	2.59306	Regulation of production of molecular mediator of immune response	http://amigo.geneontology.org/amigo/term/GO:0002700	IL4R TGFB2 BCL6 IL1R1 TNFSF4 NR4A3 TGFB3 ANGPT1 F2RL1
blue	0.0262622	11	222	2.589	Negative regulation of cell-cell adhesion	http://amigo.geneontology.org/amigo/term/GO:0022408	IL4R GLI3 BCL6 TNFSF4 BMP4 ANXA1 SERPINE2 LRRC32 RUNX1 CEBPB PRKG1
blue	1.12971e-05	35	632	2.58796	Circulatory system process	http://amigo.geneontology.org/amigo/term/GO:0003013	WWTR1 ELN RPS6KA2 EDN1 NOX4 TGFB2 COMP CAV1 TBX18 SLC1A4 EPAS1 SGK1 CCN2 LRP1 KCNJ2 POSTN EDNRB MYOF ACVRL1 CORIN SERPING1 KCNE4 GJA1 ANGPT1 CPA3 F2RL1 COL1A2 ANPEP HEG1 CD34 F2R EXT1 CLDN5 PRKG1 SLC2A10
blue	0.00449334	17	299	2.58258	Negative regulation of cell migration	http://amigo.geneontology.org/amigo/term/GO:0030336	DCN VASH1 SERPINE1 DUSP1 LRP1 CCN3 THBS1 ACVRL1 MYOCD SFRP2 GJA1 THY1 CITED2 COL3A1 PODN CLDN5 PRKG1
blue	0.0202664	12	280	2.5709	Positive regulation of T cell activation	http://amigo.geneontology.org/amigo/term/GO:0050870	IGF1 IL4R LGALS1 CAV1 GLI3 BCL6 TNFSF4 ANXA1 THY1 RUNX1 TGFBR2 IGF2
blue	0.00878564	15	343	2.55778	Cell chemotaxis	http://amigo.geneontology.org/amigo/term/GO:0060326	EDN1 TGFB2 SERPINE1 LOX PDGFRB DUSP1 ACKR4 PDGFRA ANXA1 EDNRB CCN3 THBS1 ACKR2 F2RL1 LPAR1
blue	0.0116732	14	245	2.55685	Extrinsic apoptotic signaling pathway	http://amigo.geneontology.org/amigo/term/GO:0097191	IGF1 SNAI2 TGFB2 TIMP3 SRPX CAV1 SERPINE1 PARK7 INHBA BMP4 THBS1 SFRP2 DEPTOR EYA3
blue	1.01294e-08	55	998	2.5566	Response to hormone	http://amigo.geneontology.org/amigo/term/GO:0009725	TFPI TNC IL4R EDN1 REST TGFB2 TIMP3 CAV2 CAV1 SFRP4 GLI3 COL1A1 LOX SPARC PDGFRB PARK7 TNFSF4 CCN2 NR4A3 TGFB3 DUSP1 PTGFR INHBA SRSF6 BMP4 FOSB ZFP36 PCNA ANXA1 EDNRB THBS1 SORD LATS2 HNMT FOXO1 GJA1 DAB2 FBXO32 RUNX1 ALPL IGFBP7 TGFBR2 CITED2 FBN1 IGF2 RAB31 FOS FOSL1 FIBIN PER1 ANXA2 SLIT3 SOCS3 ZFP36L1 ENPP1
blue	0.00040827	25	581	2.55517	Negative regulation of response to external stimulus	http://amigo.geneontology.org/amigo/term/GO:0032102	TFPI IGF1 FAP EDN1 GGT5 MYH9 SERPINE1 F3 DUSP1 ZFP36 PDGFRA NT5E SERPINE2 CCN3 THBS1 GPR17 SERPING1 GJA1 HTRA1 CD34 ANXA2 PROS1 SOCS3 PRKG1 SEMA4A
blue	2.73722e-06	40	950	2.55127	Inflammatory response	http://amigo.geneontology.org/amigo/term/GO:0006954	STAB1 IGF1 SLC11A1 PTGER3 IL4R NOX4 GGT5 MYH9 CCN4 SERPINE1 BCL6 FN1 IL1R1 PARK7 F3 TNFSF4 PTGFR ZFP36 AOC3 NOTCH2 ANXA1 NT5E EDNRB CCN3 THBS1 IGFBP4 GPR17 ACKR2 OSMR GJA1 ABI3BP F2RL1 FOS CEBPB NUPR1 PER1 F2R EXT1 SOCS3 PLA2G2A
blue	0.0371168	10	224	2.55127	Negative regulation of leukocyte activation	http://amigo.geneontology.org/amigo/term/GO:0002695	IL4R GLI3 BCL6 TNFSF4 INHBA BMP4 ANXA1 LRRC32 RUNX1 CEBPB
blue	0.000111524	29	545	2.5506	Blood circulation	http://amigo.geneontology.org/amigo/term/GO:0008015	ELN RPS6KA2 EDN1 TGFB2 COMP CAV1 TBX18 EPAS1 SGK1 CCN2 KCNJ2 POSTN EDNRB MYOF ACVRL1 CORIN SERPING1 KCNE4 GJA1 ANGPT1 CPA3 F2RL1 COL1A2 ANPEP CD34 F2R EXT1 CLDN5 PRKG1
blue	0.0122166	14	264	2.54295	Vascular process in circulatory system	http://amigo.geneontology.org/amigo/term/GO:0003018	EDN1 COMP CAV1 SLC1A4 LRP1 EDNRB GJA1 ANGPT1 F2RL1 F2R EXT1 CLDN5 PRKG1 SLC2A10
blue	0.0165786	13	238	2.54083	Fat cell differentiation	http://amigo.geneontology.org/amigo/term/GO:0045444	WWTR1 MEDAG CCN4 NR4A3 STEAP4 ZFP36 PDGFRA JDP2 SFRP2 FOXO1 CEBPB ZFP36L1 ENPP1
blue	0.00285822	19	361	2.54005	Aging	http://amigo.geneontology.org/amigo/term/GO:0007568	DCN VASH1 EDN1 NOX4 COMP SERPINE1 PDGFRB BCL6 CCN2 TGFB3 DNMT3A LRP1 EDNRB SERPING1 PLA2R1 TGFBR2 CITED2 FOS PRMT6
blue	0.00521827	17	385	2.53647	Negative regulation of proteolysis	http://amigo.geneontology.org/amigo/term/GO:0045861	TFPI TIMP3 PAPLN SERPINE1 PARK7 ITIH5 LRP1 SERPINE2 THBS1 SFRP2 SERPING1 CAST COL6A3 SIMC1 GAS1 ANXA2 PROS1
blue	0.00158962	21	498	2.53377	Regulation of inflammatory response	http://amigo.geneontology.org/amigo/term/GO:0050727	IGF1 PTGER3 GGT5 MYH9 CCN4 SERPINE1 BCL6 IL1R1 PARK7 TNFSF4 ZFP36 ANXA1 NT5E EDNRB CCN3 GPR17 OSMR CEBPB NUPR1 SOCS3 PLA2G2A
blue	0.00219271	20	445	2.53195	Leukocyte cell-cell adhesion	http://amigo.geneontology.org/amigo/term/GO:0007159	IGF1 IL4R LGALS1 CAV1 GLI3 BCL6 TNFSF4 NR4A3 BMP4 ANXA1 NT5E LRRC32 THY1 RUNX1 TGFBR2 IGF2 HAS2 CEBPB EXT1 PECAM1
blue	2.47373e-13	84	1505	2.52921	Cellular response to endogenous stimulus	http://amigo.geneontology.org/amigo/term/GO:0071495	TFPI IGF1 SNAI2 VIM TNC DKK3 EDN1 RAPGEF3 ITGB5 REST COL16A1 NOX4 MMP2 TGFB2 COMP CAV2 CAV1 SFRP4 AHR COL1A1 LOX PDGFRB PARK7 TNFSF4 CCN2 NR4A3 TGFB3 DNMT3A DUSP1 FMOD PTGFR INHBA LRP1 RUNX2 BMP4 FOSB ZFP36 SPART POSTN NOTCH2 PDGFRA ANXA1 SPRY2 LRRC32 THBS1 ACVRL1 FGF7 MYOCD COL6A1 CCN1 POLR2D SFRP2 LATS2 FOXO1 GJA1 DAB2 FBXO32 CREB3L1 RUNX1 FSTL1 IGFBP7 TGFBR2 SPRY1 CITED2 COL1A2 HTRA1 FBN1 IGF2…
blue	0.0171169	13	236	2.52606	Regulation of muscle system process	http://amigo.geneontology.org/amigo/term/GO:0090257	IGF1 LMCD1 EDN1 MYL9 CAV1 CCN2 NR4A3 KCNJ2 MYOCD FOXO1 FBXO32 F2R PRKG1
blue	1.00126e-15	98	1769	2.52336	Response to endogenous stimulus	http://amigo.geneontology.org/amigo/term/GO:0009719	TFPI IGF1 SNAI2 VIM TNC DKK3 IL4R EDN1 RAPGEF3 ITGB5 REST COL16A1 NOX4 MMP2 TGFB2 TIMP3 MXRA5 COMP CAV2 CAV1 SFRP4 AHR GLI3 COL1A1 LOX SPARC PDGFRB PARK7 TNFSF4 CCN2 NR4A3 TGFB3 DNMT3A DUSP1 FMOD PTGFR INHBA LRP1 SRSF6 RUNX2 BMP4 FOSB ZFP36 PCNA SPART POSTN NOTCH2 PDGFRA ANXA1 SPRY2 EDNRB LRRC32 THBS1 ACVRL1 SORD FGF7 MYOCD COL6A1 CCN1 POLR2D SFRP2 LATS2 HNMT FOXO1 GJA1 DAB2 FBXO32 CREB3L1 RUNX1 …
blue	2.9847e-09	60	1056	2.51291	Regulation of locomotion	http://amigo.geneontology.org/amigo/term/GO:0040012	CD99 DCN IGF1 SNAI2 VASH1 EDN1 NOX4 TGFB2 SRPX2 CCN4 CFAP69 CAV1 SERPINE1 COL1A1 NEDD9 SPARC PDGFRB FN1 IL1R1 F3 SGK1 NR4A3 DUSP1 LRP1 XG BMP4 POSTN PDGFRA ANXA1 SERPINE2 SPRY2 CCN3 THBS1 ACVRL1 FGF7 MYOCD CCN1 SFRP2 GJA1 DAB2 THY1 ANGPT1 ADAMTS1 PLPP3 TGFBR2 F2RL1 CITED2 COL3A1 LDB2 HAS2 LRRC15 PODN CAVIN1 F2R CLDN5 PRKG1 SEMA4A LAMA2 LPAR1 PECAM1
blue	0.0401063	10	213	2.51291	Positive regulation of peptidyl-tyrosine phosphorylation	http://amigo.geneontology.org/amigo/term/GO:0050731	IGF1 CNTN1 NOX4 EHD4 NEDD9 FGF7 ANGPT1 IGF2 SOCS3 PECAM1
blue	0.0321415	11	202	2.50094	Inner ear development	http://amigo.geneontology.org/amigo/term/GO:0048839	COL11A1 TGFB2 TRIOBP GLI3 TBX18 SPARC PDGFRB PRRX1 TGFB3 BMP4 SPRY2
blue	0.0184565	13	222	2.49702	Regulation of endocytosis	http://amigo.geneontology.org/amigo/term/GO:0030100	EHD4 CAV1 SERPINE1 SFRP4 SGIP1 CLU LRP1 DAB2 ANGPT1 SYNJ1 F2RL1 RAB31 ANXA2
blue	0.00453764	18	325	2.49623	Cellular response to oxidative stress	http://amigo.geneontology.org/amigo/term/GO:0034599	REST NOX4 MMP2 ERMP1 EPAS1 PARK7 NR4A3 STAU1 PCNA PDGFRA ANXA1 FBLN5 SIGMAR1 FOXO1 PLA2R1 GPX8 FOS DHFR
blue	2.22513e-09	62	1092	2.48459	Regulation of cellular component movement	http://amigo.geneontology.org/amigo/term/GO:0051270	CD99 DCN IGF1 SNAI2 VASH1 EDN1 NOX4 TGFB2 SRPX2 CCN4 CFAP69 CAV1 SERPINE1 COL1A1 NEDD9 SPARC PDGFRB BCL6 FN1 IL1R1 F3 SGK1 NR4A3 DUSP1 LRP1 KCNJ2 XG BMP4 POSTN PDGFRA ANXA1 SERPINE2 SPRY2 CCN3 THBS1 ACVRL1 FGF7 MYOCD CCN1 SFRP2 GJA1 DAB2 THY1 ANGPT1 ADAMTS1 PLPP3 TGFBR2 F2RL1 CITED2 COL3A1 LDB2 HAS2 LRRC15 PODN CAVIN1 F2R CLDN5 PRKG1 SEMA4A LAMA2 LPAR1 PECAM1
blue	2.37139e-07	49	897	2.48131	Positive regulation of cell differentiation	http://amigo.geneontology.org/amigo/term/GO:0045597	IGF1 WWTR1 LIMS2 IL4R EDN1 REST TGFB2 TRIOBP MEDAG CCN4 SERPINE1 SFRP4 GLI3 COL1A1 NEDD9 BCL6 FN1 TNFSF4 CCN2 TGFB3 INHBA LRP1 RUNX2 BMP4 ZFP36 NOTCH2 ANXA1 SERPINE2 ACVRL1 MYOCD CCN1 SFRP2 GJA1 DAB2 ABI3BP SYNJ1 RUNX1 TGFBR2 FOS HAS2 CEBPB EFEMP2 CD34 TMEM119 CLDN5 SOCS3 ZFP36L1 PTCH1 PLA2G2A
blue	0.000342848	27	490	2.47908	Response to oxidative stress	http://amigo.geneontology.org/amigo/term/GO:0006979	EDN1 REST NOX4 MMP2 ERMP1 PON2 COL1A1 PDGFRB EPAS1 PARK7 NR4A3 DUSP1 STAU1 PCNA PDGFRA ANXA1 FBLN5 SIGMAR1 FOXO1 PLA2R1 RBPMS GPX8 SCARA3 FOS MSRB3 FOSL1 DHFR
blue	0.006664	17	316	2.4703	Negative regulation of cell motility	http://amigo.geneontology.org/amigo/term/GO:2000146	DCN VASH1 SERPINE1 DUSP1 LRP1 CCN3 THBS1 ACVRL1 MYOCD SFRP2 GJA1 THY1 CITED2 COL3A1 PODN CLDN5 PRKG1
blue	9.73766e-08	52	919	2.46865	Supramolecular fiber organization	http://amigo.geneontology.org/amigo/term/GO:0097435	GAS7 VIM ELN COL11A1 EDN1 RAPGEF3 COL5A3 ITGB5 COL16A1 NOX4 TGFB2 TRIOBP COMP AEBP1 COL1A1 COL12A1 NEDD9 LOX PDGFRB PARK7 CCN2 TGFB3 CLU FMOD CALD1 SNX9 COL5A1 PDGFRA LUM FBLN5 COL6A1 COL6A2 DPT SFRP2 DIAPH2 CDC42EP2 COL6A3 LMOD1 F2RL1 COL1A2 COL3A1 COL8A2 EFEMP2 PDE4DIP EXT1 ANXA2 MFAP5 LPAR1 TPM2 ARHGEF15 COL5A2 COL15A1
blue	0.0450629	10	167	2.45748	Actin filament bundle assembly	http://amigo.geneontology.org/amigo/term/GO:0051017	ELN RAPGEF3 ITGB5 NOX4 NEDD9 CCN2 TGFB3 CALD1 LPAR1 ARHGEF15
blue	0.0345882	11	238	2.45092	Regulation of leukocyte migration	http://amigo.geneontology.org/amigo/term/GO:0002685	CD99 EDN1 SERPINE1 IL1R1 DUSP1 XG ANXA1 CCN3 THBS1 THY1 F2RL1
blue	1.32718e-05	38	710	2.44706	Positive regulation of cell death	http://amigo.geneontology.org/amigo/term/GO:0010942	RPS6KA2 FAP REST NOX4 TGFB2 GADD45B TIMP3 SRPX CAV1 SFRP4 RASGRF2 PDGFRB BCL6 PARK7 CCN2 TGFB3 DNMT3A DUSP1 CLU INHBA LRP1 BMP4 UBE2M NOTCH2 ANXA1 THBS1 CCN1 ADAMTSL4 SFRP2 LATS2 FOXO1 PLA2R1 SPRY1 F2RL1 FOS FOSL1 NUPR1 LPAR1
blue	0.0122515	15	287	2.44549	Stem cell differentiation	http://amigo.geneontology.org/amigo/term/GO:0048863	SNAI2 EDN1 REST TGFB2 FN1 RUNX2 BMP4 PDGFRA EDNRB MYOCD RUNX1 CITED2 TAPT1 EXT1 SEMA4A
blue	0.0274676	12	228	2.44549	Ear development	http://amigo.geneontology.org/amigo/term/GO:0043583	COL11A1 EDN1 TGFB2 TRIOBP GLI3 TBX18 SPARC PDGFRB PRRX1 TGFB3 BMP4 SPRY2
blue	0.0467749	10	171	2.43954	Actin filament bundle organization	http://amigo.geneontology.org/amigo/term/GO:0061572	ELN RAPGEF3 ITGB5 NOX4 NEDD9 CCN2 TGFB3 CALD1 LPAR1 ARHGEF15
blue	0.0126113	15	255	2.43362	Negative regulation of kinase activity	http://amigo.geneontology.org/amigo/term/GO:0033673	WWTR1 GADD45B CAV1 PARK7 DUSP1 BMP4 SPRY2 MYOCD SFRP2 LATS2 THY1 DEPTOR SPRY1 HEG1 SOCS3
blue	0.028627	12	226	2.43067	Gonad development	http://amigo.geneontology.org/amigo/term/GO:0008406	MAMLD1 TGFB2 PDGFRB INHBA PDGFRA SFRP2 ADAMTS1 CITED2 CEBPB FZD4 NUPR1 SLIT3
blue	5.47923e-05	34	640	2.42807	Positive regulation of programmed cell death	http://amigo.geneontology.org/amigo/term/GO:0043068	RPS6KA2 FAP REST NOX4 TGFB2 GADD45B TIMP3 SRPX CAV1 SFRP4 RASGRF2 PDGFRB BCL6 PARK7 TGFB3 DUSP1 CLU INHBA BMP4 UBE2M NOTCH2 ANXA1 THBS1 CCN1 ADAMTSL4 SFRP2 LATS2 FOXO1 PLA2R1 SPRY1 F2RL1 FOSL1 NUPR1 LPAR1
blue	0.00149694	23	385	2.42492	In utero embryonic development	http://amigo.geneontology.org/amigo/term/GO:0001701	IGF1 VASH1 EDN1 MYH9 GINS1 GLI3 EPAS1 TGFB3 NOTCH2 PDGFRA ACVRL1 CCN1 PSPH ANGPT1 TGFBR2 CITED2 IGF2 CEBPB HEG1 FOSL1 SOCS3 ZFP36L1 PTCH1
blue	7.75911e-05	33	625	2.42399	Positive regulation of apoptotic process	http://amigo.geneontology.org/amigo/term/GO:0043065	RPS6KA2 FAP REST NOX4 TGFB2 GADD45B TIMP3 SRPX CAV1 SFRP4 RASGRF2 PDGFRB BCL6 PARK7 TGFB3 DUSP1 CLU INHBA BMP4 UBE2M NOTCH2 ANXA1 THBS1 CCN1 ADAMTSL4 SFRP2 LATS2 FOXO1 PLA2R1 SPRY1 FOSL1 NUPR1 LPAR1
blue	0.00202368	22	400	2.41867	Regulation of Wnt signaling pathway	http://amigo.geneontology.org/amigo/term/GO:0030111	WWTR1 SNAI2 DKK3 CCN4 CAV1 SFRP4 GLI3 COL1A1 TBX18 WLS LRP1 IGFBP4 SFRP2 LATS2 DAB2 DKK2 RUNX1 PLPP3 FZD4 HIC1 SULF2 ALPK2
blue	4.18976e-12	83	1590	2.41638	Cell migration	http://amigo.geneontology.org/amigo/term/GO:0016477	CD99 DCN IGF1 SNAI2 VCAN VASH1 NTN4 FAP EDN1 TNS1 ITGB5 NOX4 TGFB2 MYH9 SRPX2 CCN4 CAV1 SERPINE1 GLI3 COL1A1 NEDD9 LOX SPARC PDGFRB FN1 IL1R1 F3 SGK1 CCN2 NR4A3 DUSP1 LRP1 XG BMP4 ACKR4 PALLD COL5A1 POSTN PDGFRA ANXA1 SERPINE2 SPRY2 EDNRB CCN3 THBS1 ITGA11 ARHGAP24 ACVRL1 FGF7 MYOCD CCN1 ACKR2 SFRP2 GJA1 DAB2 THY1 ANGPT1 ADAMTS1 PLPP3 FSTL1 TGFBR2 F2RL1 CITED2 COL1A2 COL3A1 SDC2 LDB2 HAS2 LRRC15 …
blue	0.00219271	22	380	2.40287	Ras protein signal transduction	http://amigo.geneontology.org/amigo/term/GO:0007265	IGF1 RAPGEF3 TGFB2 RASGRF2 PDGFRB BCL6 PARK7 NOTCH2 SPRY2 ARHGAP29 ARHGAP24 GPR17 CDC42EP2 RASGRP3 GRAP SPRY1 F2RL1 COL1A2 COL3A1 HEG1 F2R LPAR1
blue	0.0235308	13	233	2.40045	Epithelial cell development	http://amigo.geneontology.org/amigo/term/GO:0002064	VIM RAPGEF3 TRIOBP BMP4 PALLD NOTCH2 ADAMTSL4 FOXO1 F2RL1 HEG1 CLDN5 COL15A1 PECAM1
blue	0.000997724	25	434	2.3941	Ameboidal-type cell migration	http://amigo.geneontology.org/amigo/term/GO:0001667	DCN VASH1 FAP EDN1 TNS1 TGFB2 MYH9 SRPX2 SPARC FN1 BMP4 ANXA1 EDNRB CCN3 THBS1 ACVRL1 FGF7 GJA1 ANGPT1 PLPP3 FSTL1 TGFBR2 HAS2 CLEC14A SEMA4A
blue	0.00878564	17	324	2.38726	Negative regulation of cellular component movement	http://amigo.geneontology.org/amigo/term/GO:0051271	DCN VASH1 SERPINE1 DUSP1 LRP1 CCN3 THBS1 ACVRL1 MYOCD SFRP2 GJA1 THY1 CITED2 COL3A1 PODN CLDN5 PRKG1
blue	0.00878564	17	408	2.38726	Regulation of leukocyte cell-cell adhesion	http://amigo.geneontology.org/amigo/term/GO:1903037	IGF1 IL4R LGALS1 CAV1 GLI3 BCL6 TNFSF4 NR4A3 BMP4 ANXA1 LRRC32 THY1 RUNX1 TGFBR2 IGF2 HAS2 CEBPB
blue	0.000350559	29	589	2.3814	Sensory organ development	http://amigo.geneontology.org/amigo/term/GO:0007423	VIM COL11A1 EDN1 TGFB2 TRIOBP GLI3 TBX18 SPARC PDGFRB EFEMP1 PRRX1 TGFB3 INHBA BMP4 COL5A1 NOTCH2 PDGFRA SPRY2 ACVRL1 THY1 TGFBR2 SPRY1 CITED2 FBN1 COL8A2 FZD4 MFAP5 ARHGEF15 COL5A2
blue	9.25305e-07	49	1000	2.37687	Cell-cell adhesion	http://amigo.geneontology.org/amigo/term/GO:0098609	CD99 IGF1 VMP1 LIMS2 IL4R ITGB5 TGFB2 LGALS1 MYH9 MYL9 SRPX2 COMP CAV1 GLI3 BCL6 FN1 TNFSF4 NR4A3 XG BMP4 PALLD PDGFRA ANXA1 NT5E SERPINE2 CCN3 LRRC32 CDH24 CCN1 HMCN1 LPP TMEM47 SPARCL1 THY1 RUNX1 PLPP3 TGFBR2 CITED2 IGF2 HAS2 COL8A2 CEBPB CD34 EXT1 ANXA2 CLDN5 PRKG1 ZFP36L1 PECAM1
blue	0.0328343	12	236	2.37314	Reactive oxygen species metabolic process	http://amigo.geneontology.org/amigo/term/GO:0072593	EDN1 NOX4 PDGFRB PARK7 CCN2 THBS1 FBLN5 CCN1 PLA2R1 TGFBR2 F2RL1 DHFR
blue	8.53181e-05	34	855	2.37231	Epithelial cell differentiation	http://amigo.geneontology.org/amigo/term/GO:0030855	WWTR1 VIM RAPGEF3 TRIOBP CAV1 SERPINE1 SFRP4 SRSF6 BMP4 ZFP36 PALLD PCNA NOTCH2 ANXA1 SPRY2 ACVRL1 ADAMTSL4 CTSK FOXO1 DAB2 RUNX1 FSTL1 BDH2 SPRY1 F2RL1 CEBPB HEG1 CD34 EXT1 CLDN5 ZFP36L1 PTCH1 COL15A1 PECAM1
blue	4.97811e-05	36	641	2.36847	Chordate embryonic development	http://amigo.geneontology.org/amigo/term/GO:0043009	IGF1 COL11A1 VASH1 EDN1 TBX15 TGFB2 MYH9 GINS1 GLI3 COL1A1 TBX18 EPAS1 PRRX1 TGFB3 RUNX2 BMP4 NOTCH2 PDGFRA ACVRL1 CCN1 SFRP2 PSPH ANGPT1 TGFBR2 CITED2 IGF2 TAPT1 CEBPB HEG1 FOSL1 EXT1 SOCS3 ZFP36L1 PTCH1 SULF2 SLC2A10
blue	0.00116435	25	643	2.36697	Negative regulation of immune system process	http://amigo.geneontology.org/amigo/term/GO:0002683	IL4R TGFB2 GGT5 MYH9 AHR GLI3 BCL6 TNFSF4 TGFB3 DUSP1 INHBA BMP4 ANXA1 CCN3 LRRC32 THBS1 GPR17 SERPING1 THY1 ANGPT1 RUNX1 HTRA1 FBN1 COL3A1 CEBPB
blue	0.0202664	14	258	2.36315	Cellular response to steroid hormone stimulus	http://amigo.geneontology.org/amigo/term/GO:0071383	TFPI EDN1 REST PARK7 NR4A3 BMP4 ZFP36 ANXA1 FOXO1 DAB2 FBXO32 RUNX1 PER1 ZFP36L1
blue	3.99868e-05	37	661	2.35993	Embryo development ending in birth or egg hatching	http://amigo.geneontology.org/amigo/term/GO:0009792	IGF1 COL11A1 VASH1 EDN1 TBX15 TGFB2 MYH9 GINS1 GLI3 COL1A1 TBX18 EPAS1 PRRX1 TGFB3 RUNX2 BMP4 RAI2 NOTCH2 PDGFRA ACVRL1 CCN1 SFRP2 PSPH ANGPT1 TGFBR2 CITED2 IGF2 TAPT1 CEBPB HEG1 FOSL1 EXT1 SOCS3 ZFP36L1 PTCH1 SULF2 SLC2A10
blue	0.0330765	12	232	2.35918	Development of primary sexual characteristics	http://amigo.geneontology.org/amigo/term/GO:0045137	MAMLD1 TGFB2 PDGFRB INHBA PDGFRA SFRP2 ADAMTS1 CITED2 CEBPB FZD4 NUPR1 SLIT3
blue	0.00356561	21	499	2.35522	Negative regulation of hydrolase activity	http://amigo.geneontology.org/amigo/term/GO:0051346	TFPI TGFB2 TIMP3 PAPLN SERPINE1 PARK7 ITIH5 LRP1 ANXA1 SERPINE2 SPRY2 THBS1 SFRP2 SERPING1 CAST PLA2R1 COL6A3 SPRY1 SIMC1 ANXA2 PROS1
blue	0.0206244	14	279	2.35127	Tissue homeostasis	http://amigo.geneontology.org/amigo/term/GO:0001894	WWTR1 EPAS1 CCN2 CTSK GJA1 ANGPT1 LDB2 CD34 F2R EXT1 TMEM119 CLDN5 LAMA2 PECAM1
blue	0.00781909	18	350	2.34996	Negative regulation of locomotion	http://amigo.geneontology.org/amigo/term/GO:0040013	DCN VASH1 SERPINE1 DUSP1 LRP1 CCN3 THBS1 ACVRL1 MYOCD SFRP2 GJA1 THY1 CITED2 COL3A1 PODN CLDN5 PRKG1 SEMA4A
blue	4.52097e-12	87	1817	2.34491	Regulation of cell population proliferation	http://amigo.geneontology.org/amigo/term/GO:0042127	IGF1 WWTR1 SNAI2 TNC ELN RPS6KA2 VASH1 LIMS2 IL4R FAP EDN1 REST NOX4 MMP2 TGFB2 SRPX CCN4 COMP CAV2 CAV1 SFRP4 AHR GLI3 PMP22 SPARC PDGFRB BCL6 FN1 PRRX1 F3 TNFSF4 SGK1 CCN2 NR4A3 TGFB3 CLU PTGFR INHBA SRSF6 RUNX2 BMP4 ZFP36 IL13RA1 NOTCH2 PDGFRA ANXA1 SERPINE2 SPRY2 EDNRB CCN3 LRRC32 THBS1 ACVRL1 FGF7 MYOCD CCN1 DPT SFRP2 OSMR PTPN14 GJA1 ABI3BP ANGPT1 ADAMTS1 RUNX1 IGFBP7 TGFBR2 SPRY1 CITED2 HT…
blue	0.00229695	23	419	2.33647	Response to oxygen levels	http://amigo.geneontology.org/amigo/term/GO:0070482	EDN1 REST NOX4 MMP2 TGFB2 CAV1 COL1A1 PDGFRB EPAS1 CCN2 TGFB3 DNMT3A POSTN THBS1 ACVRL1 MYOCD WTIP FOXO1 TGFBR2 CITED2 CD34 ZFP36L1 LPAR1
blue	0.00515446	20	375	2.32904	Cellular response to chemical stress	http://amigo.geneontology.org/amigo/term/GO:0062197	REST NOX4 MMP2 ERMP1 CAV1 EPAS1 PARK7 NR4A3 STAU1 PCNA PDGFRA ANXA1 FBLN5 SIGMAR1 FOXO1 PLA2R1 GPX8 FOS ZFP36L1 DHFR
blue	0.000300688	31	673	2.32303	Cellular response to lipid	http://amigo.geneontology.org/amigo/term/GO:0071396	TFPI ABCB4 SNAI2 VIM TNC EDN1 REST RANBP1 SERPINE1 AHR COL1A1 PLSCR4 PARK7 TNFSF4 NR4A3 CLU INHBA BMP4 ZFP36 ANXA1 EDNRB FOXO1 DAB2 FBXO32 RUNX1 CEBPB FZD4 PER1 ZFP36L1 PTCH1 LPAR1
blue	4.18235e-05	38	930	2.3218	Regulation of cytokine production	http://amigo.geneontology.org/amigo/term/GO:0001817	IGF1 SLC11A1 SNAI2 IFNGR1 BCL3 IL4R TGFB2 POLA1 CCN4 SERPINE1 BCL6 FN1 IL1R1 PARK7 F3 TNFSF4 NR4A3 TGFB3 CLU INHBA LRP1 ZFP36 POSTN ANXA1 LRRC32 THBS1 LUM PLA2R1 ANGPT1 RUNX1 F2RL1 CEBPB HEG1 CD34 PER1 F2R SULF2 SLC2A10
blue	0.000100955	35	640	2.31635	Developmental growth	http://amigo.geneontology.org/amigo/term/GO:0048589	IGF1 WWTR1 TNC EDN1 TGFB2 GINS1 CPQ COMP GLI3 PDGFRB FN1 LRP1 BMP4 SPART POSTN NOTCH2 ANXA1 SPRY2 CCN3 FGF7 SFRP2 LATS2 GJA1 RUNX1 TGFBR2 SPRY1 CITED2 IGF2 HEG1 GAS1 EXT1 SLIT3 ZFP36L1 PTCH1 SEMA4A
blue	0.0468548	11	237	2.31219	Anatomical structure maturation	http://amigo.geneontology.org/amigo/term/GO:0071695	IGF1 RPS6KA2 NTN4 MMP2 TGFB2 EPAS1 RUNX2 EDNRB ACVRL1 LGI4 EXT1
blue	0.031233	13	280	2.29885	Regulation of peptidyl-tyrosine phosphorylation	http://amigo.geneontology.org/amigo/term/GO:0050730	IGF1 CNTN1 NOX4 EHD4 CAV1 NEDD9 FGF7 SFRP2 THY1 ANGPT1 IGF2 SOCS3 PECAM1
blue	1.96815e-07	57	1102	2.29799	Embryo development	http://amigo.geneontology.org/amigo/term/GO:0009790	IGF1 COL11A1 VASH1 EDN1 ITGB5 MMP2 TBX15 TGFB2 TRIOBP MYH9 GINS1 GLI3 COL1A1 COL12A1 TBX18 EFEMP1 FN1 EPAS1 PRRX1 WLS NR4A3 TGFB3 DNMT3A DUSP1 INHBA RUNX2 BMP4 COL5A1 RAI2 NOTCH2 PDGFRA SPRY2 DUSP5 ACVRL1 COL6A1 CCN1 SFRP2 PSPH GJA1 ANGPT1 TGFBR2 CITED2 FBN1 IGF2 TAPT1 CEBPB HEG1 FOSL1 EXT1 SOCS3 ZFP36L1 PTCH1 SULF2 LAMA2 SLC2A10 MFAP5 COL5A2
blue	5.18998e-05	38	937	2.29661	Cytokine production	http://amigo.geneontology.org/amigo/term/GO:0001816	IGF1 SLC11A1 SNAI2 IFNGR1 BCL3 IL4R TGFB2 POLA1 CCN4 SERPINE1 BCL6 FN1 IL1R1 PARK7 F3 TNFSF4 NR4A3 TGFB3 CLU INHBA LRP1 ZFP36 POSTN ANXA1 LRRC32 THBS1 LUM PLA2R1 ANGPT1 RUNX1 F2RL1 CEBPB HEG1 CD34 PER1 F2R SULF2 SLC2A10
blue	0.00225466	24	628	2.29177	Positive regulation of cytokine production	http://amigo.geneontology.org/amigo/term/GO:0001819	SLC11A1 IFNGR1 BCL3 IL4R SERPINE1 IL1R1 PARK7 F3 TNFSF4 NR4A3 CLU LRP1 POSTN ANXA1 THBS1 LUM PLA2R1 RUNX1 F2RL1 CEBPB HEG1 CD34 F2R SULF2
blue	0.0202306	15	325	2.28916	Positive regulation of cytosolic calcium ion concentration	http://amigo.geneontology.org/amigo/term/GO:0007204	PTGER3 EDN1 CAV1 PTGFR LRP1 ACKR4 PDGFRA EDNRB GPR17 ACKR2 GJA1 THY1 F2RL1 F2R LPAR1
blue	0.00489184	21	465	2.28617	Positive regulation of MAPK cascade	http://amigo.geneontology.org/amigo/term/GO:0043410	IGF1 EDN1 TGFB2 GADD45B CAV2 PDGFRB CCN2 LRP1 BMP4 NOTCH2 PDGFRA SPRY2 IGFBP4 ANGPT1 F2RL1 IGF2 CAVIN3 FZD4 F2R PLA2G2A LPAR1
blue	0.0160908	16	310	2.28524	Rhythmic process	http://amigo.geneontology.org/amigo/term/GO:0048511	TGFB2 SERPINE1 AHR TGFB3 INHBA PCNA PDGFRA ANXA1 ADAMTS1 NFIL3 NPAS2 CAVIN3 HAS2 FZD4 PER1 SLIT3
blue	1.63104e-09	73	1438	2.28444	Regulation of multicellular organismal development	http://amigo.geneontology.org/amigo/term/GO:2000026	STAB1 DCN IGF1 WWTR1 SNAI2 VASH1 IL4R EDN1 RAPGEF3 REST TGFB2 MYL9 SRPX2 CCN4 COMP CAV1 SERPINE1 SFRP4 GLI3 TBX18 LOX SPARC BCL6 EFEMP1 FN1 ADGRL2 F3 TNFSF4 CCN2 NR4A3 TGFB3 INHBA LRP1 SRSF6 RUNX2 BMP4 ZFP36 SPART NOTCH2 ANXA1 SERPINE2 SPRY2 THBS1 ACVRL1 CCN1 CTSK SFRP2 ADAM12 GJA1 LGI4 THY1 ADAMTS1 CREB3L1 SYNJ1 RUNX1 TGFBR2 SPRY1 CITED2 FBN1 TAPT1 FOS CEBPB CD34 NUPR1 TMEM119 CLDN5 ZFP36L1 PTCH…
blue	0.0130411	17	427	2.27267	Positive regulation of cell activation	http://amigo.geneontology.org/amigo/term/GO:0050867	IGF1 IL4R LGALS1 CAV1 GLI3 PDGFRB BCL6 TNFSF4 CCN2 NR4A3 ANXA1 THBS1 THY1 RUNX1 TGFBR2 F2RL1 IGF2
blue	0.0264747	14	278	2.27138	Protein kinase B signaling	http://amigo.geneontology.org/amigo/term/GO:0043491	IGF1 LOX PDGFRB PARK7 F3 PDGFRA SPRY2 THBS1 FGF7 ANGPT1 GRM2 IGF2 CAVIN3 ZFP36L1
blue	0.013526	17	530	2.26362	Epidermis development	http://amigo.geneontology.org/amigo/term/GO:0008544	TGFB2 TRIOBP SFRP4 CCN2 INHBA SRSF6 BMP4 ZFP36 PALLD EMP1 ANXA1 FGF7 CTSK RUNX1 LDB2 ZFP36L1 PTCH1
blue	4.27215e-11	86	1776	2.26142	Cell motility	http://amigo.geneontology.org/amigo/term/GO:0048870	CD99 DCN IGF1 SNAI2 VCAN VASH1 NTN4 FAP EDN1 TNS1 ITGB5 NOX4 TGFB2 MYH9 SRPX2 CCN4 CFAP69 CAV1 SERPINE1 GLI3 COL1A1 NEDD9 LOX SPARC PDGFRB FN1 IL1R1 F3 SGK1 CCN2 NR4A3 DUSP1 LRP1 XG BMP4 ACKR4 PALLD COL5A1 POSTN PDGFRA ANXA1 SERPINE2 SPRY2 EDNRB CCN3 THBS1 ITGA11 ARHGAP24 ACVRL1 SORD FGF7 MYOCD CCN1 ACKR2 SFRP2 GJA1 DAB2 THY1 ANGPT1 ADAMTS1 PLPP3 FSTL1 TGFBR2 F2RL1 CITED2 COL1A2 COL3A1 SDC2 LDB2 …
blue	4.27215e-11	86	1776	2.26142	Localization of cell	http://amigo.geneontology.org/amigo/term/GO:0051674	CD99 DCN IGF1 SNAI2 VCAN VASH1 NTN4 FAP EDN1 TNS1 ITGB5 NOX4 TGFB2 MYH9 SRPX2 CCN4 CFAP69 CAV1 SERPINE1 GLI3 COL1A1 NEDD9 LOX SPARC PDGFRB FN1 IL1R1 F3 SGK1 CCN2 NR4A3 DUSP1 LRP1 XG BMP4 ACKR4 PALLD COL5A1 POSTN PDGFRA ANXA1 SERPINE2 SPRY2 EDNRB CCN3 THBS1 ITGA11 ARHGAP24 ACVRL1 SORD FGF7 MYOCD CCN1 ACKR2 SFRP2 GJA1 DAB2 THY1 ANGPT1 ADAMTS1 PLPP3 FSTL1 TGFBR2 F2RL1 CITED2 COL1A2 COL3A1 SDC2 LDB2 …
blue	0.0292927	14	285	2.23877	Heart process	http://amigo.geneontology.org/amigo/term/GO:0003015	WWTR1 RPS6KA2 EDN1 NOX4 TGFB2 CAV1 TBX18 EPAS1 CCN2 KCNJ2 CORIN KCNE4 GJA1 EXT1
blue	1.1364e-05	46	1042	2.23135	Positive regulation of cell population proliferation	http://amigo.geneontology.org/amigo/term/GO:0008284	IGF1 WWTR1 TNC EDN1 MMP2 TGFB2 CCN4 COMP CAV2 GLI3 PDGFRB BCL6 FN1 PRRX1 F3 TNFSF4 CCN2 NR4A3 TGFB3 PTGFR SRSF6 RUNX2 BMP4 IL13RA1 NOTCH2 PDGFRA ANXA1 EDNRB THBS1 ACVRL1 FGF7 MYOCD CCN1 SFRP2 OSMR GJA1 ADAMTS1 TGFBR2 HTRA1 IGF2 HAS2 FOSL1 F2R ANXA2 TMEM119 CLDN5
blue	0.0194814	16	293	2.22811	Negative regulation of transferase activity	http://amigo.geneontology.org/amigo/term/GO:0051348	WWTR1 GADD45B CAV1 PARK7 DUSP1 BMP4 ZFP36 SPRY2 MYOCD SFRP2 LATS2 THY1 DEPTOR SPRY1 HEG1 SOCS3
blue	0.0468548	12	324	2.2158	Adaptive immune response based on somatic recombination of immune receptors built from immunoglobulin superfamily domains	http://amigo.geneontology.org/amigo/term/GO:0002460	SLC11A1 BCL3 IL4R AHR BCL6 IL1R1 TNFSF4 CLU ANXA1 SERPING1 C1S SEMA4A
blue	0.0103669	19	484	2.21259	Regulation of endopeptidase activity	http://amigo.geneontology.org/amigo/term/GO:0052548	TFPI REST TIMP3 PAPLN SERPINE1 PARK7 F3 CCN2 ITIH5 SERPINE2 THBS1 CCN1 SFRP2 SERPING1 CAST COL6A3 F2R ANXA2 PROS1
blue	0.000664571	31	699	2.20911	Chemotaxis	http://amigo.geneontology.org/amigo/term/GO:0006935	NTN4 EDN1 TGFB2 SERPINE1 GLI3 LOX PDGFRB F3 DUSP1 LRP1 BMP4 ACKR4 PALLD NOTCH2 PDGFRA ANXA1 EDNRB CCN3 THBS1 FGF7 CCN1 ACKR2 ANGPT1 F2RL1 FOSL1 EXT1 SLIT3 PTCH1 SEMA4A LAMA2 LPAR1
blue	7.58793e-08	65	1373	2.20549	Positive regulation of developmental process	http://amigo.geneontology.org/amigo/term/GO:0051094	DCN IGF1 WWTR1 EHD2 LIMS2 IL4R EDN1 RAPGEF3 REST TGFB2 TRIOBP SRPX2 MEDAG CCN4 SERPINE1 SFRP4 GLI3 COL1A1 NEDD9 BCL6 FN1 ADGRL2 F3 TNFSF4 CCN2 TGFB3 INHBA LRP1 RUNX2 BMP4 ZFP36 NOTCH2 ANXA1 SERPINE2 THBS1 ACVRL1 MYOCD CCN1 SFRP2 ADAM12 GJA1 DAB2 ABI3BP SYNJ1 RUNX1 TGFBR2 SPRY1 CITED2 IGF2 TAPT1 FOS HAS2 CEBPB EFEMP2 CD34 FZD4 TMEM119 CLDN5 SOCS3 ZFP36L1 PTCH1 THBS2 PLA2G2A SEMA4A LPAR1
blue	0.000686999	31	702	2.20441	Taxis	http://amigo.geneontology.org/amigo/term/GO:0042330	NTN4 EDN1 TGFB2 SERPINE1 GLI3 LOX PDGFRB F3 DUSP1 LRP1 BMP4 ACKR4 PALLD NOTCH2 PDGFRA ANXA1 EDNRB CCN3 THBS1 FGF7 CCN1 ACKR2 ANGPT1 F2RL1 FOSL1 EXT1 SLIT3 PTCH1 SEMA4A LAMA2 LPAR1
blue	0.0206983	16	361	2.2006	Regulation of cytosolic calcium ion concentration	http://amigo.geneontology.org/amigo/term/GO:0051480	PTGER3 EDN1 CAV2 CAV1 PTGFR LRP1 ACKR4 PDGFRA EDNRB GPR17 ACKR2 GJA1 THY1 F2RL1 F2R LPAR1
blue	0.00467236	23	463	2.19628	Cell junction assembly	http://amigo.geneontology.org/amigo/term/GO:0034329	SNAI2 VMP1 LIMS2 TNS1 COL16A1 SRPX2 CAV1 FN1 ADGRL2 LRP1 THSD1 THBS1 ACVRL1 CDH24 GJA1 THY1 RUNX1 PEAK1 HEG1 CLDN5 THBS2 SEMA4A PECAM1
blue	2.67162e-10	85	1832	2.1937	Response to oxygen-containing compound	http://amigo.geneontology.org/amigo/term/GO:1901700	TFPI ABCB4 NADK FMO1 DCN IGF1 SLC11A1 SNAI2 VIM TNC RPS6KA2 EDN1 RAPGEF3 COL16A1 NOX4 MMP2 TGFB2 RANBP1 GGT5 LGALS1 CAV2 CAV1 SERPINE1 AHR COL1A1 SPARC PDGFRB PLSCR4 PARK7 TNFSF4 CCN2 NR4A3 TGFB3 DNMT3A DUSP1 CLU PTGFR INHBA LRP1 SRSF6 FOSB ZFP36 PCNA POSTN PDGFRA ANXA1 EDNRB THBS1 FBLN5 COL6A1 COL6A2 PSPH SIGMAR1 HNMT FOXO1 GJA1 FBXO32 COLEC12 SYNJ1 ALPL IGFBP7 TGFBR2 GRM2 COL1A2 FBN1 IGF2 RAB31…
blue	0.0212704	16	322	2.19159	Regulation of canonical Wnt signaling pathway	http://amigo.geneontology.org/amigo/term/GO:0060828	WWTR1 SNAI2 DKK3 CAV1 SFRP4 GLI3 COL1A1 TBX18 WLS IGFBP4 SFRP2 LATS2 DAB2 DKK2 FZD4 SULF2
blue	0.00097433	30	646	2.18919	Regulation of MAPK cascade	http://amigo.geneontology.org/amigo/term/GO:0043408	IGF1 EDN1 TGFB2 GADD45B TIMP3 CAV2 CAV1 PDGFRB FN1 CCN2 DUSP1 LRP1 BMP4 NOTCH2 PDGFRA SPRY2 IGFBP4 CCN1 SFRP2 FOXO1 ANGPT1 SPRY1 F2RL1 IGF2 CAVIN3 FZD4 PER1 F2R PLA2G2A LPAR1
blue	0.0220907	16	464	2.18264	Regulation of immune effector process	http://amigo.geneontology.org/amigo/term/GO:0002697	CFH IL4R TGFB2 AHR BCL6 IL1R1 TNFSF4 NR4A3 TGFB3 CLU ANXA1 SERPING1 ANGPT1 F2RL1 C1S PROS1
blue	0.000824976	31	653	2.17662	Cellular response to organic cyclic compound	http://amigo.geneontology.org/amigo/term/GO:0071407	TFPI ABCB4 SNAI2 TNC EDN1 RAPGEF3 REST NOX4 RANBP1 LGALS1 CAV2 CAV1 AHR COL1A1 PARK7 NR4A3 CLU INHBA BMP4 ZFP36 ANXA1 FOXO1 DAB2 FBXO32 COLEC12 RUNX1 ALPL CEBPB PER1 ZFP36L1 PTCH1
blue	0.00800089	21	535	2.17293	Regulation of cell-cell adhesion	http://amigo.geneontology.org/amigo/term/GO:0022407	IGF1 IL4R LGALS1 CAV1 GLI3 BCL6 TNFSF4 NR4A3 BMP4 ANXA1 SERPINE2 LRRC32 THY1 RUNX1 PLPP3 TGFBR2 CITED2 IGF2 HAS2 CEBPB PRKG1
blue	0.00800089	21	396	2.17293	Negative regulation of phosphorylation	http://amigo.geneontology.org/amigo/term/GO:0042326	WWTR1 GADD45B CAV1 PARK7 DUSP1 INHBA BMP4 SPRY2 MYOCD SFRP2 LATS2 THY1 ANGPT1 DEPTOR PLPP3 PTPN13 SPRY1 HEG1 NUPR1 SOCS3 ENPP1
blue	0.00666608	22	461	2.16896	Gland development	http://amigo.geneontology.org/amigo/term/GO:0048732	TNC DKK3 LIMS2 NTN4 TGFB2 CAV1 GLI3 WLS TGFB3 BMP4 PCNA NOTCH2 PDGFRA ANXA1 SERPINE2 FGF7 TGFBR2 CITED2 IGF2 CEBPB PTCH1 SULF2
blue	0.0124076	19	352	2.16728	Negative regulation of protein phosphorylation	http://amigo.geneontology.org/amigo/term/GO:0001933	WWTR1 GADD45B CAV1 PARK7 DUSP1 BMP4 SPRY2 MYOCD SFRP2 LATS2 THY1 ANGPT1 DEPTOR PLPP3 PTPN13 SPRY1 HEG1 SOCS3 ENPP1
blue	0.0442366	13	245	2.1616	Developmental growth involved in morphogenesis	http://amigo.geneontology.org/amigo/term/GO:0060560	TNC FN1 LRP1 BMP4 SPART POSTN SPRY2 SFRP2 TGFBR2 SPRY1 EXT1 SLIT3 SEMA4A
blue	0.00878564	21	469	2.15293	Mononuclear cell differentiation	http://amigo.geneontology.org/amigo/term/GO:1903131	KLF6 BCL3 IL4R LGALS1 MYH9 GLI3 BCL6 RPL22 TNFSF4 INHBA RUNX2 BMP4 NOTCH2 ANXA1 RUNX1 TGFBR2 F2RL1 NFIL3 CEBPB ZFP36L1 SEMA4A
blue	0.0167279	18	372	2.14854	Canonical Wnt signaling pathway	http://amigo.geneontology.org/amigo/term/GO:0060070	WWTR1 SNAI2 DKK3 CAV1 SFRP4 GLI3 COL1A1 TBX18 WLS IGFBP4 SFRP2 LATS2 DAB2 DKK2 PLPP3 FZD4 EXT1 SULF2
blue	9.49753e-08	68	1614	2.14403	Positive regulation of multicellular organismal process	http://amigo.geneontology.org/amigo/term/GO:0051240	IGF1 SLC11A1 WWTR1 IFNGR1 PTGER3 BCL3 IL4R EDN1 RAPGEF3 REST TGFB2 SRPX2 CAV1 SERPINE1 GLI3 COL1A1 BCL6 FN1 IL1R1 EPAS1 PARK7 ADGRL2 F3 TNFSF4 CCN2 NR4A3 TGFB3 CLU INHBA LRP1 RUNX2 BMP4 POSTN NOTCH2 ANXA1 SERPINE2 EDNRB THBS1 LUM ACVRL1 MYOCD CCN1 SFRP2 ADAM12 GJA1 DAB2 PLA2R1 ABI3BP SYNJ1 RUNX1 TGFBR2 SPRY1 F2RL1 CITED2 IGF2 TAPT1 FOS NPAS2 CEBPB HEG1 CD34 F2R ANXA2 TMEM119 ZFP36L1 THBS2 SEMA4A …
blue	1.58125e-10	91	1982	2.14031	Locomotion	http://amigo.geneontology.org/amigo/term/GO:0040011	CD99 DCN IGF1 SNAI2 VCAN VASH1 NTN4 FAP EDN1 TNS1 ITGB5 NOX4 TGFB2 MYH9 SRPX2 CCN4 CFAP69 CAV1 SERPINE1 GLI3 COL1A1 NEDD9 LOX SPARC PDGFRB FN1 IL1R1 F3 SGK1 CCN2 NR4A3 DUSP1 LRP1 XG BMP4 ACKR4 PALLD COL5A1 POSTN NOTCH2 PDGFRA ANXA1 SERPINE2 SPRY2 EDNRB CCN3 THBS1 ITGA11 ARHGAP24 ACVRL1 SORD FGF7 MYOCD CCN1 ACKR2 SFRP2 GJA1 DAB2 THY1 ANGPT1 ADAMTS1 PLPP3 FSTL1 TGFBR2 F2RL1 CITED2 COL1A2 COL3A1 SDC…
blue	0.00765825	22	475	2.13743	Myeloid cell differentiation	http://amigo.geneontology.org/amigo/term/GO:0030099	MYH9 MYL9 CCN4 LOX BCL6 EPAS1 NR4A3 INHBA BMP4 ZFP36 NOTCH2 THBS1 RUNX1 TGFBR2 F2RL1 CITED2 FBN1 FOS CEBPB ANXA2 ZFP36L1 PRMT6
blue	0.0394458	14	320	2.12683	Regulation of leukocyte differentiation	http://amigo.geneontology.org/amigo/term/GO:1902105	IL4R GLI3 BCL6 TNFSF4 INHBA BMP4 NOTCH2 ANXA1 RUNX1 TGFBR2 FBN1 FOS CEBPB ZFP36L1
blue	2.35539e-05	48	985	2.12201	Growth	http://amigo.geneontology.org/amigo/term/GO:0040007	IGF1 WWTR1 TNC EDN1 TGFB2 GINS1 CPQ COMP GLI3 NEDD9 PDGFRB BCL6 FN1 SGK1 INHBA LRP1 MT2A BMP4 SPART POSTN NOTCH2 ANXA1 SERPINE2 SPRY2 CCN3 ACVRL1 FBLN5 FGF7 MYOCD IGFBP4 SFRP2 LATS2 GJA1 RUNX1 IGFBP7 TGFBR2 SPRY1 CITED2 IGF2 HEG1 GAS1 EXT1 SLIT3 SOCS3 ZFP36L1 PTCH1 SEMA4A ENPP1
blue	0.0070663	23	574	2.11181	T cell activation	http://amigo.geneontology.org/amigo/term/GO:0042110	IGF1 SLC11A1 BCL3 IL4R LGALS1 MYH9 CAV1 GLI3 BCL6 RPL22 TNFSF4 RUNX2 BMP4 ANXA1 LRRC32 THY1 RUNX1 TGFBR2 F2RL1 IGF2 CEBPB ZFP36L1 SEMA4A
blue	0.00320856	27	678	2.10838	Regulation of cell activation	http://amigo.geneontology.org/amigo/term/GO:0050865	IGF1 IL4R LGALS1 CAV1 AHR GLI3 PDGFRB BCL6 TNFSF4 CCN2 NR4A3 INHBA BMP4 PDGFRA ANXA1 SERPINE2 LRRC32 THBS1 THY1 RUNX1 TGFBR2 F2RL1 IGF2 CEBPB PRKG1 ZFP36L1 PLA2G2A
blue	0.0049203	25	565	2.10464	Multicellular organismal homeostasis	http://amigo.geneontology.org/amigo/term/GO:0048871	SLC11A1 WWTR1 PTGER3 IL4R CAV1 EPAS1 SGIP1 CCN2 NR4A3 EDNRB CTSK FOXO1 GJA1 ANGPT1 ADAMTS5 LDB2 HAS2 CEBPB CD34 F2R EXT1 TMEM119 CLDN5 LAMA2 PECAM1
blue	0.0366694	15	326	2.08886	Anatomical structure homeostasis	http://amigo.geneontology.org/amigo/term/GO:0060249	WWTR1 LOX EPAS1 CCN2 CTSK GJA1 ANGPT1 LDB2 CD34 F2R EXT1 TMEM119 CLDN5 LAMA2 PECAM1
blue	0.000572462	36	858	2.08163	Negative regulation of catalytic activity	http://amigo.geneontology.org/amigo/term/GO:0043086	TFPI WWTR1 TGFB2 GADD45B TIMP3 PAPLN CAV1 SERPINE1 PARK7 DUSP1 ITIH5 LRP1 BMP4 ZFP36 AOC3 ANXA1 SERPINE2 SPRY2 EDNRB THBS1 MYOCD SFRP2 SERPING1 LATS2 CAST PLA2R1 THY1 DEPTOR COL6A3 SPRY1 GRM2 SIMC1 HEG1 ANXA2 PROS1 SOCS3
blue	7.82528e-06	55	1336	2.0794	Positive regulation of gene expression	http://amigo.geneontology.org/amigo/term/GO:0010628	IGF1 CNTN1 SLC11A1 SAMD4A VIM IFNGR1 TNC BCL3 RPS6KA2 IL4R MYH9 CAV1 SERPINE1 SFRP4 FN1 IL1R1 PARK7 F3 TNFSF4 CCN2 NR4A3 CLU PTGFR INHBA LRP1 RUNX2 BMP4 ZFP36 POSTN ANXA1 SPRY2 LRRC32 THBS1 LUM FGF7 MYOCD POLR2D GJA1 PLA2R1 ANGPT1 RUNX1 ACTG2 F2RL1 CITED2 NFIL3 CEBPB HEG1 CD34 F2R TMEM119 CLDN5 PRR16 SULF2 SLC2A10 SPON1
blue	0.0183441	19	391	2.0752	Response to decreased oxygen levels	http://amigo.geneontology.org/amigo/term/GO:0036293	EDN1 REST NOX4 MMP2 TGFB2 CAV1 EPAS1 CCN2 TGFB3 DNMT3A POSTN THBS1 ACVRL1 MYOCD WTIP TGFBR2 CITED2 CD34 ZFP36L1
blue	3.59702e-05	49	1034	2.06776	Regulation of anatomical structure morphogenesis	http://amigo.geneontology.org/amigo/term/GO:0022603	STAB1 DCN VASH1 LIMS2 NTN4 EDN1 RAPGEF3 TGFB2 TRIOBP MYH9 SERPINE1 NEDD9 TBX18 SPARC BCL6 FN1 F3 LRP1 RUNX2 BMP4 SPART POSTN ANXA1 SPRY2 THBS1 ACVRL1 FGF7 WTIP SFRP2 ADAM12 CDC42EP2 GJA1 DAB2 THY1 ADAMTS1 FGD5 CREB3L1 RUNX1 TGFBR2 SPRY1 CITED2 SDC2 HAS2 CD34 FZD4 CLDN5 THBS2 SEMA4A LPAR1
blue	0.00151861	32	692	2.06466	Regulation of growth	http://amigo.geneontology.org/amigo/term/GO:0040008	IGF1 EDN1 TGFB2 NEDD9 BCL6 FN1 SGK1 INHBA LRP1 MT2A BMP4 SPART NOTCH2 SERPINE2 CCN3 ACVRL1 FBLN5 MYOCD IGFBP4 SFRP2 LATS2 GJA1 RUNX1 IGFBP7 TGFBR2 CITED2 IGF2 SLIT3 SOCS3 PTCH1 SEMA4A ENPP1
blue	7.99238e-09	83	1940	2.06399	Negative regulation of response to stimulus	http://amigo.geneontology.org/amigo/term/GO:0048585	TFPI DCN IGF1 WWTR1 SNAI2 DKK3 BCL3 IL4R FAP EDN1 TGFB2 GGT5 TIMP3 MYH9 CAV2 CAV1 SERPINE1 SFRP4 AHR GLI3 TBX18 BCL6 PARK7 F3 TNFSF4 NR4A3 TGFB3 DUSP1 CLU LRP1 RUNX2 BMP4 ZFP36 SPART PDGFRA ANXA1 NT5E SERPINE2 SPRY2 CCN3 THBS1 ARHGAP24 MYOCD IGFBP4 WTIP GPR17 SFRP2 SERPING1 LATS2 FOXO1 GJA1 DAB2 THY1 DKK2 DEPTOR CREB3L1 EYA3 FSTL1 TGFBR2 SPRY1 F2RL1 HTRA1 FBN1 COL3A1 HTRA3 CAVIN3 HEG1 CD34 FZD4 H…
blue	0.0394458	15	409	2.06307	Positive regulation of leukocyte activation	http://amigo.geneontology.org/amigo/term/GO:0002696	IGF1 IL4R LGALS1 CAV1 GLI3 BCL6 TNFSF4 NR4A3 ANXA1 THBS1 THY1 RUNX1 TGFBR2 F2RL1 IGF2
blue	0.0015597	32	715	2.06068	Cellular response to hormone stimulus	http://amigo.geneontology.org/amigo/term/GO:0032870	TFPI TNC EDN1 REST CAV2 CAV1 PARK7 TNFSF4 NR4A3 DUSP1 PTGFR INHBA BMP4 FOSB ZFP36 ANXA1 LATS2 FOXO1 GJA1 DAB2 FBXO32 RUNX1 IGFBP7 FBN1 IGF2 RAB31 FOS PER1 SLIT3 SOCS3 ZFP36L1 ENPP1
blue	8.50129e-06	56	1313	2.05672	Cellular response to oxygen-containing compound	http://amigo.geneontology.org/amigo/term/GO:1901701	TFPI ABCB4 NADK IGF1 SNAI2 VIM TNC RPS6KA2 EDN1 RAPGEF3 COL16A1 NOX4 MMP2 RANBP1 LGALS1 CAV2 CAV1 SERPINE1 AHR COL1A1 PLSCR4 PARK7 TNFSF4 NR4A3 DNMT3A CLU PTGFR INHBA LRP1 ZFP36 PCNA POSTN PDGFRA ANXA1 EDNRB FBLN5 COL6A1 SIGMAR1 FOXO1 GJA1 FBXO32 COLEC12 COL1A2 FBN1 IGF2 RAB31 FOS CEBPB FZD4 SOCS3 ZFP36L1 PTCH1 ENPP1 LPAR1 COL5A2 DHFR
blue	6.64888e-05	47	1115	2.05336	Negative regulation of cell death	http://amigo.geneontology.org/amigo/term/GO:0060548	IGF1 SNAI2 CCN5 BCL3 LIMS2 EDN1 REST CCN4 COMP CAV1 SERPINE1 GLI3 PDGFRB BCL6 PARK7 CCN2 NR4A3 TGFB3 DUSP1 CLU PTGFR LRP1 SRSF6 BMP4 NOTCH2 ANXA1 SPRY2 EDNRB CCN3 THBS1 MYOCD CCN1 SFRP2 FOXO1 DAB2 CAST ANGPT1 CREB3L1 EYA3 FSTL1 CITED2 NPAS2 CEBPB CD34 NUPR1 F2R SOCS3
blue	0.023712	18	376	2.05321	Response to hypoxia	http://amigo.geneontology.org/amigo/term/GO:0001666	EDN1 REST NOX4 MMP2 TGFB2 CAV1 EPAS1 TGFB3 DNMT3A POSTN THBS1 ACVRL1 MYOCD WTIP TGFBR2 CITED2 CD34 ZFP36L1
blue	0.00549338	26	615	2.04944	Leukocyte differentiation	http://amigo.geneontology.org/amigo/term/GO:0002521	KLF6 BCL3 IL4R LGALS1 MYH9 CCN4 GLI3 BCL6 RPL22 TNFSF4 INHBA RUNX2 BMP4 NOTCH2 ANXA1 RUNX1 TGFBR2 F2RL1 CITED2 NFIL3 FBN1 FOS CEBPB ANXA2 ZFP36L1 SEMA4A
blue	0.0011516	34	767	2.04745	Positive regulation of protein phosphorylation	http://amigo.geneontology.org/amigo/term/GO:0001934	IGF1 CNTN1 SLC11A1 EDN1 RAPGEF3 NOX4 TGFB2 EHD4 CAV1 NEDD9 PDGFRB PARK7 CCN2 TGFB3 CLU INHBA BMP4 SNX9 SPRY2 EDNRB ACVRL1 FGF7 CCN1 SFRP2 DAB2 ANGPT1 RBPMS TGFBR2 IGF2 FZD4 ANXA2 TMEM119 SOCS3 PECAM1
blue	0.0011516	34	830	2.04745	Regulation of proteolysis	http://amigo.geneontology.org/amigo/term/GO:0030162	TFPI RPS6KA2 REST TIMP3 MYH9 PAPLN CAV1 PCOLCE SERPINE1 FN1 PARK7 F3 CCN2 CLU ITIH5 LRP1 SNX9 SERPINE2 THBS1 CCN1 SFRP2 SERPING1 DAB2 CAST RUNX1 COL6A3 ANTXR1 SIMC1 NUPR1 GAS1 F2R ANXA2 PROS1 SPON1
blue	0.024421	18	406	2.04623	Lymphocyte differentiation	http://amigo.geneontology.org/amigo/term/GO:0030098	KLF6 BCL3 IL4R LGALS1 GLI3 BCL6 RPL22 TNFSF4 INHBA RUNX2 BMP4 NOTCH2 ANXA1 RUNX1 TGFBR2 NFIL3 ZFP36L1 SEMA4A
blue	0.00390134	28	637	2.04325	Endocytosis	http://amigo.geneontology.org/amigo/term/GO:0006897	STAB1 MRC2 EHD2 MYH9 EHD4 CAV2 CAV1 SERPINE1 SFRP4 SPARC SGIP1 CLU LRP1 ACKR4 SNX9 THBS1 ACKR2 DAB2 PLA2R1 ANGPT1 COLEC12 SYNJ1 TGFBR2 F2RL1 SCARA3 RAB31 ANXA2 ENPP1
blue	1.24715e-05	55	1404	2.04244	Response to cytokine	http://amigo.geneontology.org/amigo/term/GO:0034097	TFPI SLC11A1 VIM IFNGR1 IL4R EDN1 MMP2 GGT5 TIMP3 CAV1 COL1A1 LOX SPARC BCL6 FN1 IL1R1 F3 TNFSF4 DUSP1 MT2A ZFP36 ACKR4 GFPT2 IL13RA1 POSTN ANXA1 SPRY2 THBS1 PRDM5 IFITM3 GPR17 ACKR2 OSMR CDC42EP2 HNMT FOXO1 PTPN14 ANGPT1 SYNJ1 RUNX1 PTPN13 F2RL1 COL1A2 NFIL3 COL3A1 FOS HAS2 CEBPB FZD4 FOSL1 EXT1 ANXA2 SLIT3 SOCS3 ZFP36L1
blue	0.0150567	21	446	2.03436	Regulation of cell growth	http://amigo.geneontology.org/amigo/term/GO:0001558	IGF1 EDN1 TGFB2 BCL6 FN1 SGK1 INHBA LRP1 SPART SERPINE2 CCN3 ACVRL1 FBLN5 MYOCD IGFBP4 SFRP2 GJA1 IGFBP7 SLIT3 SEMA4A ENPP1
blue	0.0442366	15	412	2.02966	Regulation of T cell activation	http://amigo.geneontology.org/amigo/term/GO:0050863	IGF1 IL4R LGALS1 CAV1 GLI3 BCL6 TNFSF4 BMP4 ANXA1 LRRC32 THY1 RUNX1 TGFBR2 IGF2 CEBPB
blue	0.0187269	20	461	2.02556	Regulation of hemopoiesis	http://amigo.geneontology.org/amigo/term/GO:1903706	IL4R MYL9 GLI3 LOX BCL6 TNFSF4 NR4A3 INHBA BMP4 ZFP36 NOTCH2 ANXA1 THBS1 RUNX1 TGFBR2 FBN1 FOS CEBPB ZFP36L1 PRMT6
blue	7.40729e-08	78	1847	2.02241	Regulation of cell death	http://amigo.geneontology.org/amigo/term/GO:0010941	IGF1 SNAI2 CCN5 BCL3 RPS6KA2 LIMS2 FAP EDN1 REST NOX4 TGFB2 GADD45B LGALS1 TIMP3 SRPX CCN4 COMP CAV1 SERPINE1 SFRP4 GLI3 LOX RASGRF2 PDGFRB BCL6 PARK7 SGK1 CCN2 NR4A3 TGFB3 DNMT3A DUSP1 CLU PTGFR INHBA LRP1 SRSF6 BMP4 ZFP36 UBE2M CARD6 NOTCH2 ANXA1 SPRY2 EDNRB CCN3 THBS1 MYOCD CCN1 ADAMTSL4 SFRP2 SIGMAR1 LATS2 FOXO1 GJA1 DAB2 CAST PLA2R1 ANGPT1 DEPTOR CREB3L1 EYA3 FSTL1 SPRY1 F2RL1 CITED2 FOS NPA…
blue	0.00258441	31	715	2.0157	Tissue morphogenesis	http://amigo.geneontology.org/amigo/term/GO:0048729	SNAI2 TNC COL11A1 NTN4 EDN1 TGFB2 GLI3 TBX18 WLS INHBA BMP4 COL5A1 NOTCH2 SPRY2 ARHGAP24 ACVRL1 FGF7 CCN1 SFRP2 GJA1 DAB2 ACTG2 TGFBR2 SPRY1 CITED2 EFEMP2 HEG1 FZD4 EXT1 SOCS3 PTCH1
blue	1.77739e-07	75	1738	2.01497	Regulation of cell differentiation	http://amigo.geneontology.org/amigo/term/GO:0045595	IGF1 WWTR1 SNAI2 LIMS2 IL4R EDN1 REST TGFB2 TRIOBP MYL9 MEDAG CCN4 CAV1 SERPINE1 SFRP4 GLI3 COL1A1 NEDD9 LOX BCL6 EFEMP1 FN1 TNFSF4 CCN2 NR4A3 TGFB3 INHBA LRP1 SRSF6 RUNX2 BMP4 ZFP36 COL5A1 SPART POSTN NOTCH2 PDGFRA ANXA1 SERPINE2 SPRY2 EDNRB CCN3 THBS1 ACVRL1 JDP2 MYOCD CCN1 CTSK SFRP2 FOXO1 GJA1 DAB2 THY1 ABI3BP SYNJ1 RUNX1 TGFBR2 SPRY1 FBN1 IGF2 FOS HAS2 CEBPB EFEMP2 CD34 TMEM119 CLDN5 SOCS3 Z…
blue	0.019821	20	417	2.01335	Regulation of actin filament-based process	http://amigo.geneontology.org/amigo/term/GO:0032970	ELN EDN1 RAPGEF3 NOX4 TRIOBP MYH9 CAV1 PDGFRB CCN2 TGFB3 LRP1 KCNJ2 SNX9 NOTCH2 PDGFRA CDC42EP2 LMOD1 F2RL1 LPAR1 ARHGEF15
blue	0.00871457	25	540	1.9989	Negative regulation of intracellular signal transduction	http://amigo.geneontology.org/amigo/term/GO:1902532	SNAI2 TGFB2 TIMP3 CAV1 BCL6 PARK7 DUSP1 CLU BMP4 SERPINE2 SPRY2 CCN3 THBS1 ARHGAP24 WTIP SFRP2 FOXO1 DEPTOR CREB3L1 SPRY1 F2RL1 CAVIN3 HEG1 PER1 LPAR1
blue	2.98211e-05	54	1421	1.99422	Epithelium development	http://amigo.geneontology.org/amigo/term/GO:0060429	WWTR1 SNAI2 VIM TNC NTN4 EDN1 RAPGEF3 TGFB2 TRIOBP CAV1 SERPINE1 SFRP4 GLI3 TBX18 INHBA SRSF6 BMP4 ZFP36 PALLD COL5A1 PCNA NOTCH2 ANXA1 SERPINE2 SPRY2 ARHGAP24 ACVRL1 FGF7 CCN1 ADAMTSL4 CTSK SFRP2 FOXO1 GJA1 DAB2 RUNX1 FSTL1 TGFBR2 BDH2 SPRY1 F2RL1 CITED2 LDB2 CEBPB HEG1 CD34 FZD4 EXT1 CLDN5 SOCS3 ZFP36L1 PTCH1 COL15A1 PECAM1
blue	0.036106	17	397	1.9866	Protein localization to extracellular region	http://amigo.geneontology.org/amigo/term/GO:0071692	NADK IGF1 RAPGEF3 REST TGFB2 COMP PARK7 WLS TGFB3 LRP1 ANXA1 CCN3 GJA1 F2RL1 FBN1 CAVIN1 F2R
blue	0.009159	25	606	1.98466	Regulation of system process	http://amigo.geneontology.org/amigo/term/GO:0044057	IGF1 PTGER3 LMCD1 EDN1 TGFB2 MYL9 CAV1 TBX18 EPAS1 SGK1 CCN2 NR4A3 INHBA KCNJ2 EDNRB CCN3 MYOCD CORIN FOXO1 KCNE4 GJA1 FBXO32 F2RL1 F2R PRKG1
blue	1.84891e-06	68	1639	1.98141	Regulation of apoptotic process	http://amigo.geneontology.org/amigo/term/GO:0042981	IGF1 SNAI2 BCL3 RPS6KA2 LIMS2 FAP EDN1 REST NOX4 TGFB2 GADD45B LGALS1 TIMP3 SRPX COMP CAV1 SERPINE1 SFRP4 GLI3 LOX RASGRF2 PDGFRB BCL6 PARK7 SGK1 TGFB3 DUSP1 CLU PTGFR INHBA LRP1 SRSF6 BMP4 ZFP36 UBE2M CARD6 NOTCH2 ANXA1 SPRY2 EDNRB THBS1 MYOCD CCN1 ADAMTSL4 SFRP2 SIGMAR1 LATS2 FOXO1 GJA1 DAB2 CAST PLA2R1 ANGPT1 DEPTOR CREB3L1 EYA3 FSTL1 SPRY1 CITED2 CEBPB FOSL1 NUPR1 GAS1 F2R SOCS3 ZFP36L1 LPAR1…
blue	0.0368982	17	407	1.97968	Peptidyl-tyrosine phosphorylation	http://amigo.geneontology.org/amigo/term/GO:0018108	IGF1 CNTN1 NOX4 EHD4 CAV1 NEDD9 PDGFRB EFEMP1 PDGFRA FGF7 SFRP2 THY1 ANGPT1 IGF2 PEAK1 SOCS3 PECAM1
blue	8.61363e-06	61	1577	1.97934	Reproductive process	http://amigo.geneontology.org/amigo/term/GO:0022414	DCN MAMLD1 IGF1 TNC VMP1 RPS6KA2 VASH1 IL4R EDN1 COL16A1 MMP2 TGFB2 GGT5 MYH9 CFAP69 GLI3 RAD51C PDGFRB BCL6 EPAS1 PARK7 TGFB3 DNMT3A DUSP1 PTGFR INHBA BMP4 FOSB PCNA NOTCH2 PDGFRA ANXA1 SERPINE2 EDNRB SORD MYOCD CCN1 CORIN SFRP2 DIAPH2 GJA1 ADAMTS1 ALPL IGFBP7 TGFBR2 CITED2 HTRA1 IGF2 ANTXR1 FOS HAS2 CEBPB FZD4 CCNE2 FOSL1 NUPR1 TMEM119 SLIT3 SOCS3 ZFP36L1 PTCH1
blue	0.000636979	40	1038	1.97761	Developmental process involved in reproduction	http://amigo.geneontology.org/amigo/term/GO:0003006	DCN MAMLD1 IGF1 TNC RPS6KA2 VASH1 TGFB2 GGT5 CFAP69 GLI3 RAD51C PDGFRB BCL6 EPAS1 DNMT3A INHBA BMP4 NOTCH2 PDGFRA ANXA1 SERPINE2 MYOCD CCN1 SFRP2 DIAPH2 GJA1 ADAMTS1 ALPL CITED2 HTRA1 IGF2 CEBPB FZD4 FOSL1 NUPR1 TMEM119 SLIT3 SOCS3 ZFP36L1 PTCH1
blue	0.000199828	46	1282	1.97609	Regulation of response to external stimulus	http://amigo.geneontology.org/amigo/term/GO:0032101	TFPI IGF1 SNAI2 IFNGR1 PTGER3 FAP EDN1 GGT5 MYH9 CCN4 CAV1 SERPINE1 PDGFRB BCL6 IL1R1 PARK7 F3 TNFSF4 DUSP1 LRP1 ZFP36 PDGFRA ANXA1 NT5E SERPINE2 EDNRB CCN3 THBS1 GPR17 OSMR SERPING1 GJA1 TGFBR2 F2RL1 HTRA1 CEBPB CD34 NUPR1 F2R ANXA2 PROS1 SOCS3 PRKG1 PLA2G2A SEMA4A LPAR1
blue	0.00165874	35	757	1.97594	Cell junction organization	http://amigo.geneontology.org/amigo/term/GO:0034330	SNAI2 TNC VMP1 LIMS2 TNS1 REST COL16A1 TGFB2 SRPX2 CAV1 SPARC FN1 ADGRL2 TGFB3 LRP1 STAU1 THSD1 THBS1 ACVRL1 CDH24 SPARCL1 GJA1 CAST THY1 RUNX1 F2RL1 PEAK1 HEG1 F2R EXT1 CLDN5 THBS2 SEMA4A ARHGEF15 PECAM1
blue	9.30798e-06	61	1580	1.97359	Reproduction	http://amigo.geneontology.org/amigo/term/GO:0000003	DCN MAMLD1 IGF1 TNC VMP1 RPS6KA2 VASH1 IL4R EDN1 COL16A1 MMP2 TGFB2 GGT5 MYH9 CFAP69 GLI3 RAD51C PDGFRB BCL6 EPAS1 PARK7 TGFB3 DNMT3A DUSP1 PTGFR INHBA BMP4 FOSB PCNA NOTCH2 PDGFRA ANXA1 SERPINE2 EDNRB SORD MYOCD CCN1 CORIN SFRP2 DIAPH2 GJA1 ADAMTS1 ALPL IGFBP7 TGFBR2 CITED2 HTRA1 IGF2 ANTXR1 FOS HAS2 CEBPB FZD4 CCNE2 FOSL1 NUPR1 TMEM119 SLIT3 SOCS3 ZFP36L1 PTCH1
blue	0.000820113	39	842	1.96895	Actin filament-based process	http://amigo.geneontology.org/amigo/term/GO:0030029	GAS7 EHD2 VIM ELN EDN1 RAPGEF3 ITGB5 NOX4 SPECC1L TRIOBP MYH9 CAV1 NEDD9 PDGFRB BCL6 CCN2 TGFB3 CALD1 LRP1 KCNJ2 PALLD SNX9 NOTCH2 PDGFRA ANXA1 FGF7 DIAPH2 CDC42EP2 KCNE4 GJA1 FGD5 LMOD1 F2RL1 ANTXR1 CAVIN3 PRKG1 LPAR1 TPM2 ARHGEF15
blue	0.0394458	17	410	1.9592	Peptidyl-tyrosine modification	http://amigo.geneontology.org/amigo/term/GO:0018212	IGF1 CNTN1 NOX4 EHD4 CAV1 NEDD9 PDGFRB EFEMP1 PDGFRA FGF7 SFRP2 THY1 ANGPT1 IGF2 PEAK1 SOCS3 PECAM1
blue	2.43474e-06	69	1684	1.95266	Regulation of programmed cell death	http://amigo.geneontology.org/amigo/term/GO:0043067	IGF1 SNAI2 BCL3 RPS6KA2 LIMS2 FAP EDN1 REST NOX4 TGFB2 GADD45B LGALS1 TIMP3 SRPX COMP CAV1 SERPINE1 SFRP4 GLI3 LOX RASGRF2 PDGFRB BCL6 PARK7 SGK1 TGFB3 DUSP1 CLU PTGFR INHBA LRP1 SRSF6 BMP4 ZFP36 UBE2M CARD6 NOTCH2 ANXA1 SPRY2 EDNRB THBS1 MYOCD CCN1 ADAMTSL4 SFRP2 SIGMAR1 LATS2 FOXO1 GJA1 DAB2 CAST PLA2R1 ANGPT1 DEPTOR CREB3L1 EYA3 FSTL1 SPRY1 F2RL1 CITED2 CEBPB FOSL1 NUPR1 GAS1 F2R SOCS3 ZFP36L1…
blue	0.00990904	26	584	1.93965	Response to inorganic substance	http://amigo.geneontology.org/amigo/term/GO:0010035	CYBRD1 EDN1 RANBP1 CAV1 COL1A1 SPARC PDGFRB PARK7 TNFSF4 NR4A3 DNMT3A DUSP1 MT2A FOSB PCNA ANXA1 THBS1 FBLN5 SORD SIGMAR1 FOXO1 FOS FOSL1 FIBIN PTCH1 DHFR
blue	2.22881e-05	60	1411	1.92817	Negative regulation of signal transduction	http://amigo.geneontology.org/amigo/term/GO:0009968	DCN IGF1 WWTR1 SNAI2 DKK3 BCL3 TGFB2 TIMP3 CAV2 CAV1 SERPINE1 SFRP4 GLI3 TBX18 BCL6 PARK7 TGFB3 DUSP1 CLU LRP1 RUNX2 BMP4 SPART SERPINE2 SPRY2 CCN3 THBS1 ARHGAP24 MYOCD IGFBP4 WTIP SFRP2 LATS2 FOXO1 DAB2 THY1 DKK2 DEPTOR CREB3L1 EYA3 FSTL1 TGFBR2 SPRY1 F2RL1 HTRA1 FBN1 HTRA3 CAVIN3 HEG1 FZD4 HIC1 PER1 SLIT3 SOCS3 PTCH1 SULF2 SLC2A10 ENPP1 LPAR1 ALPK2
blue	0.00124436	39	978	1.92533	Negative regulation of apoptotic process	http://amigo.geneontology.org/amigo/term/GO:0043066	IGF1 SNAI2 BCL3 LIMS2 EDN1 COMP CAV1 SERPINE1 GLI3 PDGFRB BCL6 PARK7 TGFB3 DUSP1 CLU PTGFR LRP1 SRSF6 BMP4 NOTCH2 ANXA1 SPRY2 EDNRB THBS1 MYOCD CCN1 SFRP2 FOXO1 DAB2 CAST ANGPT1 CREB3L1 EYA3 FSTL1 CITED2 CEBPB NUPR1 F2R SOCS3
blue	1.12971e-05	64	1537	1.92182	Negative regulation of cell communication	http://amigo.geneontology.org/amigo/term/GO:0010648	DCN IGF1 WWTR1 SNAI2 DKK3 BCL3 EDN1 REST TGFB2 TIMP3 CAV2 CAV1 SERPINE1 SFRP4 GLI3 TBX18 BCL6 PARK7 TGFB3 DUSP1 CLU INHBA LRP1 RUNX2 BMP4 SPART SERPINE2 SPRY2 CCN3 THBS1 ARHGAP24 MYOCD IGFBP4 WTIP SFRP2 LATS2 FOXO1 GJA1 DAB2 THY1 DKK2 DEPTOR CREB3L1 EYA3 FSTL1 TGFBR2 SPRY1 F2RL1 HTRA1 FBN1 HTRA3 CAVIN3 HEG1 FZD4 HIC1 PER1 SLIT3 SOCS3 PTCH1 SULF2 SLC2A10 ENPP1 LPAR1 ALPK2
blue	0.00310226	34	744	1.91949	Actin cytoskeleton organization	http://amigo.geneontology.org/amigo/term/GO:0030036	GAS7 EHD2 ELN EDN1 RAPGEF3 ITGB5 NOX4 SPECC1L TRIOBP MYH9 NEDD9 PDGFRB BCL6 CCN2 TGFB3 CALD1 LRP1 PALLD SNX9 NOTCH2 PDGFRA ANXA1 FGF7 DIAPH2 CDC42EP2 FGD5 LMOD1 F2RL1 ANTXR1 CAVIN3 PRKG1 LPAR1 TPM2 ARHGEF15
blue	0.0461572	17	392	1.91949	Post-translational protein modification	http://amigo.geneontology.org/amigo/term/GO:0043687	VCAN TNC LGALS1 KLHL5 FN1 EPAS1 BMP4 UBE2M IGFBP4 CCN1 SPARCL1 FBXO32 FSTL1 IGFBP7 FBN1 SDC2 SOCS3
blue	1.16883e-05	64	1540	1.91837	Negative regulation of signaling	http://amigo.geneontology.org/amigo/term/GO:0023057	DCN IGF1 WWTR1 SNAI2 DKK3 BCL3 EDN1 REST TGFB2 TIMP3 CAV2 CAV1 SERPINE1 SFRP4 GLI3 TBX18 BCL6 PARK7 TGFB3 DUSP1 CLU INHBA LRP1 RUNX2 BMP4 SPART SERPINE2 SPRY2 CCN3 THBS1 ARHGAP24 MYOCD IGFBP4 WTIP SFRP2 LATS2 FOXO1 GJA1 DAB2 THY1 DKK2 DEPTOR CREB3L1 EYA3 FSTL1 TGFBR2 SPRY1 F2RL1 HTRA1 FBN1 HTRA3 CAVIN3 HEG1 FZD4 HIC1 PER1 SLIT3 SOCS3 PTCH1 SULF2 SLC2A10 ENPP1 LPAR1 ALPK2
blue	0.000196158	50	1167	1.912	Regulation of protein phosphorylation	http://amigo.geneontology.org/amigo/term/GO:0001932	IGF1 CNTN1 SLC11A1 WWTR1 EDN1 RAPGEF3 NOX4 TGFB2 GADD45B EHD4 CAV1 NEDD9 LOX PDGFRB FN1 PARK7 CCN2 TGFB3 DUSP1 CLU INHBA BMP4 SNX9 SPRY2 EDNRB ACVRL1 FGF7 MYOCD CCN1 SFRP2 LATS2 DAB2 THY1 ANGPT1 DEPTOR RBPMS PLPP3 TGFBR2 PTPN13 SPRY1 IGF2 CEBPB HEG1 FZD4 CCNE2 ANXA2 TMEM119 SOCS3 ENPP1 PECAM1
blue	1.1534e-05	65	1691	1.9073	Regulation of response to stress	http://amigo.geneontology.org/amigo/term/GO:0080134	TFPI IGF1 SNAI2 IFNGR1 PTGER3 VASH1 FAP EDN1 REST TGFB2 GADD45B GGT5 MYH9 CCN4 CAV1 SERPINE1 BCL6 IL1R1 PRRX1 PARK7 F3 TNFSF4 CCN2 NR4A3 DUSP1 CLU LRP1 SRSF6 ZFP36 PCNA PDGFRA ANXA1 NT5E SERPINE2 EDNRB CCN3 THBS1 FBLN5 GPR17 SFRP2 OSMR SERPING1 FOXO1 GJA1 PLA2R1 THY1 SMG1 CREB3L1 EYA3 PLPP3 F2RL1 HTRA1 NPAS2 CEBPB CD34 NUPR1 HIC1 PER1 F2R ANXA2 PROS1 SOCS3 PRKG1 PLA2G2A DHFR
blue	0.00241557	36	862	1.90678	Positive regulation of phosphorylation	http://amigo.geneontology.org/amigo/term/GO:0042327	IGF1 CNTN1 SLC11A1 EDN1 RAPGEF3 NOX4 TGFB2 EHD4 CAV1 NEDD9 PDGFRB PARK7 CCN2 TGFB3 CLU INHBA BMP4 SNX9 PDGFRA SPRY2 EDNRB THBS1 ACVRL1 FGF7 CCN1 SFRP2 DAB2 ANGPT1 RBPMS TGFBR2 IGF2 FZD4 ANXA2 TMEM119 SOCS3 PECAM1
blue	0.000382295	47	1308	1.90172	Cellular response to cytokine stimulus	http://amigo.geneontology.org/amigo/term/GO:0071345	TFPI VIM IFNGR1 IL4R EDN1 MMP2 CAV1 COL1A1 LOX BCL6 FN1 IL1R1 F3 TNFSF4 DUSP1 MT2A ZFP36 ACKR4 GFPT2 IL13RA1 POSTN ANXA1 SPRY2 THBS1 PRDM5 IFITM3 GPR17 ACKR2 OSMR CDC42EP2 FOXO1 PTPN14 ANGPT1 RUNX1 PTPN13 F2RL1 COL1A2 NFIL3 FOS HAS2 CEBPB FZD4 EXT1 ANXA2 SLIT3 SOCS3 ZFP36L1
blue	0.0002803	49	1226	1.89984	Negative regulation of protein metabolic process	http://amigo.geneontology.org/amigo/term/GO:0051248	TFPI AASS IGF1 WWTR1 SAMD4A EDN1 GADD45B TIMP3 PAPLN CAV1 SERPINE1 PARK7 F3 DUSP1 CLU ITIH5 LRP1 BMP4 ZFP36 LSM4 SERPINE2 SPRY2 EDNRB THBS1 MYOCD POLR2D SFRP2 SERPING1 LATS2 CAST THY1 ANGPT1 DEPTOR PLPP3 COL6A3 PTPN13 SPRY1 SIMC1 HEG1 GAS1 ANXA2 PROS1 SOCS3 ZFP36L1 SLC2A10 ENPP1 PRMT6 DHFR SPON1
blue	0.00376191	34	762	1.8939	Transmembrane receptor protein tyrosine kinase signaling pathway	http://amigo.geneontology.org/amigo/term/GO:0007169	DCN IGF1 MMP2 PDGFRL CAV2 COL1A1 NEDD9 LOX PDGFRB EFEMP1 F3 CCN2 NR4A3 LRP1 RUNX2 PDGFRA SPRY2 THBS1 FGF7 MYOCD IGFBP4 POLR2D FOXO1 ANGPT1 CREB3L1 SPRY1 IGF2 SDC2 FZD4 CLEC14A EXT1 SOCS3 SULF2 ENPP1
blue	0.0206983	23	513	1.88869	Cell growth	http://amigo.geneontology.org/amigo/term/GO:0016049	IGF1 EDN1 TGFB2 BCL6 FN1 SGK1 INHBA LRP1 SPART POSTN SERPINE2 CCN3 ACVRL1 FBLN5 MYOCD IGFBP4 SFRP2 GJA1 IGFBP7 TGFBR2 SLIT3 SEMA4A ENPP1
blue	0.0444975	18	412	1.88586	Regulation of supramolecular fiber organization	http://amigo.geneontology.org/amigo/term/GO:1902903	ELN EDN1 RAPGEF3 NOX4 TRIOBP AEBP1 PARK7 CCN2 TGFB3 CLU SNX9 CDC42EP2 LMOD1 F2RL1 EFEMP2 PDE4DIP LPAR1 ARHGEF15
blue	0.00183972	39	1001	1.88087	Negative regulation of programmed cell death	http://amigo.geneontology.org/amigo/term/GO:0043069	IGF1 SNAI2 BCL3 LIMS2 EDN1 COMP CAV1 SERPINE1 GLI3 PDGFRB BCL6 PARK7 TGFB3 DUSP1 CLU PTGFR LRP1 SRSF6 BMP4 NOTCH2 ANXA1 SPRY2 EDNRB THBS1 MYOCD CCN1 SFRP2 FOXO1 DAB2 CAST ANGPT1 CREB3L1 EYA3 FSTL1 CITED2 CEBPB NUPR1 F2R SOCS3
blue	0.0267029	22	629	1.87093	Regulation of leukocyte activation	http://amigo.geneontology.org/amigo/term/GO:0002694	IGF1 IL4R LGALS1 CAV1 AHR GLI3 BCL6 TNFSF4 NR4A3 INHBA BMP4 ANXA1 LRRC32 THBS1 THY1 RUNX1 TGFBR2 F2RL1 IGF2 CEBPB ZFP36L1 PLA2G2A
blue	0.00158728	41	1013	1.86181	Positive regulation of transport	http://amigo.geneontology.org/amigo/term/GO:0051050	ABCB4 NADK IGF1 CNTN1 SLC11A1 EHD2 VMP1 IL4R EDN1 RAPGEF3 TGFB2 FGF14 CAV1 SERPINE1 SFRP4 GLI3 PDGFRB PARK7 WLS SGIP1 SGK1 NR4A3 TGFB3 CLU INHBA LRP1 KCNJ2 ANXA1 EDNRB GJA1 DAB2 PLA2R1 THY1 ANGPT1 SYNJ1 F2RL1 RAB31 CEBPB F2R ANXA2 PTCH1
blue	0.00179002	41	1031	1.84924	Hemopoiesis	http://amigo.geneontology.org/amigo/term/GO:0030097	KLF6 BCL3 IL4R REST TGFB2 LGALS1 MYH9 MYL9 CCN4 GLI3 LOX BCL6 EPAS1 RPL22 TNFSF4 NR4A3 INHBA RUNX2 BMP4 ZFP36 NOTCH2 PDGFRA ANXA1 THBS1 SFRP2 ANGPT1 RUNX1 TGFBR2 F2RL1 CITED2 NFIL3 FBN1 FOS CEBPB CD34 EXT1 ANXA2 ZFP36L1 SEMA4A MFAP5 PRMT6
blue	0.00981878	30	697	1.83973	Regulation of protein kinase activity	http://amigo.geneontology.org/amigo/term/GO:0045859	IGF1 SLC11A1 WWTR1 EDN1 NOX4 TGFB2 GADD45B CAV1 NEDD9 PDGFRB PARK7 DUSP1 CLU BMP4 SNX9 SPRY2 MYOCD CCN1 SFRP2 LATS2 THY1 ANGPT1 DEPTOR TGFBR2 SPRY1 IGF2 HEG1 FZD4 CCNE2 SOCS3
blue	0.0231953	24	568	1.83973	Wnt signaling pathway	http://amigo.geneontology.org/amigo/term/GO:0016055	WWTR1 SNAI2 DKK3 CCN4 CAV1 SFRP4 GLI3 COL1A1 TBX18 WLS LRP1 IGFBP4 SFRP2 LATS2 DAB2 DKK2 RUNX1 PLPP3 BRD7 FZD4 HIC1 EXT1 SULF2 ALPK2
blue	0.0236793	24	570	1.83552	Cell-cell signaling by wnt	http://amigo.geneontology.org/amigo/term/GO:0198738	WWTR1 SNAI2 DKK3 CCN4 CAV1 SFRP4 GLI3 COL1A1 TBX18 WLS LRP1 IGFBP4 SFRP2 LATS2 DAB2 DKK2 RUNX1 PLPP3 BRD7 FZD4 HIC1 EXT1 SULF2 ALPK2
blue	0.0188107	26	690	1.8294	Metal ion homeostasis	http://amigo.geneontology.org/amigo/term/GO:0055065	SLC11A1 PTGER3 CYBRD1 EDN1 HEPH CAV2 CAV1 EPAS1 PTGFR LRP1 KCNJ2 MT2A STEAP4 ACKR4 PDGFRA EDNRB GPR17 ACKR2 CORIN GJA1 THY1 BDH2 F2RL1 F2R EXT1 LPAR1
blue	0.001399	44	1145	1.82678	Negative regulation of cellular protein metabolic process	http://amigo.geneontology.org/amigo/term/GO:0032269	TFPI AASS WWTR1 SAMD4A EDN1 GADD45B TIMP3 PAPLN CAV1 SERPINE1 PARK7 DUSP1 ITIH5 LRP1 BMP4 ZFP36 LSM4 SERPINE2 SPRY2 EDNRB THBS1 MYOCD POLR2D SFRP2 SERPING1 LATS2 CAST THY1 ANGPT1 DEPTOR PLPP3 COL6A3 PTPN13 SPRY1 SIMC1 HEG1 GAS1 ANXA2 PROS1 SOCS3 ZFP36L1 ENPP1 PRMT6 DHFR
blue	0.00415398	37	944	1.8239	MAPK cascade	http://amigo.geneontology.org/amigo/term/GO:0000165	IGF1 EDN1 TGFB2 GADD45B TIMP3 FGF14 CAV2 CAV1 RASGRF2 PDGFRB FN1 CCN2 DUSP1 LRP1 BMP4 ZFP36 NOTCH2 PDGFRA SPRY2 DUSP5 FGF7 IGFBP4 CCN1 SFRP2 FOXO1 RASGRP3 ANGPT1 SPRY1 F2RL1 IGF2 CAVIN3 FZD4 PER1 F2R ZFP36L1 PLA2G2A LPAR1
blue	0.0260269	24	606	1.81887	Morphogenesis of an epithelium	http://amigo.geneontology.org/amigo/term/GO:0002009	TNC NTN4 EDN1 TGFB2 GLI3 TBX18 BMP4 COL5A1 NOTCH2 SPRY2 ARHGAP24 ACVRL1 FGF7 CCN1 SFRP2 GJA1 DAB2 TGFBR2 SPRY1 CITED2 FZD4 EXT1 SOCS3 PTCH1
blue	0.00153386	45	1241	1.80333	Negative regulation of molecular function	http://amigo.geneontology.org/amigo/term/GO:0044092	TFPI WWTR1 DKK3 TGFB2 GADD45B TIMP3 PAPLN CAV1 SERPINE1 SFRP4 PARK7 TNFSF4 DUSP1 ITIH5 LRP1 BMP4 ZFP36 AOC3 ANXA1 SERPINE2 SPRY2 EDNRB THBS1 MYOCD SFRP2 SERPING1 LATS2 KCNE4 DAB2 CAST PLA2R1 THY1 DKK2 DEPTOR COL6A3 SPRY1 GRM2 GEM SIMC1 HEG1 NUPR1 ANXA2 PROS1 SOCS3 PTCH1
blue	0.0363104	22	540	1.80215	Negative regulation of phosphate metabolic process	http://amigo.geneontology.org/amigo/term/GO:0045936	WWTR1 TGFB2 GADD45B CAV1 PARK7 DUSP1 INHBA BMP4 SPRY2 MYOCD SFRP2 LATS2 THY1 ANGPT1 DEPTOR PLPP3 PTPN13 SPRY1 HEG1 NUPR1 SOCS3 ENPP1
blue	0.036926	22	541	1.79774	Negative regulation of phosphorus metabolic process	http://amigo.geneontology.org/amigo/term/GO:0010563	WWTR1 TGFB2 GADD45B CAV1 PARK7 DUSP1 INHBA BMP4 SPRY2 MYOCD SFRP2 LATS2 THY1 ANGPT1 DEPTOR PLPP3 PTPN13 SPRY1 HEG1 NUPR1 SOCS3 ENPP1
blue	0.000362379	55	1355	1.79686	Regulation of phosphorylation	http://amigo.geneontology.org/amigo/term/GO:0042325	IGF1 CNTN1 SLC11A1 WWTR1 EDN1 RAPGEF3 NOX4 TGFB2 GADD45B SRPX2 EHD4 CAV1 NEDD9 LOX PDGFRB FN1 PARK7 CCN2 TGFB3 DUSP1 CLU INHBA BMP4 SNX9 PDGFRA SPRY2 EDNRB THBS1 ACVRL1 FGF7 MYOCD CCN1 SFRP2 LATS2 DAB2 THY1 ANGPT1 DEPTOR RBPMS PLPP3 TGFBR2 PTPN13 SPRY1 IGF2 LDB2 CEBPB HEG1 FZD4 CCNE2 NUPR1 ANXA2 TMEM119 SOCS3 ENPP1 PECAM1
blue	0.00327931	41	1069	1.78423	Hematopoietic or lymphoid organ development	http://amigo.geneontology.org/amigo/term/GO:0048534	KLF6 BCL3 IL4R REST TGFB2 LGALS1 MYH9 MYL9 CCN4 GLI3 LOX BCL6 EPAS1 RPL22 TNFSF4 NR4A3 INHBA RUNX2 BMP4 ZFP36 NOTCH2 PDGFRA ANXA1 THBS1 SFRP2 ANGPT1 RUNX1 TGFBR2 F2RL1 CITED2 NFIL3 FBN1 FOS CEBPB CD34 EXT1 ANXA2 ZFP36L1 SEMA4A MFAP5 PRMT6
blue	0.0153143	30	965	1.7746	Cytokine-mediated signaling pathway	http://amigo.geneontology.org/amigo/term/GO:0019221	VIM IFNGR1 IL4R EDN1 MMP2 CAV1 BCL6 FN1 IL1R1 F3 TNFSF4 MT2A ACKR4 IL13RA1 ANXA1 IFITM3 GPR17 ACKR2 OSMR FOXO1 ANGPT1 RUNX1 F2RL1 COL1A2 FOS FZD4 EXT1 ANXA2 SLIT3 SOCS3
blue	0.0220934	27	691	1.77286	Cellular response to organonitrogen compound	http://amigo.geneontology.org/amigo/term/GO:0071417	IGF1 VIM EDN1 RAPGEF3 COL16A1 NOX4 MMP2 CAV2 CAV1 AHR COL1A1 NR4A3 DNMT3A LRP1 PDGFRA COL6A1 FOXO1 GJA1 COL1A2 FBN1 IGF2 RAB31 CEBPB SOCS3 ZFP36L1 ENPP1 COL5A2
blue	0.00754372	36	942	1.76419	Positive regulation of phosphorus metabolic process	http://amigo.geneontology.org/amigo/term/GO:0010562	IGF1 CNTN1 SLC11A1 EDN1 RAPGEF3 NOX4 TGFB2 EHD4 CAV1 NEDD9 PDGFRB PARK7 CCN2 TGFB3 CLU INHBA BMP4 SNX9 PDGFRA SPRY2 EDNRB THBS1 ACVRL1 FGF7 CCN1 SFRP2 DAB2 ANGPT1 RBPMS TGFBR2 IGF2 FZD4 ANXA2 TMEM119 SOCS3 PECAM1
blue	0.00754372	36	942	1.76419	Positive regulation of phosphate metabolic process	http://amigo.geneontology.org/amigo/term/GO:0045937	IGF1 CNTN1 SLC11A1 EDN1 RAPGEF3 NOX4 TGFB2 EHD4 CAV1 NEDD9 PDGFRB PARK7 CCN2 TGFB3 CLU INHBA BMP4 SNX9 PDGFRA SPRY2 EDNRB THBS1 ACVRL1 FGF7 CCN1 SFRP2 DAB2 ANGPT1 RBPMS TGFBR2 IGF2 FZD4 ANXA2 TMEM119 SOCS3 PECAM1
blue	0.0214074	28	825	1.75574	Lymphocyte activation	http://amigo.geneontology.org/amigo/term/GO:0046649	IGF1 SLC11A1 KLF6 BCL3 IL4R LGALS1 MYH9 CAV1 AHR GLI3 BCL6 RPL22 TNFSF4 INHBA RUNX2 BMP4 NOTCH2 ANXA1 LRRC32 THY1 RUNX1 TGFBR2 F2RL1 NFIL3 IGF2 CEBPB ZFP36L1 SEMA4A
blue	0.00122763	51	1418	1.74642	Regulation of hydrolase activity	http://amigo.geneontology.org/amigo/term/GO:0051336	TFPI PREX2 RAPGEF3 REST TGFB2 RANBP1 TIMP3 PAPLN CAV2 CAV1 PCOLCE SERPINE1 NEDD9 PDGFRB BCL6 FN1 PARK7 F3 CCN2 ITIH5 LRP1 SNX9 PCNA PDGFRA ANXA1 SERPINE2 SPRY2 THBS1 ARHGAP29 ARHGAP24 CCN1 SFRP2 SERPING1 CDC42EP2 RASGRP3 CAST PLA2R1 THY1 FGD5 COL6A3 SPRY1 F2RL1 ANTXR1 SIMC1 F2R ANXA2 PROS1 PRKG1 LPAR1 TPM2 ARHGEF15
blue	0.0468548	22	616	1.74236	Cellular metal ion homeostasis	http://amigo.geneontology.org/amigo/term/GO:0006875	SLC11A1 PTGER3 CYBRD1 EDN1 HEPH CAV2 CAV1 PTGFR LRP1 KCNJ2 MT2A STEAP4 ACKR4 PDGFRA EDNRB GPR17 ACKR2 GJA1 THY1 F2RL1 F2R LPAR1
blue	0.00257856	47	1192	1.72618	Positive regulation of cellular component organization	http://amigo.geneontology.org/amigo/term/GO:0051130	ABCB4 DCN IGF1 CNTN1 EHD2 IL4R EDN1 RAPGEF3 COL16A1 NOX4 TGFB2 RANBP1 SRPX2 CAV1 SERPINE1 SFRP4 PDGFRB FN1 PARK7 ADGRL2 SGIP1 CCN2 TGFB3 CLU LRP1 SNX9 ANXA1 CDC42EP2 DAB2 THY1 ANGPT1 SYNJ1 RUNX1 LMOD1 F2RL1 IGF2 RAB31 TAPT1 EFEMP2 FZD4 PDE4DIP ANXA2 CLDN5 THBS2 SEMA4A LPAR1 ARHGEF15
blue	0.0307955	27	908	1.71883	Regulation of defense response	http://amigo.geneontology.org/amigo/term/GO:0031347	IGF1 IFNGR1 PTGER3 GGT5 MYH9 CCN4 SERPINE1 BCL6 IL1R1 PARK7 TNFSF4 ZFP36 ANXA1 NT5E EDNRB CCN3 GPR17 OSMR SERPING1 GJA1 F2RL1 HTRA1 NPAS2 CEBPB NUPR1 SOCS3 PLA2G2A
blue	0.0202664	31	794	1.71252	Regulation of cellular response to stress	http://amigo.geneontology.org/amigo/term/GO:0080135	SNAI2 VASH1 REST TGFB2 GADD45B CAV1 BCL6 PRRX1 PARK7 CCN2 NR4A3 DUSP1 CLU LRP1 PCNA FBLN5 SFRP2 FOXO1 PLA2R1 THY1 SMG1 CREB3L1 EYA3 F2RL1 NPAS2 CEBPB CD34 NUPR1 HIC1 PER1 DHFR
blue	0.0287127	28	793	1.7108	Inorganic ion homeostasis	http://amigo.geneontology.org/amigo/term/GO:0098771	SLC11A1 PTGER3 CYBRD1 EDN1 HEPH CAV2 CAV1 SFRP4 EPAS1 PTGFR LRP1 KCNJ2 MT2A STEAP4 ACKR4 PDGFRA EDNRB GPR17 ACKR2 CORIN GJA1 THY1 BDH2 F2RL1 F2R EXT1 ENPP1 LPAR1
blue	0.0229681	30	839	1.70809	Ion homeostasis	http://amigo.geneontology.org/amigo/term/GO:0050801	DCN SLC11A1 PTGER3 CYBRD1 EDN1 HEPH CAV2 CAV1 SFRP4 EPAS1 PTGFR LRP1 KCNJ2 MT2A STEAP4 ACKR4 PDGFRA EDNRB GPR17 ACKR2 CORIN GJA1 THY1 BDH2 GRM2 F2RL1 F2R EXT1 ENPP1 LPAR1
blue	0.00189462	51	1329	1.70792	Response to abiotic stimulus	http://amigo.geneontology.org/amigo/term/GO:0009628	FMO1 DCN IGF1 TNC COL11A1 BCL3 EDN1 REST NOX4 MMP2 TGFB2 CAV1 COL1A1 SPARC PDGFRB EPAS1 CCN2 TGFB3 DNMT3A DUSP1 KCNJ2 FOSB PCNA POSTN ANXA1 SERPINE2 THBS1 ACVRL1 SORD MYOCD WTIP POLR2D SFRP2 PSPH HNMT FOXO1 GJA1 EYA3 IGFBP7 TGFBR2 CITED2 SCARA3 COL3A1 FOS CD34 FOSL1 PER1 EXT1 ZFP36L1 PTCH1 LPAR1
blue	0.0299165	28	772	1.70457	Cellular response to nitrogen compound	http://amigo.geneontology.org/amigo/term/GO:1901699	IGF1 VIM EDN1 RAPGEF3 COL16A1 NOX4 MMP2 CAV2 CAV1 AHR COL1A1 NR4A3 DNMT3A LRP1 PDGFRA COL6A1 FOXO1 GJA1 COLEC12 COL1A2 FBN1 IGF2 RAB31 CEBPB SOCS3 ZFP36L1 ENPP1 COL5A2
blue	0.000672103	60	1644	1.69797	Positive regulation of signal transduction	http://amigo.geneontology.org/amigo/term/GO:0009967	DCN IGF1 LMCD1 LIMS2 EDN1 TGFB2 GADD45B LGALS1 TIMP3 SRPX CCN4 CAV2 CAV1 SFRP4 COL1A1 PDGFRB FN1 IL1R1 PRRX1 PARK7 WLS F3 CCN2 TGFB3 INHBA LRP1 BMP4 NOTCH2 PDGFRA SPRY2 CCN3 THBS1 ACVRL1 FGF7 MYOCD IGFBP4 CCN1 GPR17 SFRP2 GJA1 DAB2 PLA2R1 ANGPT1 DKK2 RBPMS F2RL1 CITED2 IGF2 COL3A1 CAVIN3 FZD4 NUPR1 HIC1 F2R MAML2 PLA2G2A SULF2 SLC2A10 LPAR1 NOTCH2NLA
blue	0.00802357	41	1129	1.6834	Immune system development	http://amigo.geneontology.org/amigo/term/GO:0002520	KLF6 BCL3 IL4R REST TGFB2 LGALS1 MYH9 MYL9 CCN4 GLI3 LOX BCL6 EPAS1 RPL22 TNFSF4 NR4A3 INHBA RUNX2 BMP4 ZFP36 NOTCH2 PDGFRA ANXA1 THBS1 SFRP2 ANGPT1 RUNX1 TGFBR2 F2RL1 CITED2 NFIL3 FBN1 FOS CEBPB CD34 EXT1 ANXA2 ZFP36L1 SEMA4A MFAP5 PRMT6
blue	0.00666608	43	1121	1.68086	Response to organonitrogen compound	http://amigo.geneontology.org/amigo/term/GO:0010243	IGF1 VIM EDN1 RAPGEF3 COL16A1 NOX4 MMP2 CAV2 CAV1 AHR COL1A1 SPARC CCN2 NR4A3 DNMT3A DUSP1 LRP1 SRSF6 FOSB PCNA PDGFRA ANXA1 EDNRB COL6A1 HNMT FOXO1 GJA1 GRM2 COL1A2 FBN1 NNMT IGF2 RAB31 FOS CEBPB FOSL1 PER1 EXT1 SOCS3 ZFP36L1 ENPP1 COL5A2 DHFR
blue	0.0030619	50	1905	1.6778	Response to biotic stimulus	http://amigo.geneontology.org/amigo/term/GO:0009607	CFH TFPI STAB1 FMO1 DCN SLC11A1 VIM IFNGR1 BCL3 IL4R FAP EDN1 CCDC80 GGT5 SRPX CAV1 SERPINE1 AHR SPARC PLSCR4 ADGRL2 TNFSF4 CLU PTGFR MT2A ZFP36 NOTCH2 ANXA1 EDNRB IFITM3 HMCN1 SERPING1 CDC42EP2 HNMT GJA1 ADAMTS5 COLEC12 ALPL F2RL1 HTRA1 FOS CEBPB GNG12 BANF1 FOSL1 F2R EXT1 C1S SOCS3 PLA2G2A
blue	0.0230596	32	824	1.6737	Regulation of kinase activity	http://amigo.geneontology.org/amigo/term/GO:0043549	IGF1 SLC11A1 WWTR1 EDN1 NOX4 TGFB2 GADD45B CAV1 NEDD9 PDGFRB PARK7 DUSP1 CLU BMP4 SNX9 PDGFRA SPRY2 MYOCD CCN1 SFRP2 LATS2 THY1 ANGPT1 DEPTOR TGFBR2 SPRY1 IGF2 LDB2 HEG1 FZD4 CCNE2 SOCS3
blue	0.00047169	66	1842	1.66982	Positive regulation of signaling	http://amigo.geneontology.org/amigo/term/GO:0023056	NADK DCN IGF1 LMCD1 LIMS2 EDN1 TGFB2 GADD45B LGALS1 TIMP3 SRPX CCN4 CAV2 CAV1 SFRP4 COL1A1 RASGRF2 PDGFRB FN1 IL1R1 PRRX1 PARK7 WLS F3 CCN2 TGFB3 INHBA LRP1 STAU1 BMP4 NOTCH2 PDGFRA SERPINE2 SPRY2 CCN3 THBS1 ACVRL1 FGF7 MYOCD IGFBP4 CCN1 GPR17 SFRP2 GJA1 DAB2 PLA2R1 ANGPT1 DKK2 RBPMS F2RL1 CITED2 IGF2 COL3A1 CAVIN3 FZD4 NUPR1 HIC1 F2R ANXA2 MAML2 PLA2G2A SULF2 LAMA2 SLC2A10 LPAR1 NOTCH2NLA
blue	0.0147032	37	957	1.66434	Negative regulation of transcription by RNA polymerase II	http://amigo.geneontology.org/amigo/term/GO:0000122	AASS WWTR1 SNAI2 LMCD1 EDN1 REST TBX15 CAV1 GLI3 AEBP1 GLIS3 TBX18 BCL6 PRRX1 NR4A3 DNMT3A BMP4 FOSB ZFP36 PCNA NOTCH2 EDNRB PRDM5 JDP2 MYOCD DAB2 CREB3L1 RUNX1 CITED2 NFIL3 IGF2 LDB2 CEBPB HIC1 PER1 PTCH1 PRMT6
blue	0.0153091	37	1028	1.65987	Positive regulation of intracellular signal transduction	http://amigo.geneontology.org/amigo/term/GO:1902533	DCN IGF1 LMCD1 EDN1 TGFB2 GADD45B LGALS1 CAV2 CAV1 PDGFRB FN1 PARK7 WLS F3 CCN2 LRP1 BMP4 NOTCH2 PDGFRA SPRY2 THBS1 FGF7 IGFBP4 GPR17 GJA1 PLA2R1 ANGPT1 F2RL1 IGF2 COL3A1 CAVIN3 FZD4 NUPR1 HIC1 F2R PLA2G2A LPAR1
blue	0.00687974	45	1231	1.65454	Response to nitrogen compound	http://amigo.geneontology.org/amigo/term/GO:1901698	IGF1 VIM EDN1 RAPGEF3 COL16A1 NOX4 MMP2 CAV2 CAV1 AHR COL1A1 SPARC TNFSF4 CCN2 NR4A3 DNMT3A DUSP1 LRP1 SRSF6 FOSB PCNA PDGFRA ANXA1 EDNRB COL6A1 HNMT FOXO1 GJA1 COLEC12 GRM2 COL1A2 FBN1 NNMT IGF2 RAB31 FOS CEBPB FOSL1 PER1 EXT1 SOCS3 ZFP36L1 ENPP1 COL5A2 DHFR
blue	0.0143184	38	1018	1.65368	Positive regulation of protein modification process	http://amigo.geneontology.org/amigo/term/GO:0031401	IGF1 CNTN1 SLC11A1 EDN1 RAPGEF3 NOX4 TGFB2 EHD4 CAV1 NEDD9 PDGFRB BCL6 PARK7 CCN2 TGFB3 CLU INHBA BMP4 SNX9 SPRY2 EDNRB ACVRL1 JDP2 FGF7 CCN1 SFRP2 DAB2 ANGPT1 RBPMS TGFBR2 BRD7 IGF2 FZD4 NUPR1 ANXA2 TMEM119 SOCS3 PECAM1
blue	0.00072427	65	1835	1.64951	Positive regulation of cell communication	http://amigo.geneontology.org/amigo/term/GO:0010647	NADK DCN IGF1 LMCD1 LIMS2 EDN1 TGFB2 GADD45B LGALS1 TIMP3 SRPX CCN4 CAV2 CAV1 SFRP4 COL1A1 RASGRF2 PDGFRB FN1 IL1R1 PRRX1 PARK7 WLS F3 CCN2 TGFB3 INHBA LRP1 STAU1 BMP4 NOTCH2 PDGFRA SERPINE2 SPRY2 CCN3 THBS1 ACVRL1 FGF7 MYOCD IGFBP4 CCN1 GPR17 SFRP2 GJA1 DAB2 PLA2R1 ANGPT1 DKK2 RBPMS F2RL1 CITED2 IGF2 COL3A1 CAVIN3 FZD4 NUPR1 HIC1 F2R MAML2 PLA2G2A SULF2 LAMA2 SLC2A10 LPAR1 NOTCH2NLA
blue	0.000768125	66	1911	1.63759	Homeostatic process	http://amigo.geneontology.org/amigo/term/GO:0042592	ABCB4 NADK DCN SLC11A1 WWTR1 PTGER3 CYBRD1 IL4R EDN1 HEPH LGALS1 CCN4 CAV2 CAV1 SFRP4 LOX BCL6 EPAS1 PARK7 SGIP1 CCN2 NR4A3 PTGFR INHBA LRP1 KCNJ2 STAU1 MT2A BMP4 STEAP4 ZFP36 ACKR4 PDGFRA ANXA1 EDNRB CCN3 CTSK GPR17 ACKR2 CORIN FOXO1 GJA1 THY1 ANGPT1 ADAMTS5 FSTL1 BDH2 GRM2 F2RL1 CITED2 LDB2 HAS2 CEBPB CD34 F2R EXT1 TMEM119 CLDN5 ZFP36L1 PTCH1 PLA2G2A LAMA2 SLC2A10 ENPP1 LPAR1 PECAM1
blue	0.00404216	52	1658	1.63339	Cell activation	http://amigo.geneontology.org/amigo/term/GO:0001775	IGF1 SLC11A1 IFNGR1 KLF6 BCL3 IL4R EDN1 LGALS1 MYH9 MYL9 CRISPLD2 COMP CAV1 AHR GLI3 COL1A1 PDGFRB BCL6 FN1 RPL22 TNFSF4 CCN2 NR4A3 CLU INHBA LRP1 RUNX2 BMP4 NOTCH2 PDGFRA ANXA1 SERPINE2 LRRC32 THBS1 THY1 RUNX1 TGFBR2 F2RL1 COL1A2 NFIL3 ANPEP IGF2 RAB31 COL3A1 CEBPB F2R ANXA2 PRKG1 ZFP36L1 PLA2G2A SEMA4A PECAM1
blue	0.0024705	57	1563	1.62824	Positive regulation of protein metabolic process	http://amigo.geneontology.org/amigo/term/GO:0051247	IGF1 CNTN1 SLC11A1 SAMD4A VIM IFNGR1 BCL3 EDN1 RAPGEF3 REST NOX4 TGFB2 MYH9 EHD4 CAV1 PCOLCE NEDD9 PDGFRB BCL6 FN1 PARK7 F3 CCN2 TGFB3 CLU INHBA LRP1 BMP4 SNX9 SPRY2 EDNRB THBS1 ACVRL1 JDP2 FGF7 CCN1 POLR2D SFRP2 FOXO1 GJA1 DAB2 ANGPT1 RBPMS TGFBR2 BRD7 IGF2 ANTXR1 FZD4 NUPR1 F2R ANXA2 TMEM119 SOCS3 PRR16 SLC2A10 PECAM1 SPON1
blue	0.00395351	54	1636	1.61718	Secretion	http://amigo.geneontology.org/amigo/term/GO:0046903	ABCB4 NADK IGF1 SLC11A1 PTGER3 IL4R EDN1 RAPGEF3 REST TGFB2 TIMP3 MYH9 CRISPLD2 COMP CAV1 SERPINE1 SPARC FN1 PARK7 WLS SGK1 CCN2 NR4A3 TGFB3 CLU INHBA LRP1 ANXA1 SERPINE2 EDNRB CCN3 THBS1 MMRN1 FBLN5 FGF7 CORIN SERPING1 GJA1 PLA2R1 CREB3L1 SYNJ1 GRM2 F2RL1 ANPEP IGF2 RAB3IL1 RAB31 FZD4 CAVIN1 F2R ANXA2 PROS1 PLA2G2A PECAM1
blue	0.0047063	53	1469	1.61032	Positive regulation of cellular protein metabolic process	http://amigo.geneontology.org/amigo/term/GO:0032270	IGF1 CNTN1 SLC11A1 SAMD4A VIM BCL3 EDN1 RAPGEF3 REST NOX4 TGFB2 MYH9 EHD4 CAV1 PCOLCE NEDD9 PDGFRB BCL6 FN1 PARK7 F3 CCN2 TGFB3 CLU INHBA LRP1 BMP4 SNX9 SPRY2 EDNRB THBS1 ACVRL1 JDP2 FGF7 CCN1 POLR2D SFRP2 DAB2 ANGPT1 RBPMS TGFBR2 BRD7 IGF2 ANTXR1 FZD4 NUPR1 F2R ANXA2 TMEM119 SOCS3 PRR16 PECAM1 SPON1
blue	0.0088313	47	1325	1.60615	Negative regulation of gene expression	http://amigo.geneontology.org/amigo/term/GO:0010629	IGF1 SLC11A1 SAMD4A VIM BCL3 EDN1 REST TGFB2 SERPINE1 BCL6 FN1 RPL22 PARK7 TNFSF4 CCN2 TGFB3 DNMT3A INHBA SRSF6 BMP4 ZFP36 LSM4 NOTCH2 ANXA1 SERPINE2 LRRC32 THBS1 ACVRL1 MYOCD WTIP POLR2D SFRP2 CAST ANGPT1 SMG1 CREB3L1 RUNX1 PTPN13 F2RL1 CITED2 CD34 GAS1 CLDN5 SLIT3 ZFP36L1 SLC2A10 DHFR
blue	0.0193254	39	1032	1.60523	Regulation of cellular component biogenesis	http://amigo.geneontology.org/amigo/term/GO:0044087	SNAI2 MAP4 ELN RAPGEF3 REST COL16A1 NOX4 TRIOBP SRPX2 CAV1 PARK7 ADGRL2 CCN2 TGFB3 CLU LRP1 SNX9 THBS1 ARHGAP24 ACVRL1 CCN1 CDC42EP2 GJA1 THY1 RUNX1 LMOD1 F2RL1 ANTXR1 LDB2 TAPT1 HAS2 PEAK1 NUPR1 PDE4DIP CLDN5 THBS2 SEMA4A LPAR1 ARHGEF15
blue	0.00986884	46	1867	1.60313	Response to external biotic stimulus	http://amigo.geneontology.org/amigo/term/GO:0043207	CFH TFPI STAB1 FMO1 DCN SLC11A1 VIM IFNGR1 BCL3 IL4R EDN1 CCDC80 GGT5 CAV1 SERPINE1 SPARC PLSCR4 ADGRL2 TNFSF4 CLU PTGFR MT2A ZFP36 NOTCH2 ANXA1 EDNRB IFITM3 HMCN1 SERPING1 CDC42EP2 GJA1 ADAMTS5 COLEC12 ALPL F2RL1 HTRA1 FOS CEBPB GNG12 BANF1 FOSL1 F2R EXT1 C1S SOCS3 PLA2G2A
blue	0.00986884	46	1866	1.60313	Response to other organism	http://amigo.geneontology.org/amigo/term/GO:0051707	CFH TFPI STAB1 FMO1 DCN SLC11A1 VIM IFNGR1 BCL3 IL4R EDN1 CCDC80 GGT5 CAV1 SERPINE1 SPARC PLSCR4 ADGRL2 TNFSF4 CLU PTGFR MT2A ZFP36 NOTCH2 ANXA1 EDNRB IFITM3 HMCN1 SERPING1 CDC42EP2 GJA1 ADAMTS5 COLEC12 ALPL F2RL1 HTRA1 FOS CEBPB GNG12 BANF1 FOSL1 F2R EXT1 C1S SOCS3 PLA2G2A
blue	0.0134767	47	1353	1.563	Negative regulation of transcription, DNA-templated	http://amigo.geneontology.org/amigo/term/GO:0045892	AASS WWTR1 SNAI2 DKK3 BCL3 LMCD1 EDN1 REST TBX15 CAV1 AHR GLI3 AEBP1 GLIS3 RASD1 TBX18 BCL6 PRRX1 TNFSF4 NR4A3 DNMT3A RUNX2 BMP4 FOSB ZFP36 PCNA NOTCH2 EDNRB PRDM5 JDP2 MYOCD WTIP SFRP2 FOXO1 DAB2 CREB3L1 RUNX1 CITED2 NFIL3 BRD7 IGF2 LDB2 CEBPB HIC1 PER1 PTCH1 PRMT6
blue	0.00562543	57	1631	1.56279	Negative regulation of cellular macromolecule biosynthetic process	http://amigo.geneontology.org/amigo/term/GO:2000113	AASS WWTR1 SNAI2 SAMD4A DKK3 BCL3 LMCD1 EDN1 REST TBX15 CAV1 AHR GLI3 AEBP1 GLIS3 RASD1 TBX18 BCL6 PRRX1 TNFSF4 NR4A3 DNMT3A DUSP1 RUNX2 BMP4 FOSB ZFP36 LSM4 PCNA NOTCH2 EDNRB PRDM5 ACVRL1 JDP2 MYOCD WTIP POLR2D SFRP2 FOXO1 GJA1 DAB2 CREB3L1 RUNX1 CITED2 NFIL3 BRD7 IGF2 LDB2 CEBPB HIC1 PER1 ZFP36L1 PTCH1 SLC2A10 ENPP1 PRMT6 DHFR
blue	0.0139647	47	1355	1.5599	Negative regulation of nucleic acid-templated transcription	http://amigo.geneontology.org/amigo/term/GO:1903507	AASS WWTR1 SNAI2 DKK3 BCL3 LMCD1 EDN1 REST TBX15 CAV1 AHR GLI3 AEBP1 GLIS3 RASD1 TBX18 BCL6 PRRX1 TNFSF4 NR4A3 DNMT3A RUNX2 BMP4 FOSB ZFP36 PCNA NOTCH2 EDNRB PRDM5 JDP2 MYOCD WTIP SFRP2 FOXO1 DAB2 CREB3L1 RUNX1 CITED2 NFIL3 BRD7 IGF2 LDB2 CEBPB HIC1 PER1 PTCH1 PRMT6
blue	0.0141886	47	1357	1.55835	Negative regulation of RNA biosynthetic process	http://amigo.geneontology.org/amigo/term/GO:1902679	AASS WWTR1 SNAI2 DKK3 BCL3 LMCD1 EDN1 REST TBX15 CAV1 AHR GLI3 AEBP1 GLIS3 RASD1 TBX18 BCL6 PRRX1 TNFSF4 NR4A3 DNMT3A RUNX2 BMP4 FOSB ZFP36 PCNA NOTCH2 EDNRB PRDM5 JDP2 MYOCD WTIP SFRP2 FOXO1 DAB2 CREB3L1 RUNX1 CITED2 NFIL3 BRD7 IGF2 LDB2 CEBPB HIC1 PER1 PTCH1 PRMT6
blue	0.00729845	55	1595	1.55515	Regulation of phosphate metabolic process	http://amigo.geneontology.org/amigo/term/GO:0019220	IGF1 CNTN1 SLC11A1 WWTR1 EDN1 RAPGEF3 NOX4 TGFB2 GADD45B SRPX2 EHD4 CAV1 NEDD9 LOX PDGFRB FN1 PARK7 CCN2 TGFB3 DUSP1 CLU INHBA BMP4 SNX9 PDGFRA SPRY2 EDNRB THBS1 ACVRL1 FGF7 MYOCD CCN1 SFRP2 LATS2 DAB2 THY1 ANGPT1 DEPTOR RBPMS PLPP3 TGFBR2 PTPN13 SPRY1 IGF2 LDB2 CEBPB HEG1 FZD4 CCNE2 NUPR1 ANXA2 TMEM119 SOCS3 ENPP1 PECAM1
blue	0.00729845	55	1595	1.55515	Regulation of phosphorus metabolic process	http://amigo.geneontology.org/amigo/term/GO:0051174	IGF1 CNTN1 SLC11A1 WWTR1 EDN1 RAPGEF3 NOX4 TGFB2 GADD45B SRPX2 EHD4 CAV1 NEDD9 LOX PDGFRB FN1 PARK7 CCN2 TGFB3 DUSP1 CLU INHBA BMP4 SNX9 PDGFRA SPRY2 EDNRB THBS1 ACVRL1 FGF7 MYOCD CCN1 SFRP2 LATS2 DAB2 THY1 ANGPT1 DEPTOR RBPMS PLPP3 TGFBR2 PTPN13 SPRY1 IGF2 LDB2 CEBPB HEG1 FZD4 CCNE2 NUPR1 ANXA2 TMEM119 SOCS3 ENPP1 PECAM1
blue	0.006305	57	1642	1.55386	Negative regulation of macromolecule biosynthetic process	http://amigo.geneontology.org/amigo/term/GO:0010558	AASS WWTR1 SNAI2 SAMD4A DKK3 BCL3 LMCD1 EDN1 REST TBX15 CAV1 AHR GLI3 AEBP1 GLIS3 RASD1 TBX18 BCL6 PRRX1 TNFSF4 NR4A3 DNMT3A DUSP1 RUNX2 BMP4 FOSB ZFP36 LSM4 PCNA NOTCH2 EDNRB PRDM5 ACVRL1 JDP2 MYOCD WTIP POLR2D SFRP2 FOXO1 GJA1 DAB2 CREB3L1 RUNX1 CITED2 NFIL3 BRD7 IGF2 LDB2 CEBPB HIC1 PER1 ZFP36L1 PTCH1 SLC2A10 ENPP1 PRMT6 DHFR
blue	0.0065686	58	1678	1.54336	Protein phosphorylation	http://amigo.geneontology.org/amigo/term/GO:0006468	IGF1 CNTN1 SLC11A1 WWTR1 RPS6KA2 EDN1 RAPGEF3 NOX4 TGFB2 GADD45B EHD4 CAV1 NEDD9 LOX PDGFRB EFEMP1 FN1 PARK7 SGK1 CCN2 TGFB3 DUSP1 CLU INHBA BMP4 SNX9 PDGFRA SPRY2 EDNRB ACVRL1 FGF7 MYOCD CCN1 SFRP2 LATS2 DAB2 THY1 ANGPT1 DEPTOR SMG1 RBPMS PLPP3 TGFBR2 PTPN13 SPRY1 IGF2 CEBPB PEAK1 HEG1 FZD4 CCNE2 ANXA2 TMEM119 SOCS3 PRKG1 ENPP1 ALPK2 PECAM1
blue	0.031233	40	1085	1.53487	Cell morphogenesis	http://amigo.geneontology.org/amigo/term/GO:0000902	GAS7 PREX2 LIMS2 NTN4 NOX4 TGFB2 TRIOBP MYH9 GLI3 NEDD9 SPARC BCL6 FN1 SGK1 CLU LRP1 PALLD SPART POSTN NOTCH2 ANXA1 CDH24 WTIP CDC42EP2 GJA1 THY1 FGD5 SDC2 ANTXR1 HAS2 PEAK1 HEG1 FZD4 EXT1 SLIT3 PTCH1 SEMA4A LAMA2 LPAR1 COL15A1
blue	0.00793139	57	1644	1.53385	Regulation of protein modification process	http://amigo.geneontology.org/amigo/term/GO:0031399	AASS IGF1 CNTN1 SLC11A1 WWTR1 EDN1 RAPGEF3 NOX4 TGFB2 GADD45B EHD4 CAV1 NEDD9 LOX PDGFRB BCL6 FN1 EPAS1 PARK7 CCN2 TGFB3 DUSP1 CLU INHBA BMP4 SNX9 SPRY2 EDNRB ACVRL1 JDP2 FGF7 MYOCD CCN1 SFRP2 LATS2 DAB2 THY1 ANGPT1 DEPTOR RBPMS PLPP3 TGFBR2 PTPN13 SPRY1 BRD7 IGF2 CEBPB HEG1 FZD4 CCNE2 NUPR1 ANXA2 TMEM119 SOCS3 ENPP1 PRMT6 PECAM1
blue	0.00798529	58	1702	1.52634	Negative regulation of cellular biosynthetic process	http://amigo.geneontology.org/amigo/term/GO:0031327	AASS WWTR1 SNAI2 SAMD4A DKK3 BCL3 LMCD1 EDN1 REST TBX15 CAV1 AHR GLI3 AEBP1 GLIS3 RASD1 TBX18 BCL6 PRRX1 TNFSF4 NR4A3 DNMT3A DUSP1 RUNX2 BMP4 FOSB ZFP36 LSM4 PCNA NOTCH2 EDNRB PRDM5 ACVRL1 JDP2 MYOCD WTIP POLR2D SFRP2 FOXO1 GJA1 DAB2 CREB3L1 RUNX1 CITED2 NFIL3 BRD7 IGF2 LDB2 CEBPB CD34 HIC1 PER1 ZFP36L1 PTCH1 SLC2A10 ENPP1 PRMT6 DHFR
blue	0.00792483	59	1734	1.52034	Negative regulation of biosynthetic process	http://amigo.geneontology.org/amigo/term/GO:0009890	AASS WWTR1 SNAI2 SAMD4A DKK3 BCL3 LMCD1 EDN1 REST TBX15 CAV1 AHR GLI3 AEBP1 GLIS3 RASD1 TBX18 BCL6 PRRX1 PARK7 TNFSF4 NR4A3 DNMT3A DUSP1 RUNX2 BMP4 FOSB ZFP36 LSM4 PCNA NOTCH2 EDNRB PRDM5 ACVRL1 JDP2 MYOCD WTIP POLR2D SFRP2 FOXO1 GJA1 DAB2 CREB3L1 RUNX1 CITED2 NFIL3 BRD7 IGF2 LDB2 CEBPB CD34 HIC1 PER1 ZFP36L1 PTCH1 SLC2A10 ENPP1 PRMT6 DHFR
blue	0.0307955	43	1264	1.50959	Positive regulation of transcription by RNA polymerase II	http://amigo.geneontology.org/amigo/term/GO:0045944	DCN IGF1 SLC11A1 WWTR1 KLF6 BCL3 EDN1 REST TGFB2 SERPINE1 AHR GLI3 GLIS3 EPAS1 ARID3A PRRX1 PARK7 NR4A3 TGFB3 INHBA RUNX2 BMP4 FOSB LUM ACVRL1 MYOCD CCN1 SFRP2 FOXO1 DAB2 CREB3L1 RUNX1 F2RL1 CITED2 IGF2 LDB2 FOS NPAS2 CEBPB FOSL1 PER1 MAML2 ZNF521
blue	0.0250071	49	1469	1.48339	Negative regulation of RNA metabolic process	http://amigo.geneontology.org/amigo/term/GO:0051253	AASS SLC11A1 WWTR1 SNAI2 DKK3 BCL3 LMCD1 EDN1 REST TBX15 CAV1 AHR GLI3 AEBP1 GLIS3 RASD1 TBX18 BCL6 PRRX1 TNFSF4 NR4A3 DNMT3A SRSF6 RUNX2 BMP4 FOSB ZFP36 PCNA NOTCH2 EDNRB PRDM5 JDP2 MYOCD WTIP SFRP2 FOXO1 DAB2 CREB3L1 RUNX1 CITED2 NFIL3 BRD7 IGF2 LDB2 CEBPB HIC1 PER1 PTCH1 PRMT6
blue	0.0180982	54	1607	1.48175	Negative regulation of nucleobase-containing compound metabolic process	http://amigo.geneontology.org/amigo/term/GO:0045934	AASS SLC11A1 WWTR1 SNAI2 DKK3 BCL3 LMCD1 EDN1 REST TBX15 CAV1 AHR GLI3 AEBP1 GLIS3 RASD1 TBX18 BCL6 PRRX1 TNFSF4 NR4A3 DNMT3A DUSP1 SRSF6 RUNX2 BMP4 FOSB ZFP36 PCNA NOTCH2 EDNRB PRDM5 ACVRL1 JDP2 MYOCD WTIP POLR2D SFRP2 FOXO1 GJA1 DAB2 CREB3L1 RUNX1 CITED2 NFIL3 BRD7 IGF2 LDB2 CEBPB NUPR1 HIC1 PER1 PTCH1 PRMT6
blue	0.0307955	47	1545	1.47772	Export from cell	http://amigo.geneontology.org/amigo/term/GO:0140352	NADK IGF1 SLC11A1 IL4R EDN1 RAPGEF3 REST TGFB2 TIMP3 MYH9 CRISPLD2 COMP SERPINE1 SPARC FN1 PARK7 WLS CCN2 NR4A3 TGFB3 CLU INHBA LRP1 ANXA1 SERPINE2 CCN3 THBS1 MMRN1 FGF7 SERPING1 KCNE4 GJA1 CREB3L1 SYNJ1 KCNT2 GRM2 F2RL1 ANPEP IGF2 RAB3IL1 RAB31 FZD4 CAVIN1 F2R ANXA2 PROS1 PECAM1
blue	0.0374631	45	1489	1.46586	Secretion by cell	http://amigo.geneontology.org/amigo/term/GO:0032940	NADK IGF1 SLC11A1 IL4R EDN1 RAPGEF3 REST TGFB2 TIMP3 MYH9 CRISPLD2 COMP SERPINE1 SPARC FN1 PARK7 WLS CCN2 NR4A3 TGFB3 CLU INHBA LRP1 ANXA1 SERPINE2 CCN3 THBS1 MMRN1 FGF7 SERPING1 GJA1 CREB3L1 SYNJ1 GRM2 F2RL1 ANPEP IGF2 RAB3IL1 RAB31 FZD4 CAVIN1 F2R ANXA2 PROS1 PECAM1
blue	0.013108	62	1896	1.46029	Regulation of intracellular signal transduction	http://amigo.geneontology.org/amigo/term/GO:1902531	DCN IGF1 SNAI2 BCL3 LMCD1 EDN1 TGFB2 GADD45B LGALS1 TIMP3 CAV2 CAV1 RASGRF2 PDGFRB BCL6 FN1 PARK7 WLS F3 SGK1 CCN2 DUSP1 CLU LRP1 BMP4 NOTCH2 PDGFRA SERPINE2 SPRY2 CCN3 THBS1 ARHGAP29 ARHGAP24 FGF7 IGFBP4 WTIP CCN1 GPR17 SFRP2 FOXO1 GJA1 PLA2R1 ANGPT1 DEPTOR CREB3L1 PTPN13 SPRY1 GRM2 F2RL1 BRD7 IGF2 COL3A1 CAVIN3 HEG1 FZD4 NUPR1 HIC1 PER1 F2R PLA2G2A LPAR1 PRMT6
blue	0.0327043	54	1885	1.42557	Cell-cell signaling	http://amigo.geneontology.org/amigo/term/GO:0007267	NADK STAB1 WWTR1 SNAI2 TNC DKK3 CCN5 RPS6KA2 EDN1 RAPGEF3 REST FGF14 CCN4 CAV1 SFRP4 GLI3 COL1A1 PMP22 TBX18 RASGRF2 SLC1A4 RPL22 PARK7 WLS INHBA LRP1 STAU1 BMP4 ANXA1 SERPINE2 CCN3 FGF7 IGFBP4 SFRP2 LATS2 GJA1 DAB2 GRAP THY1 DKK2 SYNJ1 RUNX1 PLPP3 GRM2 F2RL1 BRD7 CD34 FZD4 HIC1 F2R EXT1 SULF2 LAMA2 ALPK2
blue	0.031233	58	1910	1.40876	Regulation of transport	http://amigo.geneontology.org/amigo/term/GO:0051049	ABCB4 NADK IGF1 CNTN1 SLC11A1 EHD2 PTGER3 VMP1 IL4R EDN1 RAPGEF3 REST TGFB2 FGF14 EHD4 CAV1 SERPINE1 SFRP4 GLI3 RASGRF2 PDGFRB PARK7 WLS SGIP1 SGK1 NR4A3 TGFB3 CLU INHBA LRP1 KCNJ2 AHNAK BMP4 ANXA1 SERPINE2 EDNRB CCN3 THBS1 CORIN KCNE4 PTPN14 GJA1 DAB2 PLA2R1 THY1 ANGPT1 SYNJ1 GRM2 F2RL1 GEM RAB31 CEBPB PER1 GAS1 F2R ANXA2 PTCH1 ENPP1
blue	0.0285325	62	1970	1.39727	Positive regulation of macromolecule biosynthetic process	http://amigo.geneontology.org/amigo/term/GO:0010557	KDM7A DCN IGF1 SLC11A1 WWTR1 SAMD4A VIM KLF6 BCL3 EDN1 REST TGFB2 SERPINE1 AHR GLI3 GLIS3 COL1A1 PDGFRB EPAS1 ARID3A PRRX1 PARK7 NR4A3 TGFB3 INHBA RUNX2 BMP4 FOSB PCNA THBS1 LUM ACVRL1 FGF7 MYOCD CCN1 POLR2D SFRP2 FOXO1 DAB2 RBPMS CREB3L1 RUNX1 F2RL1 CITED2 NFIL3 BRD7 IGF2 LDB2 FOS NPAS2 HAS2 CEBPB FZD4 FOSL1 NUPR1 PER1 F2R MAML2 PRR16 PTCH1 SLC2A10 ZNF521
blue	0.0442366	58	1895	1.37479	Positive regulation of RNA metabolic process	http://amigo.geneontology.org/amigo/term/GO:0051254	KDM7A DCN IGF1 SLC11A1 WWTR1 SAMD4A KLF6 BCL3 EDN1 REST TGFB2 SERPINE1 AHR GLI3 GLIS3 COL1A1 EPAS1 ARID3A PRRX1 PARK7 NR4A3 TGFB3 INHBA RUNX2 BMP4 FOSB ZFP36 LSM4 LUM ACVRL1 FGF7 MYOCD CCN1 POLR2D SFRP2 FOXO1 DAB2 RBPMS CREB3L1 RUNX1 F2RL1 CITED2 NFIL3 BRD7 IGF2 LDB2 FOS NPAS2 CEBPB FZD4 FOSL1 NUPR1 PER1 F2R MAML2 ZFP36L1 PTCH1 ZNF521
brown	0.040184	10	136	3.99148	Centrosome cycle	http://amigo.geneontology.org/amigo/term/GO:0007098	USP33 XPO1 CHMP5 KAT2A PARD6B CEP85 ODF2 HAUS2 PLK4 ATF5
brown	0.040184	13	276	3.24655	Meiotic cell cycle	http://amigo.geneontology.org/amigo/term/GO:0051321	UBR2 TOP2B SPIN1 SMC3 FBXO5 PPP2CA CKS2 CCNB2 ING2 PDIK1L CENPS RMI1 YTHDF2
brown	0.040184	13	229	3.21219	Reg. of protein ubiquitination	http://amigo.geneontology.org/amigo/term/GO:0031396	KDM1A CUL3 DNAJA1 PSMD10 FBXO5 PLAA SPOPL RCHY1 UBXN2A CENPS SVBP TOPORS MTOR
brown	0.0447326	13	231	3.1294	Microtubule cytoskeleton organization involved in mitosis	http://amigo.geneontology.org/amigo/term/GO:1902850	XPO1 CHMP5 BIRC5 SMC3 STMN1 NUSAP1 ITGB3BP CENPU ZWILCH CENPS CEP97 SKA2 PRC1
brown	0.0400236	15	274	3.04567	Spindle organization	http://amigo.geneontology.org/amigo/term/GO:0007051	XPO1 CHMP5 BIRC5 SMC3 FBXO5 STMN1 HAUS2 ITGB3BP CENPU CCNB2 ZWILCH CENPS CEP97 SKA2 PRC1
brown	0.0358055	18	376	2.74708	Chromosome segregation	http://amigo.geneontology.org/amigo/term/GO:0007059	CUL3 CDC42 TOP2B PDS5B CHMP5 BIRC5 SMC3 NCAPG FBXO5 SET CEP85 PUM1 NUSAP1 MKI67 CENPS RMI1 SKA2 PRC1
brown	0.0498391	17	380	2.59446	Ras protein signal transduction	http://amigo.geneontology.org/amigo/term/GO:0007265	CUL3 NCKAP1 NTN1 CDC42 GNB1 DENND3 RASA4 CBL STMN1 MAPKAP1 GNA13 RAB9B TIAM1 WASF2 KBTBD6 RASA4B PHACTR4
brown	0.026167	22	513	2.512	RNA splicing	http://amigo.geneontology.org/amigo/term/GO:0008380	KDM1A SNRNP40 SPEN PPP2CA SRSF4 SYF2 PPP1R8 TARDBP COIL KHDRBS1 SMU1 SRRM1 NCBP1 SAP18 THOC7 SNIP1 PSIP1 HNRNPK LSM3 ZBTB8OS SF3A3 SRSF10
brown	0.0105465	25	601	2.51077	Chromatin organization	http://amigo.geneontology.org/amigo/term/GO:0006325	KDM1A FOXP3 RCOR1 SPIN1 KAT2A NSD2 ARID1A SET HP1BP3 ANP32B RERE ITGB3BP MKI67 CENPU ATAD2 RBBP4 MEAF6 PBRM1 RNF168 HMGB2 ING2 BRD3 CENPS SS18L1 HMGN1
brown	0.0105465	29	705	2.38435	Microtubule cytoskeleton organization	http://amigo.geneontology.org/amigo/term/GO:0000226	CRMP1 USP33 XPO1 CHMP5 BIRC5 SMC3 KAT2A FBXO5 DNAH1 STMN1 PARD6B CAMSAP1 CEP85 ODF2 NUSAP1 HAUS2 ARL3 PLK4 ITGB3BP CENPU CCNB2 WEE1 ATF5 ZWILCH CENPS CDH5 CEP97 SKA2 PRC1
brown	0.040184	21	531	2.38036	Nuclear division	http://amigo.geneontology.org/amigo/term/GO:0000280	UBR2 CUL3 CDC42 TOP2B PDS5B CHMP5 SMC3 NCAPG FBXO5 PPP2CA SET CKS2 CEP85 NUSAP1 MKI67 CCNB2 ING2 CENPS RMI1 CEP97 PRC1
brown	0.040184	26	738	2.17991	Ubiquitin-dependent protein catabolic proc.	http://amigo.geneontology.org/amigo/term/GO:0006511	RNF14 UBR2 CUL3 USP13 USP33 ARAF PCNP XPO1 USP48 PSMD10 UBE2R2 CBL FBXO5 FAF2 RAD23B UBE4B PLAA FAM8A1 SPOPL KLHL8 USP1 RCHY1 RNF168 KBTBD6 UBXN2A TOPORS
brown	0.0427487	25	659	2.15806	Cell division	http://amigo.geneontology.org/amigo/term/GO:0051301	CUL3 CDC42 PDS5B CHMP5 BIRC5 SMC3 NCAPG FBXO5 STMN1 CLTA CKS2 PARD6B NUSAP1 HAUS2 ARL3 PLK4 ITGB3BP CCNB2 WEE1 ING2 ZWILCH CENPS SKA2 YTHDF2 PRC1
brown	0.0427487	26	756	2.11904	Modification-dependent macromolecule catabolic proc.	http://amigo.geneontology.org/amigo/term/GO:0043632	RNF14 UBR2 CUL3 USP13 USP33 ARAF PCNP XPO1 USP48 PSMD10 UBE2R2 CBL FBXO5 FAF2 RAD23B UBE4B PLAA FAM8A1 SPOPL KLHL8 USP1 RCHY1 RNF168 KBTBD6 UBXN2A TOPORS
brown	0.0105465	35	978	2.11177	Microtubule-based proc.	http://amigo.geneontology.org/amigo/term/GO:0007017	KIF1B IFT80 CDC42 CRMP1 USP33 XPO1 DNAJA1 CHMP5 BIRC5 SMC3 KAT2A FBXO5 DNAH1 STMN1 PARD6B CAMSAP1 CEP85 ODF2 NUSAP1 HAUS2 ARL3 PLK4 ITGB3BP CENPU VBP1 CCNB2 WEE1 ING2 ATF5 ZWILCH CENPS CDH5 CEP97 SKA2 PRC1
brown	0.0105465	37	1021	2.09698	Mitotic cell cycle proc.	http://amigo.geneontology.org/amigo/term/GO:1903047	CUL3 CDC42 HMMR XPO1 PDS5B CHMP5 BIRC5 CLSPN PSMD10 SMC3 NCAPG FBXO5 PPP2CA SYF2 STMN1 RPA2 SET KHDRBS1 CKS2 CEP85 ODF2 NUSAP1 HAUS2 ARL3 PLK4 ITGB3BP MKI67 CENPU CCNB2 WEE1 AVEN RRM2 ZWILCH CENPS CEP97 SKA2 PRC1
brown	0.0105465	38	1092	2.04213	Chromosome organization	http://amigo.geneontology.org/amigo/term/GO:0051276	KDM1A CUL3 FOXP3 TOP2B PDS5B CHMP5 RCOR1 YY1 SPIN1 SMC3 KAT2A NSD2 NCAPG FBXO5 ARID1A RPA2 RAD23B SET HP1BP3 PKIB ANP32B NUSAP1 RERE ITGB3BP MKI67 CENPU ATAD2 RBBP4 MEAF6 PBRM1 RNF168 HMGB2 ING2 BRD3 CENPS SS18L1 PRC1 HMGN1
brown	0.0105465	44	1368	1.95325	Cellular macromolecule catabolic proc.	http://amigo.geneontology.org/amigo/term/GO:0044265	RNF14 UBR2 RNASET2 CUL3 PITHD1 USP13 USP33 ARAF PCNP XPO1 USP48 PSMD10 DENND3 UBE2R2 CBL FBXO5 FAF2 PPP2CA PPP1R8 RAD23B SET TARDBP ZCCHC17 CLTA AGO3 UBE4B PUM1 NCBP1 PLAA FAM8A1 SPOPL KLHL8 DFFA USP1 RCHY1 RNF168 HMGB2 KBTBD6 LSM3 UBXN2A PNRC2 TOPORS YTHDF2 MTOR
brown	0.0211784	39	1166	1.93757	Mitotic cell cycle	http://amigo.geneontology.org/amigo/term/GO:0000278	CUL3 CDC42 HMMR XPO1 PDS5B CHMP5 BIRC5 CLSPN PSMD10 SMC3 NCAPG FBXO5 PPP2CA SYF2 STMN1 RPA2 SET KHDRBS1 CKS2 CEP85 ODF2 NUSAP1 HAUS2 ARL3 PLK4 ITGB3BP MKI67 CENPU CCNB2 PBRM1 SUGT1 WEE1 AVEN RRM2 ZWILCH CENPS CEP97 SKA2 PRC1
brown	0.0105465	47	1496	1.89872	Cell cycle proc.	http://amigo.geneontology.org/amigo/term/GO:0022402	UBR2 CUL3 CDC42 HMMR TOP2B USP33 XPO1 PDS5B CHMP5 BIRC5 CLSPN PSMD10 SMC3 KAT2A NCAPG FBXO5 PPP2CA SYF2 STMN1 RPA2 SET KHDRBS1 CKS2 PARD6B CEP85 ODF2 NUSAP1 HAUS2 ARL3 PLK4 ITGB3BP MKI67 CENPU CCNB2 RBBP4 WEE1 ING2 ATF5 AVEN RRM2 ZWILCH CENPS RMI1 CEP97 SKA2 YTHDF2 PRC1
brown	0.040184	39	1331	1.84157	Protein modification by small protein conjugation or removal	http://amigo.geneontology.org/amigo/term/GO:0070647	KDM1A RNF14 UBR2 CUL3 USP13 CDC42 USP33 PCNP DNAJA1 NFX1 USP48 CLSPN NUP50 YY1 PSMD10 UBE2R2 KAT2A CBL FBXO5 RAD23B UBE4B PLAA NUP58 SPOPL KLHL8 USP53 USP1 RCHY1 RNF168 KBTBD6 OTUD3 UBXN2A CENPS SVBP TOPORS MTOR DCAF12 RNF208 KLHL41
brown	0.0105465	59	1997	1.77419	Cell cycle	http://amigo.geneontology.org/amigo/term/GO:0007049	UBR2 CUL3 CDC42 HMMR TOP2B USP33 PCNP XPO1 PDS5B CHMP5 BIRC5 CLSPN PSMD10 SPIN1 SMC3 KAT2A NCAPG FBXO5 PPP2CA SYF2 STMN1 RPA2 SET TARDBP KHDRBS1 CLTA CKS2 PARD6B CEP85 PUM1 ODF2 NUSAP1 HAUS2 ARL3 CDKL2 PLK4 ITGB3BP MKI67 CENPU CCNB2 RBBP4 PBRM1 SUGT1 DDIAS WEE1 ING2 ATF5 AVEN RRM2 ZWILCH PDIK1L CENPS RPS6KA3 RMI1 CEP97 SKA2 YTHDF2 PRC1 PHACTR4
brown	0.040184	46	1620	1.72547	Macromolecule catabolic proc.	http://amigo.geneontology.org/amigo/term/GO:0009057	RNF14 UBR2 RNASET2 CUL3 PITHD1 USP13 HMMR USP33 ARAF PCNP XPO1 USP48 PSMD10 DENND3 UBE2R2 CBL FBXO5 FAF2 PPP2CA PPP1R8 RAD23B SET TARDBP ZCCHC17 CLTA AGO3 UBE4B PUM1 NCBP1 PLAA FAM8A1 SPOPL KLHL8 DFFA USP1 RCHY1 RNF168 HMGB2 PHKG1 KBTBD6 LSM3 UBXN2A PNRC2 TOPORS YTHDF2 MTOR
cyan	0.0495424	2	8	59.0213	Reg. of glycogen catabolic proc.	http://amigo.geneontology.org/amigo/term/GO:0005981	HMGB1 PPP1CB
cyan	0.0495424	2	5	59.0213	Beta-catenin destruction complex assembly	http://amigo.geneontology.org/amigo/term/GO:1904885	GSK3B CSNK1A1
cyan	0.0495424	3	22	24.5922	Neg. reg. of CD4-positive, alpha-beta T cell differentiation	http://amigo.geneontology.org/amigo/term/GO:0043371	CBFB SOCS5 HMGB1
cyan	0.0495424	3	35	20.1209	Reg. of mRNA 3 -end processing	http://amigo.geneontology.org/amigo/term/GO:0031440	PAPOLA NUDT21 AHCYL1
cyan	0.0495424	3	26	20.1209	Establishment of mitochondrion localization, microtubule-mediated	http://amigo.geneontology.org/amigo/term/GO:0034643	SPAST RHOT1 OPA1
cyan	0.0495424	3	26	20.1209	Mitochondrion transport along microtubule	http://amigo.geneontology.org/amigo/term/GO:0047497	SPAST RHOT1 OPA1
cyan	0.0296004	4	48	18.4441	Pos. reg. of microtubule polymerization or depolymerization	http://amigo.geneontology.org/amigo/term/GO:0031112	SPAST MAPRE1 RAC1 CDK5R1
cyan	0.0495424	6	190	6.14805	Reg. of ubiquitin-dependent protein catabolic proc.	http://amigo.geneontology.org/amigo/term/GO:2000058	GSK3B CSNK2A1 CSNK1A1 UBE2V2 SOCS5 USP7
cyan	0.0495424	7	266	5.16436	Reg. of microtubule-based proc.	http://amigo.geneontology.org/amigo/term/GO:0032886	SPAST GSK3B MAPRE1 RHOT1 RAC1 CDK5R1 RAB6C
cyan	0.0495424	8	310	5.04455	Rhythmic proc.	http://amigo.geneontology.org/amigo/term/GO:0048511	FBXW11 GSK3B CSNK2A1 CBX3 CDK5R1 SIAH2 USP7 PPP1CB
cyan	0.0495424	9	435	4.07355	Reg. of mRNA metabolic proc.	http://amigo.geneontology.org/amigo/term/GO:1903311	SFSWAP ELAVL1 PAPOLA HNRNPC LSM5 YWHAZ NUDT21 AHCYL1 PAIP1
cyan	0.00436605	18	1003	3.43591	Reg. of cellular catabolic proc.	http://amigo.geneontology.org/amigo/term/GO:0031329	ELAVL1 GSK3B HNRNPC CSNK2A1 LSM5 TFEB CSNK1A1 LAMTOR5 MTDH TAB3 YWHAZ UBE2V2 SOCS5 PAIP1 CDK5R1 USP7 HMGB1 PPP1CB
cyan	0.00638534	18	1102	3.24689	Protein modification by small protein conjugation	http://amigo.geneontology.org/amigo/term/GO:0032446	DCUN1D1 NDC1 CBFB HLTF FBXW11 FBXW2 DCAF10 UBA2 ANAPC13 FEM1A FBXO28 OBI1 UBE2V2 SOCS5 SIAH2 SUMO3 USP7 TRIM33
cyan	0.00436605	20	1181	3.22874	Reg. of catabolic proc.	http://amigo.geneontology.org/amigo/term/GO:0009894	NDC1 ELAVL1 GSK3B HNRNPC CSNK2A1 LSM5 TFEB CSNK1A1 LAMTOR5 MTDH TAB3 YWHAZ UBE2V2 SOCS5 PAIP1 CDK5R1 OAZ2 USP7 HMGB1 PPP1CB
cyan	0.0495424	15	1022	2.99499	Protein ubiquitination	http://amigo.geneontology.org/amigo/term/GO:0016567	DCUN1D1 CBFB HLTF FBXW11 FBXW2 DCAF10 ANAPC13 FEM1A FBXO28 OBI1 UBE2V2 SOCS5 SIAH2 USP7 TRIM33
cyan	0.017572	19	1331	2.83469	Protein modification by small protein conjugation or removal	http://amigo.geneontology.org/amigo/term/GO:0070647	DCUN1D1 NDC1 CBFB HLTF FBXW11 FBXW2 DCAF10 UBA2 RHOT1 ANAPC13 FEM1A FBXO28 OBI1 UBE2V2 SOCS5 SIAH2 SUMO3 USP7 TRIM33
cyan	0.0495424	18	1368	2.52467	Cellular macromolecule catabolic proc.	http://amigo.geneontology.org/amigo/term/GO:0044265	ELAVL1 FBXW11 PPP2R5C GSK3B HNRNPC CSNK2A1 LSM5 CSNK1A1 RNASEH2B FEM1A YWHAZ UBE2V2 SOCS5 PAIP1 SIAH2 USP7 HMGB1 UBXN2B
cyan	0.0495424	18	1469	2.40576	Neg. reg. of RNA metabolic proc.	http://amigo.geneontology.org/amigo/term/GO:0051253	SFSWAP ELAVL1 CBFB FBXW11 SMARCE1 HNRNPC CTCF DR1 ZNF639 CBX3 MTDH ZNF148 CNBP PAIP1 CDK5R1 SIAH2 HMGB1 TRIM33
cyan	0.0495424	19	1563	2.39616	Pos. reg. of protein metabolic proc.	http://amigo.geneontology.org/amigo/term/GO:0051247	DCUN1D1 ELAVL1 FBXW11 GSK3B CSNK2A1 CCNY CSNK1A1 SERP1 UBA2 RAC1 TERF2IP UBE2V2 CNBP SOCS5 PAIP1 CDK5R1 OAZ2 PAK2 HMGB1
cyan	0.0495424	20	1620	2.37033	Macromolecule catabolic proc.	http://amigo.geneontology.org/amigo/term/GO:0009057	ELAVL1 FBXW11 PPP2R5C GSK3B HNRNPC CSNK2A1 LSM5 CSNK1A1 RNASEH2B FEM1A YWHAZ UBE2V2 SOCS5 PAIP1 OAZ2 SIAH2 USP7 HMGB1 PPP1CB UBXN2B
cyan	0.0495424	19	1607	2.30173	Neg. reg. of nucleobase-containing compound metabolic proc.	http://amigo.geneontology.org/amigo/term/GO:0045934	SFSWAP ELAVL1 CBFB FBXW11 SMARCE1 HNRNPC CTCF DR1 ZNF639 CBX3 MTDH ZNF148 TERF2IP CNBP PAIP1 CDK5R1 SIAH2 HMGB1 TRIM33
darkgrey	2.18232e-08	7	44	59.4914	Calcium-dependent cell-cell adhesion via plasma membrane cell adhesion molecules	http://amigo.geneontology.org/amigo/term/GO:0016339	PCDHB4 PCDHB3 PCDHB10 PCDHB14 PCDHB9 PCDHB13 PCDHB16
darkgrey	4.49936e-07	9	171	19.1222	Homophilic cell adhesion via plasma membrane adhesion molecules	http://amigo.geneontology.org/amigo/term/GO:0007156	PCDHB4 PCDHB3 PCDHB8 PCDHB10 PCDHB14 PCDHB12 PCDHB9 PCDHB13 PCDHB16
darkgrey	0.000125442	7	186	14.6573	Synapse assembly	http://amigo.geneontology.org/amigo/term/GO:0007416	PCDHB4 PCDHB3 PCDHB10 PCDHB14 PCDHB9 PCDHB13 PCDHB16
darkgrey	1.81132e-05	9	285	11.9844	Cell-cell adhesion via plasma-membrane adhesion molecules	http://amigo.geneontology.org/amigo/term/GO:0098742	PCDHB4 PCDHB3 PCDHB8 PCDHB10 PCDHB14 PCDHB12 PCDHB9 PCDHB13 PCDHB16
darkgrey	0.00456983	8	451	6.60476	Synapse organization	http://amigo.geneontology.org/amigo/term/GO:0050808	PCDHB4 PCDHB3 PCDHB10 PCDHB14 KALRN PCDHB9 PCDHB13 PCDHB16
darkgrey	0.0306183	7	463	5.77917	Cell junction assembly	http://amigo.geneontology.org/amigo/term/GO:0034329	PCDHB4 PCDHB3 PCDHB10 PCDHB14 PCDHB9 PCDHB13 PCDHB16
darkgrey	0.00406543	11	1000	4.61327	Cell-cell adhesion	http://amigo.geneontology.org/amigo/term/GO:0098609	PCDHB4 PCDHB3 PCDHB8 PCDHB10 PCDHB14 PCDHB12 PODXL TNFRSF13C PCDHB9 PCDHB13 PCDHB16
darkolivegreen	0.0172432	4	132	24.7458	Diterpenoid metabolic process	http://amigo.geneontology.org/amigo/term/GO:0016101	ALDH3A2 GPC4 CYP1B1 SDC3
darkolivegreen	0.0172432	4	143	22.8125	Terpenoid metabolic process	http://amigo.geneontology.org/amigo/term/GO:0006721	ALDH3A2 GPC4 CYP1B1 SDC3
darkolivegreen	0.0305475	4	165	17.8049	Isoprenoid metabolic process	http://amigo.geneontology.org/amigo/term/GO:0006720	ALDH3A2 GPC4 CYP1B1 SDC3
darkorange2	0.0375268	2	37	93.4007	Cellular metabolic compound salvage	http://amigo.geneontology.org/amigo/term/GO:0043094	BHMT2 TK2
darkslateblue	0.036742	2	9	180.13	Pericyte cell differentiation	http://amigo.geneontology.org/amigo/term/GO:1904238	EPHA2 GPR4
darkturquoise	0.0300803	2	4	133.365	L-alanine transmembrane transport	http://amigo.geneontology.org/amigo/term/GO:1904557	SLC38A5 SLC7A8
darkturquoise	0.009369	4	39	34.4169	Positive regulation of G1/S transition of mitotic cell cycle	http://amigo.geneontology.org/amigo/term/GO:1900087	HYAL1 MDM2 EGFR PLRG1
darkturquoise	0.0370251	3	55	30.7766	Astrocyte development	http://amigo.geneontology.org/amigo/term/GO:0014002	EGFR BACE2 ROR1
darkturquoise	0.0161643	4	53	25.4029	Positive regulation of cell cycle G1/S phase transition	http://amigo.geneontology.org/amigo/term/GO:1902808	HYAL1 MDM2 EGFR PLRG1
darkturquoise	0.0237569	4	95	19.3986	Astrocyte differentiation	http://amigo.geneontology.org/amigo/term/GO:0048708	EGFR PTPN11 BACE2 ROR1
darkturquoise	0.0434568	4	87	14.4179	Positive regulation of mitotic cell cycle phase transition	http://amigo.geneontology.org/amigo/term/GO:1901992	HYAL1 MDM2 EGFR PLRG1
darkturquoise	0.0203051	5	122	13.4713	Positive regulation of mitotic cell cycle	http://amigo.geneontology.org/amigo/term/GO:0045931	HYAL1 MDM2 EGFR PLRG1 PTPN11
green	2.35155e-97	66	112	43.842	SRP-dependent cotranslational protein targeting to membrane	http://amigo.geneontology.org/amigo/term/GO:0006614	RPS20 RPL18 RPL31 RPS5 RPL6 RPLP0 RPL3 RPS16 RPL18A RPL28 RPL19 RPL34 RPS13 RPS12 RPL24 RPS15 RPL21 RPL5 RPS10 RPL23 RPL36 RPL27 RPS15A RPL35 RPS6 RPLP1 RPS24 RPS2 RPS11 RPL13A RPS8 RPS27A RPL32 RPS3A RPL37 RPL10 RPL7 RPS3 RPL30 RPL8 RPL29 RPL9 RPS14 RPL27A RPL13 RPSA RPS21 RPS7 RPL38 RPL4 RPL15 RPLP2 RPL35A RPL14 RPL37A RPL12 RPS4X RPL23A RPL10A RPL39 RPS29 UBA52 RPL41 RPS28 RPL36A RPL17
green	2.83033e-93	67	128	38.515	Protein targeting to ER	http://amigo.geneontology.org/amigo/term/GO:0045047	RPS20 RPL18 RPL31 RPS5 RPL6 RPLP0 RPL3 RPS16 RPL18A RPL28 RPL19 RPL34 RPS13 RPS12 RPL24 RPS15 RPL21 RPL5 RPS10 RPL23 RPL36 RPL27 RPS15A RPL35 RPS6 RPLP1 RPS24 RPS2 RPS11 RPL13A RPS8 RPS27A RPL32 RPS3A RPL37 RPL10 RPL7 RPS3 RPL30 RPL8 RPL29 RPL9 RPS14 RPL27A RPL13 RPSA RPS21 RPS7 RPL38 RPL4 RPL15 RPLP2 RPL35A RPL14 RPL37A SGTB RPL12 RPS4X RPL23A RPL10A RPL39 RPS29 UBA52 RPL41 RPS28 RPL36A RPL17
green	9.52179e-92	67	132	37.0885	Establishment of protein localization to endoplasmic reticulum	http://amigo.geneontology.org/amigo/term/GO:0072599	RPS20 RPL18 RPL31 RPS5 RPL6 RPLP0 RPL3 RPS16 RPL18A RPL28 RPL19 RPL34 RPS13 RPS12 RPL24 RPS15 RPL21 RPL5 RPS10 RPL23 RPL36 RPL27 RPS15A RPL35 RPS6 RPLP1 RPS24 RPS2 RPS11 RPL13A RPS8 RPS27A RPL32 RPS3A RPL37 RPL10 RPL7 RPS3 RPL30 RPL8 RPL29 RPL9 RPS14 RPL27A RPL13 RPSA RPS21 RPS7 RPL38 RPL4 RPL15 RPLP2 RPL35A RPL14 RPL37A SGTB RPL12 RPS4X RPL23A RPL10A RPL39 RPS29 UBA52 RPL41 RPS28 RPL36A RPL17
green	3.64692e-92	68	147	36.2977	Nuclear-transcribed mRNA catabolic process, nonsense-mediated decay	http://amigo.geneontology.org/amigo/term/GO:0000184	RPS20 RPL18 PABPC1 RPL31 RPS5 RPL6 RPLP0 RPL3 EIF3E RPS16 RPL18A RPL28 RPL19 RPL34 RPS13 RPS12 RPL24 RPS15 RPL21 RPL5 RPS10 RPL23 RPL36 RPL27 RPS15A RPL35 RPS6 RPLP1 RPS24 RPS2 RPS11 RPL13A RPS8 RPS27A RPL32 RPS3A RPL37 RPL10 RPL7 RPS3 RPL30 RPL8 RPL29 RPL9 RPS14 RPL27A RPL13 RPSA RPS21 RPS7 RPL38 RPL4 RPL15 RPLP2 RPL35A RPL14 RPL37A RPL12 RPS4X RPL23A RPL10A RPL39 RPS29 UBA52 RPL41 RPS28 RPL36A …
green	1.52475e-93	73	169	32.0902	Cytoplasmic translation	http://amigo.geneontology.org/amigo/term/GO:0002181	RPS20 EIF4B RPL18 RPL31 RPS5 RPL6 RPLP0 EIF3L RPL3 EIF3E RPS16 RPL18A RPL28 RPL19 RPL34 RPS13 RPS12 RPL24 RPS15 RPL21 RPL5 RPS10 RPL23 RPL36 RPL27 DPH2 RPS15A RPL35 RPS6 RPLP1 RPS24 RPS2 RPS11 RPL13A RPS8 RPS27A RPL32 RPS3A RPL37 RPL10 RPL7 RPS3 RPL30 RPL8 RPL29 RPL9 RPS14 RPL27A RPL13 EEF2 RPSA RPS21 RPS7 RPL38 RPL4 RPL15 EIF3F RPLP2 RPL35A RPL14 RPL37A RPL12 RPS4X RPL23A RPL10A RPL39 RPS29 UBA5…
green	2.1031e-10	9	19	29.8922	Ribosomal small subunit assembly	http://amigo.geneontology.org/amigo/term/GO:0000028	RPS5 RPS15 RPS10 RPS14 RPSA RPL38 RPS27L RPS28 PRKDC
green	1.62189e-82	67	162	29.6708	Protein localization to endoplasmic reticulum	http://amigo.geneontology.org/amigo/term/GO:0070972	RPS20 RPL18 RPL31 RPS5 RPL6 RPLP0 RPL3 RPS16 RPL18A RPL28 RPL19 RPL34 RPS13 RPS12 RPL24 RPS15 RPL21 RPL5 RPS10 RPL23 RPL36 RPL27 RPS15A RPL35 RPS6 RPLP1 RPS24 RPS2 RPS11 RPL13A RPS8 RPS27A RPL32 RPS3A RPL37 RPL10 RPL7 RPS3 RPL30 RPL8 RPL29 RPL9 RPS14 RPL27A RPL13 RPSA RPS21 RPS7 RPL38 RPL4 RPL15 RPLP2 RPL35A RPL14 RPL37A SGTB RPL12 RPS4X RPL23A RPL10A RPL39 RPS29 UBA52 RPL41 RPS28 RPL36A RPL17
green	1.4935e-12	11	29	28.5926	Ribosomal large subunit assembly	http://amigo.geneontology.org/amigo/term/GO:0000027	NLE1 RPL6 RPLP0 RPL3 NOP53 RPL24 RPL5 TRAF7 RPL10 RPL38 RPL23A
green	1.7322e-06	6	13	27.5928	Neg. reg. of ubiquitin protein ligase activity	http://amigo.geneontology.org/amigo/term/GO:1904667	RPS20 RPS15 RPL5 RPL23 RPL37 RPS7
green	4.6795e-75	67	217	24.2761	Viral transcription	http://amigo.geneontology.org/amigo/term/GO:0019083	RPS20 RPL18 RPL31 RPS5 RPL6 RPLP0 TFAP4 RPL3 RPS16 RPL18A RPL28 RPL19 RPL34 RPS13 RPS12 RPL24 RPS15 RPL21 RPL5 RPS10 RPL23 RPL36 RPL27 RPS15A RPL35 RPS6 RPLP1 RPS24 RPS2 RPS11 RPL13A RPS8 RPS27A RPL32 RPS3A RPL37 RPL10 RPL7 RPS3 RPL30 RPL8 RPL29 RPL9 RPS14 RPL27A RPL13 RPSA RPS21 RPS7 RPL38 RPL4 RPL15 RPLP2 RPL35A RPL14 RPL37A RPL12 RPS4X RPL23A RPL10A RPL39 RPS29 UBA52 RPL41 RPS28 RPL36A RPL17
green	1.06202e-80	72	230	24.0474	Translational initiation	http://amigo.geneontology.org/amigo/term/GO:0006413	RPS20 EIF4B RPL18 PABPC1 RPL31 RPS5 RPL6 RPLP0 EIF3L RPL3 EIF3E RPS16 RPL18A RPL28 RPL19 RPL34 RPS13 RPS12 RPL24 RPS15 RPL21 RPL5 RPS10 RPL23 RPL36 RPL27 RPS15A RPL35 RPS6 RPLP1 RPS24 RPS2 RPS11 RPL13A RPS8 RPS27A RPL32 EIF2A RPS3A RPL37 RPL10 RPL7 RPS3 RPL30 RPL8 RPL29 RPL9 RPS14 RPL27A RPL13 RPSA RPS21 RPS7 RPL38 RPL4 RPL15 EIF3F RPLP2 RPL35A RPL14 RPL37A RPL12 RPS4X RPL23A RPL10A RPL39 RPS29 U…
green	2.48599e-20	20	64	21.7398	Ribosome assembly	http://amigo.geneontology.org/amigo/term/GO:0042255	NLE1 RPS5 RPL6 RPLP0 RPL3 NOP53 RPL24 RPS15 RPL5 RPS10 TRAF7 EIF2A RPL10 RPS14 RPSA RPL38 RPS27L RPL23A RPS28 PRKDC
green	1.46569e-71	68	256	21.2845	Nuclear-transcribed mRNA catabolic proc.	http://amigo.geneontology.org/amigo/term/GO:0000956	RPS20 RPL18 PABPC1 RPL31 RPS5 RPL6 RPLP0 RPL3 EIF3E RPS16 RPL18A RPL28 RPL19 RPL34 RPS13 RPS12 RPL24 RPS15 RPL21 RPL5 RPS10 RPL23 RPL36 RPL27 RPS15A RPL35 RPS6 RPLP1 RPS24 RPS2 RPS11 RPL13A RPS8 RPS27A RPL32 RPS3A RPL37 RPL10 RPL7 RPS3 RPL30 RPL8 RPL29 RPL9 RPS14 RPL27A RPL13 RPSA RPS21 RPS7 RPL38 RPL4 RPL15 RPLP2 RPL35A RPL14 RPL37A RPL12 RPS4X RPL23A RPL10A RPL39 RPS29 UBA52 RPL41 RPS28 RPL36A …
green	2.25172e-70	70	278	19.2853	Viral gene expression	http://amigo.geneontology.org/amigo/term/GO:0019080	RPS20 RPL18 RPL31 RPS5 RPL6 RPLP0 TFAP4 EIF3L RPL3 RPS16 RPL18A RPL28 RPL19 RPL34 RPS13 RPS12 RPL24 RPS15 RPL21 RPL5 RPS10 RPL23 RPL36 RPL27 RPS15A ST6GALNAC4 RPL35 RPS6 RPLP1 RPS24 RPS2 RPS11 RPL13A RPS8 RPS27A RPL32 RPS3A RPL37 RPL10 RPL7 RPS3 RPL30 RPL8 RPL29 RPL9 RPS14 RPL27A RPL13 RPSA RPS21 RPS7 RPL38 RPL4 RPL15 EIF3F RPLP2 RPL35A RPL14 RPL37A RPL12 RPS4X RPL23A RPL10A RPL39 RPS29 UBA52 RPL…
green	3.48631e-05	6	20	17.9353	Neg. reg. of ubiquitin-protein transferase activity	http://amigo.geneontology.org/amigo/term/GO:0051444	RPS20 RPS15 RPL5 RPL23 RPL37 RPS7
green	1.10134e-14	17	78	16.1323	Ribosomal large subunit biogenesis	http://amigo.geneontology.org/amigo/term/GO:0042273	NLE1 RPL6 RPLP0 RPL3 NOP53 RPL24 RPL5 TRAF7 RPL35 URB1 RPL10 RPL7 RPL38 RPL35A RPL14 RPL23A RPL10A
green	8.06162e-12	15	84	13.7964	Ribosomal small subunit biogenesis	http://amigo.geneontology.org/amigo/term/GO:0042274	RPS5 RPS16 RPS15 RPS10 RPS6 RPS24 RPS8 RPS14 RPSA RPS21 RPS7 RPL38 RPS27L RPS28 PRKDC
green	0.045317	3	17	13.7964	Maturation of LSU-rRNA from tricistronic rRNA transcript (SSU-rRNA, 5.8S rRNA, L	http://amigo.geneontology.org/amigo/term/GO:0000463	RPL35 URB1 RPL7
green	2.04811e-46	56	295	13.721	RRNA processing	http://amigo.geneontology.org/amigo/term/GO:0006364	RPL18 RPL31 RPL6 RPLP0 RPL3 RPS16 NOP53 RPL18A RPL28 RPL19 RPL34 RPL24 RPS15 RPL21 RPL5 RPL23 RPL36 RPL27 RPL35 RPS6 RPLP1 RPS24 RPS2 URB1 RPL13A RPS8 RPL32 RPL37 RPL10 RPL7 RPL30 RPL8 RPL29 RPL9 RPS14 RPL27A RPL13 RPS21 RPS7 RPL38 RPL4 RPL15 RPLP2 RPL35A RPL14 RPL37A RPL12 RPL23A RPL10A RPL39 UBA52 RPL41 RPS28 RPL36A PRKDC RPL17
green	5.6547e-47	57	307	13.5766	RRNA metabolic proc.	http://amigo.geneontology.org/amigo/term/GO:0016072	RPL18 RPL31 RPL6 RPLP0 RPL3 RPS16 NOP53 RPL18A RPL28 RPL19 RPL34 RPL24 RPS15 RPL21 RPL5 RPL23 RPL36 RPL27 RPL35 RPS6 RPLP1 RPS24 RPS2 URB1 RPL13A RPS8 RPL32 RPL37 RPL10 RPL7 SLFN13 RPL30 RPL8 RPL29 RPL9 RPS14 RPL27A RPL13 RPS21 RPS7 RPL38 RPL4 RPL15 RPLP2 RPL35A RPL14 RPL37A RPL12 RPL23A RPL10A RPL39 UBA52 RPL41 RPS28 RPL36A PRKDC RPL17
green	0.00157218	5	27	12.9966	Pos. reg. of signal transduction by p53 class mediator	http://amigo.geneontology.org/amigo/term/GO:1901798	RPS20 RPS15 RPL23 RPL37 RPS7
green	0.0104537	4	21	12.5862	Viral translation	http://amigo.geneontology.org/amigo/term/GO:0019081	EIF3L RPS27A EIF3F UBA52
green	1.70392e-49	63	367	12.3489	Ribosome biogenesis	http://amigo.geneontology.org/amigo/term/GO:0042254	RPL18 RPL31 NLE1 RPS5 RPL6 RPLP0 RPL3 RPS16 NOP53 RPL18A RPL28 RPL19 RPL34 RPL24 RPS15 RPL21 RPL5 RPS10 RPL23 RPL36 RPL27 TRAF7 RPL35 RPS6 RPLP1 RPS24 RPS2 URB1 RPL13A RPS8 RPL32 EIF2A RPL37 RPL10 RPL7 RPL30 RPL8 RPL29 RPL9 RPS14 RPL27A RPL13 RPSA RPS21 RPS7 RPL38 RPL4 RPL15 RPLP2 RPL35A RPS27L RPL14 RPL37A RPL12 RPL23A RPL10A RPL39 UBA52 RPL41 RPS28 RPL36A PRKDC RPL17
green	3.05312e-56	71	421	12.3392	Establishment of protein localization to membrane	http://amigo.geneontology.org/amigo/term/GO:0090150	RPS20 RPL18 RPL31 RPS5 RPL6 RPLP0 RPL3 RPS16 AKT2 RPL18A RPL28 RPL19 RPL34 RPS13 RPS12 RPL24 RPS15 RPL21 RPL5 RPS10 RPL23 MACF1 RPL36 RPL27 RPS15A RPL35 RPS6 RPLP1 RPS24 RPS2 RPS11 RPL13A RPS8 RPS27A RPL32 RPS3A RPL37 RPL10 RPL7 RPS3 RPL30 RPL8 RPL29 RPL9 RPS14 RPL27A RPL13 RPSA RPS21 RPS7 RPL38 RPL4 RPL15 RPLP2 NECTIN3 RPL35A RPL14 RPL37A SGTB RPL12 RPS4X RPL23A RPL10A RPL39 RACK1 RPS29 UBA52 RP…
green	2.14727e-54	69	458	12.2772	MRNA catabolic proc.	http://amigo.geneontology.org/amigo/term/GO:0006402	RPS20 RPL18 PABPC1 RPL31 RPS5 RPL6 RPLP0 RPL3 EIF3E RPS16 RPL18A RPL28 RPL19 RPL34 RPS13 RPS12 RPL24 RPS15 RPL21 RPL5 RPS10 RPL23 RPL36 RPL27 RPS15A TBRG4 RPL35 RPS6 RPLP1 RPS24 RPS2 RPS11 RPL13A RPS8 RPS27A RPL32 RPS3A RPL37 RPL10 RPL7 RPS3 RPL30 RPL8 RPL29 RPL9 RPS14 RPL27A RPL13 RPSA RPS21 RPS7 RPL38 RPL4 RPL15 RPLP2 RPL35A RPL14 RPL37A RPL12 RPS4X RPL23A RPL10A RPL39 RPS29 UBA52 RPL41 RPS28 R…
green	2.86498e-52	69	433	11.4587	Protein targeting	http://amigo.geneontology.org/amigo/term/GO:0006605	RPS20 RPL18 RPL31 RPS5 RPL6 RPLP0 RPL3 NAGPA RPS16 AKT2 RPL18A RPL28 RPL19 RPL34 RPS13 RPS12 RPL24 RPS15 RPL21 RPL5 RPS10 RPL23 RPL36 RPL27 RPS15A RPL35 RPS6 RPLP1 RPS24 RPS2 RPS11 RPL13A RPS8 RPS27A RPL32 RPS3A RPL37 RPL10 RPL7 RPS3 RPL30 RPL8 RPL29 RPL9 RPS14 RPL27A RPL13 RPSA RPS21 RPS7 RPL38 RPL4 RPL15 RPLP2 RPL35A RPL14 RPL37A SGTB RPL12 RPS4X RPL23A RPL10A RPL39 RPS29 UBA52 RPL41 RPS28 RPL3…
green	2.51002e-52	70	501	11.1896	RNA catabolic proc.	http://amigo.geneontology.org/amigo/term/GO:0006401	RPS20 RPL18 PABPC1 RPL31 RPS5 RPL6 RPLP0 RPL3 EIF3E RPS16 RPL18A RPL28 RPL19 RPL34 RPS13 RPS12 RPL24 RPS15 RPL21 RPL5 RPS10 RPL23 RPL36 RPL27 RPS15A TBRG4 RPL35 RPS6 RPLP1 RPS24 RPS2 RPS11 RPL13A RPS8 RPS27A RPL32 RPS3A RPL37 RPL10 RPL7 RPS3 SLFN13 RPL30 RPL8 RPL29 RPL9 RPS14 RPL27A RPL13 RPSA RPS21 RPS7 RPL38 RPL4 RPL15 RPLP2 RPL35A RPL14 RPL37A RPL12 RPS4X RPL23A RPL10A RPL39 RPS29 UBA52 RPL41 …
green	0.00652516	5	37	9.64266	Cytoplasmic translational initiation	http://amigo.geneontology.org/amigo/term/GO:0002183	EIF4B EIF3L EIF3E RPL13A EIF3F
green	0.0302895	4	32	9.56552	Maturation of LSU-rRNA	http://amigo.geneontology.org/amigo/term/GO:0000470	RPL35 URB1 RPL7 RPL10A
green	4.71624e-45	67	535	9.44708	Ribonucleoprotein complex biogenesis	http://amigo.geneontology.org/amigo/term/GO:0022613	EIF4B RPL18 RPL31 NLE1 RPS5 RPL6 RPLP0 EIF3L RPL3 EIF3E RPS16 NOP53 RPL18A RPL28 RPL19 RPL34 RPL24 RPS15 RPL21 RPL5 RPS10 RPL23 RPL36 RPL27 TRAF7 RPL35 RPS6 RPLP1 RPS24 RPS2 URB1 RPL13A RPS8 RPL32 EIF2A RPL37 RPL10 RPL7 RPL30 RPL8 RPL29 RPL9 RPS14 RPL27A RPL13 RPSA RPS21 RPS7 RPL38 RPL4 RPL15 EIF3F RPLP2 RPL35A RPS27L RPL14 RPL37A RPL12 RPL23A RPL10A RPL39 UBA52 RPL41 RPS28 RPL36A PRKDC RPL17
green	0.000131908	8	58	9.02407	Reg. of ubiquitin-protein transferase activity	http://amigo.geneontology.org/amigo/term/GO:0051438	RPS20 RPS15 RPL5 RPL23 ARRDC4 RPS2 RPL37 RPS7
green	0.0022316	6	62	8.96767	Neg. reg. of ubiquitin-dependent protein catabolic proc.	http://amigo.geneontology.org/amigo/term/GO:2000059	NOP53 RPL5 RPL23 RPS7 SMARCC1 FHIT
green	1.02906e-37	59	490	8.90728	NcRNA processing	http://amigo.geneontology.org/amigo/term/GO:0034470	RPL18 RPL31 RPL6 RPLP0 RPL3 RPS16 NOP53 RPL18A RPL28 RPL19 RPL34 RPL24 RPS15 RPL21 RPL5 RPL23 OSGEPL1 RPL36 RPL27 RPL35 RPS6 RPLP1 RPS24 RPS2 URB1 RPL13A RPS8 RPL32 RPL37 RPL10 RPL7 RPL30 RPL8 RPL29 RPL9 ELP6 RPS14 RPL27A RPL13 STAT3 RPS21 RPS7 RPL38 RPL4 RPL15 RPLP2 RPL35A RPL14 RPL37A RPL12 RPL23A RPL10A RPL39 UBA52 RPL41 RPS28 RPL36A PRKDC RPL17
green	2.11024e-47	73	644	8.87046	Nucleobase-containing compound catabolic proc.	http://amigo.geneontology.org/amigo/term/GO:0034655	RPS20 RPL18 PABPC1 RPL31 RPS5 RPL6 RPLP0 RPL3 AHCY EIF3E RPS16 RPL18A RPL28 RPL19 RPL34 RPS13 RPS12 RPL24 RPS15 RPL21 RPL5 RPS10 RPL23 RPL36 RPL27 RPS15A TBRG4 RPL35 RPS6 RPLP1 RPS24 RPS2 RPS11 RPL13A RPS8 RPS27A RPL32 RPS3A RPL37 RPL10 RPL7 RPS3 SLFN13 RPL30 RPL8 RPL29 RPL9 RPS14 RPL27A RPL13 RPSA RPS21 RPS7 RPL38 RPL4 RPL15 RPLP2 RPL35A NT5C1B RPL14 FHIT RPL37A RPL12 RPS4X RPL23A RPL10A RPL39 R…
green	4.04503e-47	74	691	8.59039	Heterocycle catabolic proc.	http://amigo.geneontology.org/amigo/term/GO:0046700	RPS20 RPL18 PABPC1 RPL31 RPS5 RPL6 RPLP0 RPL3 AHCY EIF3E RPS16 RPL18A RPL28 RPL19 RPL34 RPS13 RPS12 RPL24 RPS15 ALDH6A1 RPL21 RPL5 RPS10 RPL23 RPL36 RPL27 RPS15A TBRG4 RPL35 RPS6 RPLP1 RPS24 RPS2 RPS11 RPL13A RPS8 RPS27A RPL32 RPS3A RPL37 RPL10 RPL7 RPS3 SLFN13 RPL30 RPL8 RPL29 RPL9 RPS14 RPL27A RPL13 RPSA RPS21 RPS7 RPL38 RPL4 RPL15 RPLP2 RPL35A NT5C1B RPL14 FHIT RPL37A RPL12 RPS4X RPL23A RPL10A…
green	6.71562e-57	88	808	8.54064	Translation	http://amigo.geneontology.org/amigo/term/GO:0006412	RPS20 EIF4B RPL18 PABPC1 RPL31 RPS5 RPL6 RPLP0 EIF3L RPL3 EIF3E RPS16 AKT2 RPL18A RPL28 RPL19 RPL34 RPS13 RPS12 RPL24 RPS15 MRPL37 RPL21 RPL5 RPS10 RPL23 RPL36 RPL27 MRPL35 DPH2 RPS15A RPL35 RPS6 RPLP1 RPS24 RPS2 RPS11 RPL13A RPS8 RPS27A RPL32 EIF2A RPS3A RPL37 RPL10 RPL7 RPS3 RPL30 EEF1A1 RPL8 RPL29 RPL9 RPS14 RPL27A RPL13 EEF2 RPSA STAT3 RPS21 RPS7 QARS1 RPL38 RPL4 RPL15 EIF3F SLC35A4 RPLP2 TRN…
green	6.58276e-47	74	698	8.52418	Cellular nitrogen compound catabolic proc.	http://amigo.geneontology.org/amigo/term/GO:0044270	RPS20 RPL18 PABPC1 RPL31 RPS5 RPL6 RPLP0 RPL3 AHCY EIF3E RPS16 RPL18A RPL28 RPL19 RPL34 RPS13 RPS12 RPL24 RPS15 ALDH6A1 RPL21 RPL5 RPS10 RPL23 RPL36 RPL27 RPS15A TBRG4 RPL35 RPS6 RPLP1 RPS24 RPS2 RPS11 RPL13A RPS8 RPS27A RPL32 RPS3A RPL37 RPL10 RPL7 RPS3 SLFN13 RPL30 RPL8 RPL29 RPL9 RPS14 RPL27A RPL13 RPSA RPS21 RPS7 RPL38 RPL4 RPL15 RPLP2 RPL35A NT5C1B RPL14 FHIT RPL37A RPL12 RPS4X RPL23A RPL10A…
green	4.9096e-14	24	229	8.44016	Ribonucleoprotein complex assembly	http://amigo.geneontology.org/amigo/term/GO:0022618	EIF4B NLE1 RPS5 RPL6 RPLP0 EIF3L RPL3 EIF3E NOP53 RPL24 RPS15 RPL5 RPS10 TRAF7 RPL13A RPL10 RPS14 RPSA RPL38 EIF3F RPS27L RPL23A RPS28 PRKDC
green	1.49906e-46	75	739	8.24235	Organic cyclic compound catabolic proc.	http://amigo.geneontology.org/amigo/term/GO:1901361	RPS20 RPL18 PABPC1 RPL31 RPS5 RPL6 RPLP0 RPL3 AHCY EIF3E RPS16 RPL18A RPL28 RPL19 RPL34 RPS13 RPS12 RPL24 RPS15 ALDH6A1 RPL21 RPL5 RPS10 RPL23 RPL36 RPL27 RPS15A TBRG4 RPL35 RPS6 RPLP1 RPS24 RPS2 RPS11 RPL13A RPS8 RPS27A RPL32 RPS3A RPL37 RPL10 RPL7 RPS3 SLFN13 RPL30 RPL8 RPL29 RPL9 RPS14 RPL27A RPL13 RPSA RPS21 RPS7 RPL38 RPL4 RPL15 RPLP2 RPL35A NT5C1B RPL14 FHIT RPL37A RPL12 RPS4X HSD17B11 RPL2…
green	2.20614e-55	88	839	8.19476	Peptide biosynthetic proc.	http://amigo.geneontology.org/amigo/term/GO:0043043	RPS20 EIF4B RPL18 PABPC1 RPL31 RPS5 RPL6 RPLP0 EIF3L RPL3 EIF3E RPS16 AKT2 RPL18A RPL28 RPL19 RPL34 RPS13 RPS12 RPL24 RPS15 MRPL37 RPL21 RPL5 RPS10 RPL23 RPL36 RPL27 MRPL35 DPH2 RPS15A RPL35 RPS6 RPLP1 RPS24 RPS2 RPS11 RPL13A RPS8 RPS27A RPL32 EIF2A RPS3A RPL37 RPL10 RPL7 RPS3 RPL30 EEF1A1 RPL8 RPL29 RPL9 RPS14 RPL27A RPL13 EEF2 RPSA STAT3 RPS21 RPS7 QARS1 RPL38 RPL4 RPL15 EIF3F SLC35A4 RPLP2 TRN…
green	1.22913e-13	24	236	8.10637	Ribonucleoprotein complex subunit organization	http://amigo.geneontology.org/amigo/term/GO:0071826	EIF4B NLE1 RPS5 RPL6 RPLP0 EIF3L RPL3 EIF3E NOP53 RPL24 RPS15 RPL5 RPS10 TRAF7 RPL13A RPL10 RPS14 RPSA RPL38 EIF3F RPS27L RPL23A RPS28 PRKDC
green	1.11312e-36	62	604	7.90328	NcRNA metabolic proc.	http://amigo.geneontology.org/amigo/term/GO:0034660	RPL18 RPL31 RPL6 RPLP0 RPL3 RPS16 NOP53 RPL18A RPL28 RPL19 RPL34 RPL24 RPS15 RPL21 RPL5 RPL23 OSGEPL1 RPL36 RPL27 RPL35 RPS6 RPLP1 RPS24 RPS2 URB1 RPL13A RPS8 RPL32 RPL37 RPL10 RPL7 SLFN13 RPL30 RPL8 RPL29 RPL9 ELP6 RPS14 RPL27A RPL13 STAT3 RPS21 RPS7 QARS1 RPL38 RPL4 RPL15 RPLP2 PPA1 RPL35A RPL14 RPL37A RPL12 RPL23A RPL10A RPL39 UBA52 RPL41 RPS28 RPL36A PRKDC RPL17
green	1.15884e-40	73	750	7.10793	Protein localization to membrane	http://amigo.geneontology.org/amigo/term/GO:0072657	RPS20 PKP2 RPL18 RPL31 RPS5 RPL6 RPLP0 RPL3 RPS16 AKT2 RPL18A RPL28 RPL19 RPL34 RPS13 RPS12 RPL24 RPS15 RPL21 RPL5 RPS10 RPL23 MACF1 FGF13 RPL36 RPL27 RPS15A RPL35 RPS6 RPLP1 RPS24 RPS2 RPS11 RPL13A RPS8 RPS27A RPL32 RPS3A RPL37 RPL10 RPL7 RPS3 RPL30 RPL8 RPL29 RPL9 RPS14 RPL27A RPL13 RPSA RPS21 RPS7 RPL38 RPL4 RPL15 RPLP2 NECTIN3 RPL35A RPL14 RPL37A SGTB RPL12 RPS4X RPL23A RPL10A RPL39 RACK1 RPS…
green	2.28763e-51	90	1006	7.08907	Amide biosynthetic proc.	http://amigo.geneontology.org/amigo/term/GO:0043604	RPS20 EIF4B RPL18 PABPC1 RPL31 RPS5 RPL6 RPLP0 EIF3L RPL3 EIF3E RPS16 AKT2 RPL18A RPL28 RPL19 RPL34 RPS13 RPS12 RPL24 RPS15 MRPL37 RPL21 RPL5 RPS10 RPL23 RPL36 RPL27 MRPL35 DPH2 RPS15A ST6GALNAC4 RPL35 RPS6 RPLP1 RPS24 RPS2 RPS11 RPL13A RPS8 RPS27A RPL32 EIF2A RPS3A RPL37 RPL10 RPL7 RPS3 RPL30 EEF1A1 RPL8 RPL29 RPL9 RPS14 RPL27A RPL13 EEF2 RPSA STAT3 RPS21 RPS7 QARS1 ORMDL3 RPL38 RPL4 RPL15 EIF3F…
green	5.28639e-49	88	1018	6.88617	Peptide metabolic proc.	http://amigo.geneontology.org/amigo/term/GO:0006518	RPS20 EIF4B RPL18 PABPC1 RPL31 RPS5 RPL6 RPLP0 EIF3L RPL3 EIF3E RPS16 AKT2 RPL18A RPL28 RPL19 RPL34 RPS13 RPS12 RPL24 RPS15 MRPL37 RPL21 RPL5 RPS10 RPL23 RPL36 RPL27 MRPL35 DPH2 RPS15A RPL35 RPS6 RPLP1 RPS24 RPS2 RPS11 RPL13A RPS8 RPS27A RPL32 EIF2A RPS3A RPL37 RPL10 RPL7 RPS3 RPL30 EEF1A1 RPL8 RPL29 RPL9 RPS14 RPL27A RPL13 EEF2 RPSA STAT3 RPS21 RPS7 QARS1 RPL38 RPL4 RPL15 EIF3F SLC35A4 RPLP2 TRN…
green	0.00101585	8	93	6.83251	Neg. reg. of protein ubiquitination	http://amigo.geneontology.org/amigo/term/GO:0031397	CRY1 RPS20 RPS15 RPL5 RPL23 RPL37 RPS3 RPS7
green	0.0349171	5	57	6.64272	Maturation of SSU-rRNA	http://amigo.geneontology.org/amigo/term/GO:0030490	RPS16 RPS8 RPS14 RPS21 RPS28
green	1.21414e-37	73	836	6.42749	Localization within membrane	http://amigo.geneontology.org/amigo/term/GO:0051668	RPS20 PKP2 RPL18 RPL31 RPS5 RPL6 RPLP0 RPL3 RPS16 AKT2 RPL18A RPL28 RPL19 RPL34 RPS13 RPS12 RPL24 RPS15 RPL21 RPL5 RPS10 RPL23 MACF1 FGF13 RPL36 RPL27 RPS15A RPL35 RPS6 RPLP1 RPS24 RPS2 RPS11 RPL13A RPS8 RPS27A RPL32 RPS3A RPL37 RPL10 RPL7 RPS3 RPL30 RPL8 RPL29 RPL9 RPS14 RPL27A RPL13 RPSA RPS21 RPS7 RPL38 RPL4 RPL15 RPLP2 NECTIN3 RPL35A RPL14 RPL37A SGTB RPL12 RPS4X RPL23A RPL10A RPL39 RACK1 RPS…
green	0.00250958	8	106	5.97845	Neg. reg. of protein modification by small protein conjugation or removal	http://amigo.geneontology.org/amigo/term/GO:1903321	CRY1 RPS20 RPS15 RPL5 RPL23 RPL37 RPS3 RPS7
green	1.13165e-32	71	1020	5.62212	MRNA metabolic proc.	http://amigo.geneontology.org/amigo/term/GO:0016071	RPS20 RPL18 PABPC1 RPL31 RPS5 RPL6 RPLP0 RPL3 EIF3E RPS16 RPL18A RPL28 RPL19 RPL34 RPS13 RPS12 RPL24 RPS15 PSPC1 RPL21 RPL5 RPS10 RPL23 RPL36 RPL27 RPS15A TBRG4 RPL35 RPS6 RPLP1 RPS24 RPS2 RPS11 RPL13A RPS8 RPS27A RPL32 RPS3A RPL37 RPL10 RPL7 RPS3 RPL30 RPL8 RPL29 RPL9 RPS14 RPL27A RPL13 RPSA STAT3 RPS21 RPS7 RPL38 RPL4 RPL15 RPLP2 RPL35A RPL14 RPL37A RPL12 RPS4X RPL23A RPL10A RPL39 RPS29 UBA52 R…
green	2.1134e-37	81	1158	5.52171	Viral proc.	http://amigo.geneontology.org/amigo/term/GO:0016032	RPS20 RPL18 PABPC1 RPL31 RPS5 MAVS RPL6 RPLP0 TFAP4 EIF3L RPL3 RPS16 NOP53 RPL18A CREB3 RPL28 RPL19 RPL34 RPS13 RPS12 RPL24 RPS15 PROX1 RPL21 RPL5 RPS10 RPL23 RPL36 RPL27 RPS15A ST6GALNAC4 RPL35 TLN1 RPS6 RPLP1 RPS24 RPS2 RPS11 RPL13A RPS8 RPS27A RPL32 RPS3A RPL37 RPL10 RPL7 RPS3 FBXL2 RPL30 RPL8 RPL29 RPL9 CGAS RPS14 RPL27A RPL13 RPSA STAT3 RPS21 RPS7 RPL38 RPL4 RPL15 EIF3F RPLP2 RPL35A RPL14 RP…
green	9.60673e-42	90	1337	5.44045	Cellular amide metabolic proc.	http://amigo.geneontology.org/amigo/term/GO:0043603	RPS20 EIF4B RPL18 PABPC1 RPL31 RPS5 RPL6 RPLP0 EIF3L RPL3 EIF3E RPS16 AKT2 RPL18A RPL28 RPL19 RPL34 RPS13 RPS12 RPL24 RPS15 MRPL37 RPL21 RPL5 RPS10 RPL23 RPL36 RPL27 MRPL35 DPH2 RPS15A ST6GALNAC4 RPL35 RPS6 RPLP1 RPS24 RPS2 RPS11 RPL13A RPS8 RPS27A RPL32 EIF2A RPS3A RPL37 RPL10 RPL7 RPS3 RPL30 EEF1A1 RPL8 RPL29 RPL9 RPS14 RPL27A RPL13 EEF2 RPSA STAT3 RPS21 RPS7 QARS1 ORMDL3 RPL38 RPL4 RPL15 EIF3F…
green	3.91115e-31	74	1040	5.05029	Protein localization to organelle	http://amigo.geneontology.org/amigo/term/GO:0033365	RPS20 RPL18 NGFR RPL31 RPS5 MAVS RPL6 RPLP0 RPL3 NAGPA RPS16 NOP53 RPL18A RPL28 RPL19 RPL34 RPS13 RPS12 RPL24 RPS15 RPL21 RPL5 RPS10 RPL23 RPL36 RPL27 RPS15A RPL35 RPS6 RPLP1 RPS24 RPS2 RPS11 RPL13A RPS8 RPS27A RPL32 RPS3A RPL37 RPL10 RPL7 RPS3 RPL30 RPL8 RPL29 RPL9 RPS14 RPL27A RPL13 RPSA STAT3 RPS21 RPS7 ORMDL3 RPL38 RPL4 RPL15 RPLP2 RPL35A GAS2L1 RPL14 RPL37A SGTB RPL12 RPS4X RPL23A RPL10A RPL…
green	5.17054e-31	74	1066	5.02733	Intracellular protein transport	http://amigo.geneontology.org/amigo/term/GO:0006886	RPS20 RUFY3 RPL18 NGFR RPL31 RPS5 MAVS RPL6 RPLP0 RPL3 NAGPA RPS16 AKT2 RPL18A RPL28 RPL19 RPL34 RPS13 RPS12 RPL24 RPS15 RPL21 RPL5 RPS10 RPL23 RPL36 RPL27 RPS15A RPL35 RPS6 RPLP1 RPS24 RPS2 RPS11 RPL13A RPS8 RPS27A RPL32 RPS3A RPL37 RPL10 RPL7 RPS3 RPL30 RPL8 RPL29 RPL9 RPS14 RPL27A RPL13 RPSA STAT3 RPS21 RPS7 RPL38 RPL4 RPL15 RPLP2 RPL35A RPL14 RPL37A SGTB RPL12 RPS4X RPL23A RPL10A UBE2J1 RPL39…
green	3.40678e-32	79	1325	4.82922	Neg. reg. of gene expression	http://amigo.geneontology.org/amigo/term/GO:0010629	RPS20 RPL18 PABPC1 ATP2B1 RPL31 CEACAM1 RPS5 MAVS RPL6 RPLP0 TFAP4 RPL3 EIF3E RPS16 RPL18A RPL28 RPL19 RPL34 RPS13 RPS12 RPL24 RPS15 RPL21 RPL5 RPS10 RPL23 MAX RPL36 RPL27 RPS15A TBRG4 RPL35 RPS6 RPLP1 RPS24 RPS2 RPS11 RPL13A RPS8 RPS27A RPL32 RPS3A RPL37 RPL10 RPL7 RPS3 RPL30 RPL8 RPL29 RPL9 RPS14 RPL27A RPL13 RPSA STAT3 RPS21 RPS7 RPL38 RPL4 RPL15 RPLP2 RPL35A GAS2L1 RPL14 RPL37A RPL12 RPS4X RP…
green	0.00328721	10	157	4.52913	Translational elongation	http://amigo.geneontology.org/amigo/term/GO:0006414	MRPL37 MRPL35 DPH2 RPLP1 EEF1A1 EEF2 RPLP2 TRNAU1AP RACK1 EEF1G
green	3.55662e-29	78	1368	4.43269	Cellular macromolecule catabolic proc.	http://amigo.geneontology.org/amigo/term/GO:0044265	RPS20 RPL18 PABPC1 RPL31 RPS5 RPL6 RPLP0 RPL3 EIF3E RPS16 NOP53 RPL18A RPL28 RPL19 RPL34 RPS13 RPS12 RPL24 RPS15 RPL21 RPL5 RPS10 RPL23 RPL36 RPL27 RPS15A TBRG4 RPL35 RPS6 RPLP1 RPS24 RPS2 RPS11 RPL13A RPS8 RPS27A RPL32 RPS3A RPL37 RPL10 RPL7 RPS3 FBXL2 SLFN13 RPL30 RPL8 RPL29 RPL9 RPS14 FBXO33 RPL27A RPL13 RPSA RPS21 RPS7 RPL38 SMARCC1 RPL4 RPL15 RPLP2 RPL35A RPL14 FHIT RPL37A SGTB RPL12 RPS4X R…
green	1.41596e-07	23	392	4.40719	Non-membrane-bounded organelle assembly	http://amigo.geneontology.org/amigo/term/GO:0140694	NLE1 RPS5 RPL6 RPLP0 RPL3 NOP53 RPL24 RPS15 PROX1 RPL5 RPS10 TRAF7 EIF2A RPL10 RPS3 RPS14 RPSA RPL38 CEP135 RPS27L RPL23A RPS28 PRKDC
green	8.53117e-22	63	1126	4.24625	RNA processing	http://amigo.geneontology.org/amigo/term/GO:0006396	RPL18 PABPC1 RPL31 RPL6 RPLP0 RPL3 RPS16 NOP53 RPL18A RPL28 RPL19 RPL34 RPS13 RPL24 RPS15 PSPC1 RPL21 RPL5 RPL23 OSGEPL1 RPL36 RPL27 TBRG4 RPL35 RPS6 RPLP1 RPS24 RPS2 URB1 RPL13A RPS8 RPL32 RPL37 RPL10 RPL7 RPL30 RPL8 RPL29 RPL9 ELP6 RPS14 RPL27A RPL13 STAT3 RPS21 RPS7 RPL38 RPL4 RPL15 RPLP2 RPL35A RPL14 RPL37A RPL12 RPL23A RPL10A RPL39 UBA52 RPL41 RPS28 RPL36A PRKDC RPL17
green	0.032613	8	155	4.05319	Pos. reg. of translation	http://amigo.geneontology.org/amigo/term/GO:0045727	PABPC1 EIF3E RPL5 EEF2 SLC35A4 RPS27L RPS4X PRKDC
green	5.80029e-36	101	1961	4.01745	Organonitrogen compound biosynthetic proc.	http://amigo.geneontology.org/amigo/term/GO:1901566	RPS20 ALDH18A1 EIF4B RPL18 PABPC1 RPL31 RPS5 RPL6 RPLP0 EIF3L RPL3 NAGPA EIF3E RPS16 AKT2 RPL18A RPL28 RPL19 RPL34 RPS13 RPS12 RPL24 RPS15 MRPL37 MAN1C1 FABP3 RPL21 RPL5 ATP5F1E RPS10 RPL23 RPL36 RPL27 MRPL35 DPH2 RPS15A ATP5MC2 ST6GALNAC4 RPL35 RPS6 RPLP1 RPS24 RPS2 RPS11 RPL13A RPS8 RPS27A RPL32 EIF2A RPS3A RPL37 RPL10 RPL7 RPS3 PTDSS1 RPL30 EEF1A1 RPL8 RPL29 RPL9 RPS14 RPL27A RPL13 EEF2 RPSA S…
green	2.68497e-27	82	1620	3.93761	Macromolecule catabolic proc.	http://amigo.geneontology.org/amigo/term/GO:0009057	RPS20 PHKA2 RPL18 PABPC1 RPL31 CEACAM1 RPS5 RPL6 RPLP0 RPL3 EIF3E RPS16 NOP53 RPL18A RPL28 RPL19 NAGLU RPL34 RPS13 RPS12 RPL24 RPS15 RPL21 RPL5 RPS10 RPL23 RPL36 RPL27 RPS15A TBRG4 RPL35 RPS6 RPLP1 RPS24 RPS2 RPS11 RPL13A RPS8 RPS27A RPL32 RPS3A RPL37 RPL10 RPL7 RPS3 FBXL2 SLFN13 RPL30 EEF1A1 RPL8 RPL29 RPL9 RPS14 FBXO33 RPL27A RPL13 RPSA RPS21 RPS7 RPL38 SMARCC1 RPL4 RPL15 RPLP2 RPL35A RPL14 FHI…
green	0.0303203	9	191	3.71076	Pos. reg. of cellular amide metabolic proc.	http://amigo.geneontology.org/amigo/term/GO:0034250	PABPC1 EIF3E RPL5 EEF2 SLC35A4 RPS27L RPS4X RACK1 PRKDC
green	0.000152843	20	470	3.30301	Reg. of translation	http://amigo.geneontology.org/amigo/term/GO:0006417	EIF4B PABPC1 EIF3E AKT2 RPL5 DPH2 RPL13A EIF2A RPL10 RPS3 RPS14 EEF2 STAT3 RPL38 SLC35A4 TRNAU1AP RPS27L RPS4X RACK1 PRKDC
green	1.83879e-21	81	1867	3.26757	Protein transport	http://amigo.geneontology.org/amigo/term/GO:0015031	RPS20 RUFY3 RPL18 NGFR RPL31 RPS5 MAVS RPL6 RPLP0 RPL3 RP2 NAGPA RPS16 AKT2 RPL18A RPL28 RPL19 RPL34 RPS13 RPS12 RPL24 RPS15 RPL21 RPL5 RPS10 RPL23 MACF1 RPL36 RPL27 COG6 RPS15A RPL35 RPS6 RPLP1 RPS24 ARRDC4 RPS2 RPS11 RPL13A RPS8 RPS27A RPL32 RPS3A RPL37 BTF3 RPL10 RPL7 RPS3 RPL30 NECAP2 RPL8 RPL29 RPL9 RPS14 RPL27A RPL13 RPSA STAT3 RPS21 RPS7 RPL38 RPL4 RPL15 RPLP2 RPL35A RPL14 RPL37A SGTB RPL1…
green	0.0496418	10	229	3.1632	Reg. of protein ubiquitination	http://amigo.geneontology.org/amigo/term/GO:0031396	CRY1 RPS20 RPS15 RPL5 RPL23 ARRDC4 RPS2 RPL37 RPS3 RPS7
green	6.84552e-21	83	1989	3.13067	Establishment of protein localization	http://amigo.geneontology.org/amigo/term/GO:0045184	RPS20 RUFY3 RPL18 NGFR RPL31 RPS5 MAVS RPL6 RPLP0 RPL3 RP2 NAGPA RPS16 AKT2 RPL18A RPL28 RPL19 RPL34 RPS13 RPS12 RPL24 RPS15 RPL21 RPL5 RPS10 RPL23 MACF1 RPL36 RPL27 COG6 RPS15A RPL35 RPS6 RPLP1 RPS24 ARRDC4 RPS2 RPS11 RPL13A RPS8 RPS27A RPL32 RPS3A RPL37 BTF3 RPL10 RPL7 RPS3 RPL30 NECAP2 RPL8 RPL29 RPL9 RPS14 RPL27A RPL13 RPSA STAT3 RPS21 RPS7 RPL38 RPL4 RPL15 CEP135 RPLP2 NECTIN3 RPL35A RPL14 R…
green	5.16272e-21	84	1960	3.11146	Cellular protein localization	http://amigo.geneontology.org/amigo/term/GO:0034613	SCYL3 RPS20 RUFY3 PKP2 RPL18 NGFR RPL31 RPS5 MAVS RPL6 RPLP0 RPL3 NAGPA RPS16 AKT2 NOP53 RPL18A RPL28 RPL19 RPL34 RPS13 RPS12 RPL24 RPS15 RPL21 RPL5 RPS10 RPL23 MACF1 FGF13 RPL36 RPL27 RPS15A RPL35 RPS6 RPLP1 RPS24 RPS2 RPS11 RPL13A RPS8 RPS27A RALB RPL32 RPS3A RPL37 RPL10 RPL7 RPS3 RPL30 RPL8 RPL29 RPL9 RPS14 RPL27A RPL13 RPSA STAT3 RPS21 RPS7 ORMDL3 RPL38 RPL4 RPL15 RPLP2 NECTIN3 RPL35A GAS2L1 …
green	1.96663e-19	79	1857	3.1011	Intracellular transport	http://amigo.geneontology.org/amigo/term/GO:0046907	RPS20 RUFY3 RPL18 NGFR RPL31 RPS5 MAVS RPL6 RPLP0 RPL3 NAGPA RPS16 AKT2 RPL18A RPL28 RPL19 RPL34 RPS13 RPS12 RPL24 RPS15 FABP3 RPL21 RPL5 ATP5F1E RPS10 RPL23 RPL36 RPL27 COG6 RPS15A ATP5MC2 RPL35 RPS6 RPLP1 RPS24 RPS2 RPS11 RPL13A RPS8 RPS27A RPL32 RPS3A RPL37 RPL10 RPL7 RPS3 RPL30 RPL8 RPL29 RPL9 RPS14 RPL27A RPL13 RPSA STAT3 RPS21 RPS7 RPL38 RPL4 RPL15 RPLP2 RPL35A RPL14 SPTAN1 RPL37A SGTB RPL1…
[truncated: 1,399 more rows]

## Sheet: C. KEGG_enrichment_by_module
WGCNA_module	Enrichment FDR	nGenes	Pathway Genes	Fold Enrichment	Pathway	URL	Genes
blue	5.08134e-05	9	49	8.35542	Malaria	http://www.genome.jp/kegg-bin/show_pathway?hsa05144	TGFB2 COMP KLRB1 TGFB3 LRP1 THBS1 SDC2 THBS2 PECAM1
blue	3.48019e-08	16	103	7.74996	Protein digestion and absorption	http://www.genome.jp/kegg-bin/show_pathway?hsa04974	ELN COL11A1 COL5A3 COL16A1 COL1A1 COL12A1 COL5A1 COL6A1 COL6A2 COL6A3 CPA3 COL1A2 COL3A1 COL8A2 COL5A2 COL15A1
[truncated: 124 more rows]
